# Supplementary material for: Phosphoproteomics reveals therapeutic targets of esophageal squamous cell carcinoma
Source: Signal Transduct Target Ther. 2021 Nov 12;6:381. doi: 10.1038/s41392-021-00682-5 (PMC8585941; doi:10.1038/s41392-021-00682-5)
Supplement: Supplementary file 2 — Dataset 1 [file 41392_2021_682_MOESM2_ESM.xlsx]

## Sheet: 2.a protein raw information
Protein annotation										Tumor/Normal			Normal																								Tumor
Protein accession	Protein description	Gene name	MW[kDa]	Subcellular localization	Biological Process	Cellular Component	Molecular Function	KEGG pathway	Number of quant	Ratio	P value	Regulation	ESCC-001N	ESCC-002N	ESCC-003N	ESCC-004N	ESCC-005N	ESCC-006N	ESCC-008N	ESCC-009N	ESCC-010N	ESCC-011N	ESCC-013N	ESCC-015N	ESCC-016N	ESCC-019N	ESCC-020N	ESCC-036N	ESCC-042N	ESCC-030N	ESCC-044N	ESCC-065N	ESCC-052N	ESCC-083N	ESCC-087N	ESCC-076N	ESCC-001T	ESCC-002T	ESCC-006T	ESCC-009T	ESCC-010T	ESCC-019T	ESCC-035T	ESCC-040T	ESCC-041T	ESCC-044T	ESCC-049T	ESCC-017T	ESCC-055T
A0AVT1	Ubiquitin-like modifier-activating enzyme 6	UBA6	117.97	Nucleoplasm; Cytosol	GO:0021766 hippocampus development; GO:0007420 brain development; GO:0048666 neuron development; GO:0048869 cellular developmental process; GO:0022008 neurogenesis; GO:0044699 single-organism process; GO:0021764 amygdala development; GO:0021761 limbic system development; GO:0044237 cellular metabolic process; GO:0050877 neurological system process; GO:0007610 behavior; GO:0021537 telencephalon de…	GO:0044464 cell part; GO:0005622 intracellular; GO:0005737 cytoplasm; GO:0044424 intracellular part; GO:0005623 cell; GO:0005829 cytosol; GO:0044444 cytoplasmic part;	GO:0008641 small protein activating enzyme activity; GO:0005524 ATP binding; GO:1901265 nucleoside phosphate binding; GO:0004839 ubiquitin activating enzyme activity; GO:0001882 nucleoside binding; GO:0043167 ion binding; GO:0016874 ligase activity; GO:0005515 protein binding; GO:0016877 ligase activity, forming carbon-sulfur bonds; GO:0019780 FAT10 activating enzyme activity; GO:0000166 nucleoti…	hsa04120 Ubiquitin mediated proteolysis - Homo sapiens (human);	118	1.20716	6.06969e-09		1.01787	0.985943	0.922084	0.949176	0.807912	0.938575	0.876322	0.77193	0.876322	0.852379	0.707059	1.02837	0.772425	0.772425	0.727313	0.828099	0.862246	0.891595	0.986388	0.905952	0.817383	0.811762	0.993014	0.807031	0.942403	1.19107	1.14928	0.978799	0.905054	1.1683	1.08891	1.00329	1.00829	1.12264	0.979126	1.20216	1.23745
A0FGR8	Extended synaptotagmin-2	ESYT2	102.36	Cytosol	GO:1903509 liposaccharide metabolic process; GO:0006869 lipid transport; GO:0006643 membrane lipid metabolic process; GO:0016192 vesicle-mediated transport; GO:0006687 glycosphingolipid metabolic process; GO:0006664 glycolipid metabolic process; GO:0044763 single-organism cellular process; GO:0006807 nitrogen compound metabolic process; GO:0044699 single-organism process; GO:0044255 cellular lipi…	GO:0016020 membrane; GO:0042175 nuclear outer membrane-endoplasmic reticulum membrane network; GO:0005783 endoplasmic reticulum; GO:0019898 extrinsic component of membrane; GO:0071944 cell periphery; GO:0005737 cytoplasm; GO:0031224 intrinsic component of membrane; GO:0044424 intracellular part; GO:0005887 integral component of plasma membrane; GO:0031234 extrinsic component of cytoplasmic side o…	GO:0005544 calcium-dependent phospholipid binding; GO:0070405 ammonium ion binding; GO:0043167 ion binding; GO:0005515 protein binding; GO:0031210 phosphatidylcholine binding; GO:0050839 cell adhesion molecule binding; GO:0050997 quaternary ammonium group binding; GO:0042802 identical protein binding; GO:0005488 binding; GO:0005543 phospholipid binding; GO:0045296 cadherin binding; GO:0035091 pho…		118	0.841369	5.36374e-08		1.08371	1.16675	1.15099	1.01119	1.10369	1.19177	1.18862	1.07942	1.14872	1.29152	1.4457	1.12257	1.09739	1.2044	1.30302	1.38425	1.26862	0.969985	1.13858	1.04377	1.10726	1.36843	1.03179	1.30326	0.852466	0.78204	0.857864	0.972316	1.02482	0.89176	0.955527	0.818016	0.954682	0.970977	0.975936	0.803415	1.02323
A0MZ66	Shootin-1	SHTN1	71.639	Plasma Membrane; Nucleoplasm; Cytosol	GO:0044700 single organism signaling; GO:0044085 cellular component biogenesis; GO:0030335 positive regulation of cell migration; GO:0065008 regulation of biological quality; GO:0007166 cell surface receptor signaling pathway; GO:0032989 cellular component morphogenesis; GO:0045927 positive regulation of growth; GO:0001558 regulation of cell growth; GO:0060327 cytoplasmic actin-based contraction …	GO:0005874 microtubule; GO:0005737 cytoplasm; GO:0043025 neuronal cell body; GO:0032991 macromolecular complex; GO:0030426 growth cone; GO:0099512 supramolecular fiber; GO:0044424 intracellular part; GO:0098858 actin-based cell projection; GO:0005623 cell; GO:0099080 supramolecular complex; GO:0044422 organelle part; GO:0043228 non-membrane-bounded organelle; GO:0005856 cytoskeleton; GO:0015630 m…	GO:0051015 actin filament binding; GO:0050839 cell adhesion molecule binding; GO:0008092 cytoskeletal protein binding; GO:0019894 kinesin binding; GO:0005488 binding; GO:0045296 cadherin binding; GO:0044877 macromolecular complex binding; GO:0003779 actin binding; GO:0005515 protein binding; GO:0032403 protein complex binding;		118	1.17492	8.47751e-05		0.967776	0.850205	0.84729	1.05328	0.939598	0.902455	0.958257	0.815865	0.837032	0.882251	0.594332	0.776653	0.679237	0.665831	0.607738	0.827334	1.04866	1.26901	0.924343	1.04199	1.07375	1.05662	1.07087	0.937089	1.07369	0.891986	0.940939	0.931318	0.973651	1.13325	1.47385	0.941897	1.04966	1.12401	1.2743	1.4075	0.85931
A1L0T0	Acetolactate synthase-like protein	ILVBL	67.867	Secreted proteins; Vesicles; Golgi Apparatus		GO:0031224 intrinsic component of membrane; GO:0016020 membrane; GO:0016021 integral component of membrane; GO:0044425 membrane part;	GO:0000287 magnesium ion binding; GO:0019842 vitamin binding; GO:0043167 ion binding; GO:0005515 protein binding; GO:0048037 cofactor binding; GO:1901681 sulfur compound binding; GO:0030976 thiamine pyrophosphate binding; GO:1901363 heterocyclic compound binding; GO:0097159 organic cyclic compound binding; GO:0003824 catalytic activity; GO:0005488 binding; GO:0043169 cation binding; GO:0046872 me…		118	0.963878	0.34163		0.924435	1.16475	1.10467	0.966103	0.93897	0.941893	0.906332	0.96496	1.02935	0.878459	1.05809	1.36579	1.04344	1.13972	1.04763	1.11003	0.970709	1.05886	1.16756	1.06285	1.1743	0.99918	0.882235	1.08243	0.858543	1.02231	0.789076	0.871732	1.16487	0.947154	1.03858	1.54645	0.950077	0.995792	1.02631	1.00235	0.907315
A1X283	SH3 and PX domain-containing protein 2B	SH3PXD2B	101.58	Nucleoplasm; Nucleoli	GO:0044085 cellular component biogenesis; GO:0006801 superoxide metabolic process; GO:0001649 osteoblast differentiation; GO:0065008 regulation of biological quality; GO:0022414 reproductive process; GO:0048869 cellular developmental process; GO:0044699 single-organism process; GO:0044237 cellular metabolic process; GO:0045927 positive regulation of growth; GO:0051130 positive regulation of cellu…	GO:0043229 intracellular organelle; GO:0042995 cell projection; GO:0043232 intracellular non-membrane-bounded organelle; GO:0044430 cytoskeletal part; GO:0030054 cell junction; GO:0044446 intracellular organelle part; GO:0005737 cytoplasm; GO:0032991 macromolecular complex; GO:0044424 intracellular part; GO:0002102 podosome; GO:0005623 cell; GO:0015629 actin cytoskeleton; GO:0044422 organelle par…	GO:1901981 phosphatidylinositol phosphate binding; GO:0043167 ion binding; GO:0080025 phosphatidylinositol-3,5-bisphosphate binding; GO:0005515 protein binding; GO:0098772 molecular function regulator; GO:1902936 phosphatidylinositol bisphosphate binding; GO:0030234 enzyme regulator activity; GO:0032266 phosphatidylinositol-3-phosphate binding; GO:0005488 binding; GO:0010314 phosphatidylinositol-…		118	1.22849	1.1462e-07		1.01722	0.942298	0.865454	1.00473	0.905797	0.666169	0.927006	0.791896	0.891352	1.03491	1.07143	0.897052	0.624766	0.770233	0.753449	0.990499	1.00258	0.721259	0.681221	0.958548	0.742969	1.00969	0.599241	0.873751	0.786689	0.796295	0.98987	1.2235	1.24789	1.01734	0.946477	1.22009	1.05437	1.09867	1.01831	0.837501	1.15932
A5YKK6	CCR4-NOT transcription complex subunit 1	CNOT1	266.94	Cytosol	GO:0044700 single organism signaling; GO:1902807 negative regulation of cell cycle G1/S phase transition; GO:0097659 nucleic acid-templated transcription; GO:0010608 posttranscriptional regulation of gene expression; GO:0010564 regulation of cell cycle process; GO:0044237 cellular metabolic process; GO:0072431 signal transduction involved in mitotic G1 DNA damage checkpoint; GO:1902403 signal tra…	GO:0016020 membrane; GO:0005615 extracellular space; GO:0044421 extracellular region part; GO:0031090 organelle membrane; GO:0000932 P-body; GO:0005737 cytoplasm; GO:0044438 microbody part; GO:0032991 macromolecular complex; GO:0044424 intracellular part; GO:0005623 cell; GO:0044422 organelle part; GO:0036464 cytoplasmic ribonucleoprotein granule; GO:0005778 peroxisomal membrane; GO:0043228 non-m…	GO:0030331 estrogen receptor binding; GO:0003723 RNA binding; GO:0070016 armadillo repeat domain binding; GO:0005102 receptor binding; GO:0005515 protein binding; GO:0051427 hormone receptor binding; GO:1901363 heterocyclic compound binding; GO:0097159 organic cyclic compound binding; GO:0032947 protein complex scaffold; GO:0042974 retinoic acid receptor binding; GO:0005488 binding; GO:0003676 nu…	hsa03018 RNA degradation - Homo sapiens (human);	118	1.22808	7.80072e-16		0.736445	0.643191	0.617045	0.691997	0.806167	0.883488	0.939798	0.883488	0.904847	0.844653	0.812898	0.947579	0.8331	0.820594	0.81386	0.855288	0.865275	0.974172	0.923773	0.948893	0.911518	1.09488	1.06775	0.905031	1.29074	1.12602	1.03688	1.0398	1.22329	1.02454	1.10726	1.11456	1.01155	1.06152	1.02658	1.11268	1.15473
A8K2U0	Alpha-2-macroglobulin-like protein 1	A2ML1	161.1	Secreted proteins	GO:0050794 regulation of cellular process; GO:0052548 regulation of endopeptidase activity; GO:0010951 negative regulation of endopeptidase activity; GO:0045861 negative regulation of proteolysis; GO:0080090 regulation of primary metabolic process; GO:0060255 regulation of macromolecule metabolic process; GO:0031324 negative regulation of cellular metabolic process; GO:0048519 negative regulation…	GO:0070062 extracellular exosome; GO:0043226 organelle; GO:0005615 extracellular space; GO:0044421 extracellular region part; GO:0031982 vesicle; GO:1903561 extracellular vesicle; GO:0043227 membrane-bounded organelle; GO:0005576 extracellular region; GO:0043230 extracellular organelle;	GO:0004867 serine-type endopeptidase inhibitor activity; GO:0030234 enzyme regulator activity; GO:0030414 peptidase inhibitor activity; GO:0061134 peptidase regulator activity; GO:0061135 endopeptidase regulator activity; GO:0098772 molecular function regulator; GO:0004857 enzyme inhibitor activity; GO:0004866 endopeptidase inhibitor activity;		118	0.352223	3.07489e-16	down	2.79376	2.81578	3.48591	0.874623	3.67939	1.46375	1.38846	1.53512	1.08632	0.997342	1.79891	0.410947	2.18323	2.91252	2.42285	2.9589	4.22994	0.498848	4.9529	1.69667	4.81726	4.00528	1.29203	6.34442	0.854173	0.784958	0.59156	1.18508	0.590583	1.57781	0.976235	0.705855	1.25497	0.989507	1.10938	0.652327	1.08185
O00116	Alkyldihydroxyacetonephosphate synthase, peroxisomal	AGPS	72.911	Secreted proteins; Vesicles	GO:0008611 ether lipid biosynthetic process; GO:0044711 single-organism biosynthetic process; GO:0055114 oxidation-reduction process; GO:0044281 small molecule metabolic process; GO:0046504 glycerol ether biosynthetic process; GO:0044763 single-organism cellular process; GO:0046485 ether lipid metabolic process; GO:0044699 single-organism process; GO:0018904 ether metabolic process; GO:0044255 ce…	GO:0016020 membrane; GO:0031090 organelle membrane; GO:0005737 cytoplasm; GO:0044438 microbody part; GO:0044424 intracellular part; GO:0005623 cell; GO:0044422 organelle part; GO:0005778 peroxisomal membrane; GO:0043228 non-membrane-bounded organelle; GO:0031974 membrane-enclosed lumen; GO:0070013 intracellular organelle lumen; GO:0005782 peroxisomal matrix; GO:0005622 intracellular; GO:0044464 c…	GO:1901265 nucleoside phosphate binding; GO:0050660 flavin adenine dinucleotide binding; GO:0043167 ion binding; GO:0005515 protein binding; GO:0000166 nucleotide binding; GO:0048037 cofactor binding; GO:0016491 oxidoreductase activity; GO:0071949 FAD binding; GO:0016614 oxidoreductase activity, acting on CH-OH group of donors; GO:1901363 heterocyclic compound binding; GO:0097159 organic cyclic c…	hsa01100 Metabolic pathways - Homo sapiens (human); hsa00565 Ether lipid metabolism - Homo sapiens (human); hsa04146 Peroxisome - Homo sapiens (human);	118	1.25719	2.11674e-08		0.768263	0.72822	0.7962	1.07464	0.873492	0.706148	0.82432	0.655229	0.800301	0.842574	0.70241	0.743369	0.76167	0.659707	0.806987	0.975231	0.931422	0.937801	0.935706	1.0012	1.07308	0.990163	0.89834	0.898827	1.07557	1.1631	0.846417	0.990529	0.942492	1.14773	1.28238	1.28958	1.00752	1.13638	1.00226	1.32866	0.90505
O00148	ATP-dependent RNA helicase DDX39A	DDX39A	49.129	Nucleoplasm	GO:0050658 RNA transport; GO:0097659 nucleic acid-templated transcription; GO:0009058 biosynthetic process; GO:0051168 nuclear export; GO:0051169 nuclear transport; GO:0044237 cellular metabolic process; GO:0015031 protein transport; GO:0051234 establishment of localization; GO:0006353 DNA-templated transcription, termination; GO:0071427 mRNA-containing ribonucleoprotein complex export from nucle…	GO:0043229 intracellular organelle; GO:0016020 membrane; GO:0044446 intracellular organelle part; GO:0005737 cytoplasm; GO:0031981 nuclear lumen; GO:0032991 macromolecular complex; GO:0044424 intracellular part; GO:0005681 spliceosomal complex; GO:0016604 nuclear body; GO:0005623 cell; GO:0044422 organelle part; GO:0031974 membrane-enclosed lumen; GO:0043226 organelle; GO:0043231 intracellular me…	GO:1901265 nucleoside phosphate binding; GO:0008026 ATP-dependent helicase activity; GO:0016817 hydrolase activity, acting on acid anhydrides; GO:0005515 protein binding; GO:0016787 hydrolase activity; GO:0016887 ATPase activity; GO:1901363 heterocyclic compound binding; GO:0097159 organic cyclic compound binding; GO:0042802 identical protein binding; GO:0016462 pyrophosphatase activity; GO:00038…		118	1.21835	0.00341448		2.23848	0.72561	2.40329	1.41447	0.663957	0.741137	0.562328	0.575697	0.666772	0.622488	0.791755	0.941572	0.70452	0.617285	0.893214	0.910251	0.858195	0.866819	0.976677	0.693408	0.747228	0.592407	0.666666	0.835628	0.615346	0.55725	0.850594	0.908248	1.69283	0.873301	0.944947	1.35548	1.16169	1.0215	1.18623	0.943951	1.01768
O00151	PDZ and LIM domain protein 1	PDLIM1	36.071	Plasma Membrane; Plasma Membrane; Actin Filaments	GO:0050794 regulation of cellular process; GO:0010468 regulation of gene expression; GO:0006355 regulation of transcription, DNA-templated; GO:0006950 response to stress; GO:0031326 regulation of cellular biosynthetic process; GO:0080090 regulation of primary metabolic process; GO:0009628 response to abiotic stimulus; GO:0060255 regulation of macromolecule metabolic process; GO:0019219 regulation…	GO:0043229 intracellular organelle; GO:0043232 intracellular non-membrane-bounded organelle; GO:0030054 cell junction; GO:0005737 cytoplasm; GO:0070161 anchoring junction; GO:0032991 macromolecular complex; GO:0044424 intracellular part; GO:0005913 cell-cell adherens junction; GO:0005667 transcription factor complex; GO:0005911 cell-cell junction; GO:0005623 cell; GO:0043228 non-membrane-bounded …	GO:0043167 ion binding; GO:0005515 protein binding; GO:0008270 zinc ion binding; GO:0003712 transcription cofactor activity; GO:0098632 protein binding involved in cell-cell adhesion; GO:0050839 cell adhesion molecule binding; GO:0098641 cadherin binding involved in cell-cell adhesion; GO:0098631 protein binding involved in cell adhesion; GO:0046914 transition metal ion binding; GO:0005488 bindin…		118	1.19408	3.14363e-05		0.95566	0.811591	0.783737	1.0469	0.804868	0.940226	0.875945	0.846203	1.0755	1.00834	0.627388	0.752168	0.649203	0.846407	0.657056	0.834904	0.959242	0.915812	0.902448	0.870781	1.0289	0.81049	1.1196	0.960918	1.03922	0.968146	1.36429	1.09373	1.17816	1.07677	1.5578	0.810715	1.21298	1.05329	1.09773	1.36895	1.05903
O00154	Cytosolic acyl coenzyme A thioester hydrolase	ACOT7	41.796	Nucleoplasm; Cytosol	GO:0051188 cofactor biosynthetic process; GO:0009116 nucleoside metabolic process; GO:0042278 purine nucleoside metabolic process; GO:0016053 organic acid biosynthetic process; GO:0009117 nucleotide metabolic process; GO:0035337 fatty-acyl-CoA metabolic process; GO:0044699 single-organism process; GO:0009163 nucleoside biosynthetic process; GO:0046129 purine ribonucleoside biosynthetic process; G…	GO:0043229 intracellular organelle; GO:0044421 extracellular region part; GO:0044446 intracellular organelle part; GO:0031982 vesicle; GO:0005737 cytoplasm; GO:0031981 nuclear lumen; GO:0044424 intracellular part; GO:0005623 cell; GO:0005829 cytosol; GO:0005576 extracellular region; GO:0044422 organelle part; GO:0005739 mitochondrion; GO:0031974 membrane-enclosed lumen; GO:0043231 intracellular m…	GO:0052689 carboxylic ester hydrolase activity; GO:0046983 protein dimerization activity; GO:0043167 ion binding; GO:0036042 long-chain fatty acyl-CoA binding; GO:0047617 acyl-CoA hydrolase activity; GO:0005515 protein binding; GO:0016289 CoA hydrolase activity; GO:0016787 hydrolase activity; GO:0016790 thiolester hydrolase activity; GO:0016290 palmitoyl-CoA hydrolase activity; GO:0048037 cofacto…	hsa01040 Biosynthesis of unsaturated fatty acids - Homo sapiens (human); hsa00062 Fatty acid elongation - Homo sapiens (human);	118	1.26752	5.87746e-09		0.810261	0.798291	0.882079	0.811182	0.85814	0.604964	0.74789	0.658898	1.05442	0.736204	0.741997	0.690762	0.728273	0.794147	0.909427	0.791016	0.89205	1.02509	0.886893	1.06049	0.809093	0.828629	0.994152	1.05212	1.16567	0.961264	0.662494	1.2342	1.65938	1.18573	1.19426	0.975971	1.04124	1.13216	1.041	1.10344	1.18074
O00159	Unconventional myosin-Ic	MYO1C	121.68	Plasma Membrane; Nucleoplasm	GO:0044700 single organism signaling; GO:0050658 RNA transport; GO:0065008 regulation of biological quality; GO:0030335 positive regulation of cell migration; GO:0007166 cell surface receptor signaling pathway; GO:1903533 regulation of protein targeting; GO:0030832 regulation of actin filament length; GO:0015031 protein transport; GO:0015931 nucleobase-containing compound transport; GO:0032879 re…	GO:0016020 membrane; GO:0044421 extracellular region part; GO:0098862 cluster of actin-based cell projections; GO:0098857 membrane microdomain; GO:0032587 ruffle membrane; GO:0005737 cytoplasm; GO:0032991 macromolecular complex; GO:0098858 actin-based cell projection; GO:0099080 supramolecular complex; GO:0005623 cell; GO:0044422 organelle part; GO:0043228 non-membrane-bounded organelle; GO:00700…	GO:0051015 actin filament binding; GO:1901265 nucleoside phosphate binding; GO:0003774 motor activity; GO:0005102 receptor binding; GO:0016817 hydrolase activity, acting on acid anhydrides; GO:0016787 hydrolase activity; GO:0005515 protein binding; GO:0017160 Ral GTPase binding; GO:0016887 ATPase activity; GO:1901363 heterocyclic compound binding; GO:0097159 organic cyclic compound binding; GO:00…		118	0.630091	1.89472e-20	down	1.41147	1.79538	1.54931	1.47754	1.38755	0.968875	1.10338	1.24093	1.29352	1.3006	1.74764	1.20434	1.49814	1.64504	1.84091	2.32807	1.43855	1.45276	1.92982	1.21118	1.30609	2.18959	1.32245	1.65051	0.792884	0.925031	0.797956	0.922353	0.817172	0.974668	0.916691	0.95068	0.93911	1.03991	0.888989	0.888183	0.984791
O00161	Synaptosomal-associated protein 23	SNAP23	23.354	Plasma Membrane	GO:0044085 cellular component biogenesis; GO:0044700 single organism signaling; GO:0002279 mast cell activation involved in immune response; GO:0009914 hormone transport; GO:0065008 regulation of biological quality; GO:0045321 leukocyte activation; GO:0007269 neurotransmitter secretion; GO:0015031 protein transport; GO:0099003 vesicle-mediated transport in synapse; GO:0031629 synaptic vesicle fus…	GO:0016020 membrane; GO:0044421 extracellular region part; GO:0031090 organelle membrane; GO:0005737 cytoplasm; GO:0044433 cytoplasmic vesicle part; GO:0032991 macromolecular complex; GO:0005913 cell-cell adherens junction; GO:0005623 cell; GO:0044422 organelle part; GO:0070062 extracellular exosome; GO:0005654 nucleoplasm; GO:0005925 focal adhesion; GO:0005622 intracellular; GO:0005764 lysosome;…	GO:0000149 SNARE binding; GO:0005484 SNAP receptor activity; GO:0005515 protein binding; GO:0019905 syntaxin binding; GO:0005488 binding;	hsa04611 Platelet activation - Homo sapiens (human); hsa04130 SNARE interactions in vesicular transport - Homo sapiens (human);	118	1.05921	0.0153942		1.0341	0.977029	0.872734	1.30959	1.01147	0.943204	0.916501	0.854511	0.963232	0.963232	0.90259	0.964331	0.91533	0.950611	0.951591	0.947612	1.014	1.11048	0.920579	1.33158	0.98128	0.814259	0.933832	0.949721	1.11478	0.817634	1.12059	0.922223	1.16446	1.03293	0.948617	1.10821	1.08592	0.996033	0.968194	0.901484	1.14474
O00170	AH receptor-interacting protein	AIP	37.636	Cytosol	GO:0044700 single organism signaling; GO:0072594 establishment of protein localization to organelle; GO:0051342 regulation of cyclic-nucleotide phosphodiesterase activity; GO:0006839 mitochondrial transport; GO:0023051 regulation of signaling; GO:0044699 single-organism process; GO:0044237 cellular metabolic process; GO:0015031 protein transport; GO:0051234 establishment of localization; GO:00066…	GO:0043229 intracellular organelle; GO:0016020 membrane; GO:0044446 intracellular organelle part; GO:0005737 cytoplasm; GO:0043235 receptor complex; GO:0032991 macromolecular complex; GO:0031981 nuclear lumen; GO:0044424 intracellular part; GO:0005623 cell; GO:0005829 cytosol; GO:0044422 organelle part; GO:0043226 organelle; GO:0043231 intracellular membrane-bounded organelle; GO:0031974 membrane…	GO:0005102 receptor binding; GO:0017162 aryl hydrocarbon receptor binding; GO:0005488 binding; GO:0000989 transcription factor activity, transcription factor binding; GO:0003713 transcription coactivator activity; GO:0019904 protein domain specific binding; GO:0005515 protein binding; GO:0051082 unfolded protein binding; GO:0003712 transcription cofactor activity; GO:0004871 signal transducer act…	hsa04934 Cushing's syndrome - Homo sapiens (human);	118	1.21866	1.27517e-08		0.844729	0.82062	0.774257	0.841947	0.740876	0.893407	0.837451	0.790978	0.932292	0.899098	0.711621	0.852679	0.744173	0.729705	0.664602	1.02922	0.867571	0.984159	0.891036	0.972299	0.887637	0.946728	1.05844	0.999706	0.841947	0.845656	1.21777	1.14948	0.918066	0.810181	1.23199	1.13692	1.0885	1.0407	1.05849	1.00717	1.09603
O00178	GTP-binding protein 1	GTPBP1	72.453	Nucleoplasm; Golgi Apparatus; Cytosol	GO:0050794 regulation of cellular process; GO:0044700 single organism signaling; GO:0060255 regulation of macromolecule metabolic process; GO:0031331 positive regulation of cellular catabolic process; GO:0019219 regulation of nucleobase-containing compound metabolic process; GO:0044699 single-organism process; GO:0050896 response to stimulus; GO:0007165 signal transduction; GO:0061014 positive re…	GO:1905354 exoribonuclease complex; GO:0016020 membrane; GO:1902494 catalytic complex; GO:0044464 cell part; GO:0005622 intracellular; GO:0005737 cytoplasm; GO:0032991 macromolecular complex; GO:0044424 intracellular part; GO:0005829 cytosol; GO:0000177 cytoplasmic exosome (RNase complex); GO:0005623 cell; GO:0044444 cytoplasmic part; GO:0000178 exosome (RNase complex);	GO:0003723 RNA binding; GO:1901265 nucleoside phosphate binding; GO:0001882 nucleoside binding; GO:0043167 ion binding; GO:0016817 hydrolase activity, acting on acid anhydrides; GO:0016787 hydrolase activity; GO:0000166 nucleotide binding; GO:0017111 nucleoside-triphosphatase activity; GO:1901363 heterocyclic compound binding; GO:0097159 organic cyclic compound binding; GO:0032549 ribonucleoside …		118	1.01523	0.663138		1.16781	1.17085	1.33493	1.26707	0.618846	1.02985	1.10562	0.901247	1.10463	1.0817	0.814861	0.862471	0.776407	0.820355	1.01171	1.6315	0.949005	1.34589	0.86006	0.777325	0.955042	1.04236	0.990096	1.05041	1.05842	0.862941	1.00194	0.873333	1.08867	1.20215	0.937982	1.1197	1.05061	1.06498	0.830378	1.14081	0.959357
O00186	Syntaxin-binding protein 3	STXBP3	67.764	Nucleoplasm; Cytosol	GO:0044085 cellular component biogenesis; GO:0044700 single organism signaling; GO:0060627 regulation of vesicle-mediated transport; GO:0007596 blood coagulation; GO:0065008 regulation of biological quality; GO:0009914 hormone transport; GO:0045321 leukocyte activation; GO:0007420 brain development; GO:1903306 negative regulation of regulated secretory pathway; GO:0044699 single-organism process;…	GO:0016323 basolateral plasma membrane; GO:0016020 membrane; GO:0044421 extracellular region part; GO:0016324 apical plasma membrane; GO:0031410 cytoplasmic vesicle; GO:0071944 cell periphery; GO:0005737 cytoplasm; GO:0031982 vesicle; GO:0044424 intracellular part; GO:0005623 cell; GO:0070062 extracellular exosome; GO:0098590 plasma membrane region; GO:0005622 intracellular; GO:0044464 cell part;…	GO:0017075 syntaxin-1 binding; GO:0000149 SNARE binding; GO:0005515 protein binding; GO:0019905 syntaxin binding; GO:0005488 binding;		118	0.935687	0.0117376		1.0107	0.891346	0.976052	1.26483	0.984715	1.22422	1.15325	1.13029	1.0134	1.18873	1.15395	0.95445	0.984765	0.961295	1.063	1.3577	1.06568	1.2354	1.1616	0.950394	0.940941	1.30678	1.1272	1.02587	0.962576	0.817227	1.1355	1.03218	0.831799	1.06495	0.926217	1.02277	0.984854	0.97494	1.02055	0.992054	1.00793
O00203	AP-3 complex subunit beta-1	AP3B1	121.32	Nucleoplasm; Golgi Apparatus	GO:0050863 regulation of T cell activation; GO:0002694 regulation of leukocyte activation; GO:0007596 blood coagulation; GO:0065008 regulation of biological quality; GO:0072594 establishment of protein localization to organelle; GO:0044699 single-organism process; GO:0006623 protein targeting to vacuole; GO:0051249 regulation of lymphocyte activation; GO:0046635 positive regulation of alpha-beta …	GO:0016020 membrane; GO:0030119 AP-type membrane coat adaptor complex; GO:0031090 organelle membrane; GO:0031410 cytoplasmic vesicle; GO:0098796 membrane protein complex; GO:0099568 cytoplasmic region; GO:0005737 cytoplasm; GO:0031982 vesicle; GO:0032838 cell projection cytoplasm; GO:0044433 cytoplasmic vesicle part; GO:0032991 macromolecular complex; GO:0044424 intracellular part; GO:0005623 cel…	GO:0005515 protein binding; GO:0019902 phosphatase binding; GO:0019903 protein phosphatase binding; GO:0030742 GTP-dependent protein binding; GO:0019899 enzyme binding; GO:0005488 binding;	hsa04142 Lysosome - Homo sapiens (human);	118	1.01691	0.216156		1.13705	1.0535	1.06369	1.16761	1.01988	1.01946	1.13073	0.896164	1.01645	1.01645	0.966472	1.0042	0.947123	0.92197	0.943254	0.898241	1.09548	0.961216	1.07867	1.08424	0.984022	0.96298	1.00975	0.986534	0.908823	1.0158	1.04051	0.996406	1.01244	1.06225	1.15503	1.03303	1.12027	1.09201	1.05247	1.03917	1.05884
O00217	NADH dehydrogenase [ubiquinone] iron-sulfur protein 8, mitochondrial	NDUFS8	23.705	Mitochondria; Secreted proteins	GO:0044085 cellular component biogenesis; GO:0009116 nucleoside metabolic process; GO:0042278 purine nucleoside metabolic process; GO:0009167 purine ribonucleoside monophosphate metabolic process; GO:0009117 nucleotide metabolic process; GO:0044699 single-organism process; GO:0044237 cellular metabolic process; GO:0006796 phosphate-containing compound metabolic process; GO:0008152 metabolic proce…	GO:0016020 membrane; GO:0098800 inner mitochondrial membrane protein complex; GO:0031090 organelle membrane; GO:0098796 membrane protein complex; GO:0005737 cytoplasm; GO:0045271 respiratory chain complex I; GO:0032991 macromolecular complex; GO:0098798 mitochondrial protein complex; GO:0044424 intracellular part; GO:0005747 mitochondrial respiratory chain complex I; GO:0044455 mitochondrial memb…	GO:0016651 oxidoreductase activity, acting on NAD(P)H; GO:0003954 NADH dehydrogenase activity; GO:0003824 catalytic activity; GO:0005488 binding; GO:0051536 iron-sulfur cluster binding; GO:0043167 ion binding; GO:0050136 NADH dehydrogenase (quinone) activity; GO:0046872 metal ion binding; GO:0043169 cation binding; GO:0051539 4 iron, 4 sulfur cluster binding; GO:0016655 oxidoreductase activity, a…	hsa05010 Alzheimer's disease - Homo sapiens (human); hsa04723 Retrograde endocannabinoid signaling - Homo sapiens (human); hsa04932 Non-alcoholic fatty liver disease (NAFLD) - Homo sapiens (human); hsa01100 Metabolic pathways - Homo sapiens (human); hsa00190 Oxidative phosphorylation - Homo sapiens (human); hsa05016 Huntington's disease - Homo sapiens (human); hsa04714 Thermogenesis - Homo sapien…	118	0.822668	0.000101859		1.75331	2.06546	2.39412	2.42437	1.34214	1.0881	1.05153	1.00409	0.991246	0.998163	1.13896	1.20786	1.16819	1.10033	1.15253	0.904375	0.903461	1.30429	1.05331	1.03102	0.977861	0.862969	0.985666	1.1133	0.29153	0.661443	0.96555	1.14443	0.85091	0.940604	0.862043	1.07747	0.755997	0.906773	0.903806	0.880053	1.0709
O00231	26S proteasome non-ATPase regulatory subunit 11	PSMD11	47.463	Nucleoplasm; Golgi Apparatus	GO:0044700 single organism signaling; GO:0044085 cellular component biogenesis; GO:0010608 posttranscriptional regulation of gene expression; GO:0051443 positive regulation of ubiquitin-protein transferase activity; GO:0031347 regulation of defense response; GO:0010564 regulation of cell cycle process; GO:0044237 cellular metabolic process; GO:1903364 positive regulation of cellular protein catab…	GO:0016020 membrane; GO:0034774 secretory granule lumen; GO:0044421 extracellular region part; GO:0031410 cytoplasmic vesicle; GO:0005838 proteasome regulatory particle; GO:0031982 vesicle; GO:0005737 cytoplasm; GO:0044433 cytoplasmic vesicle part; GO:0032991 macromolecular complex; GO:0044424 intracellular part; GO:0005623 cell; GO:1904813 ficolin-1-rich granule lumen; GO:0044422 organelle part;…	GO:0005515 protein binding; GO:0005198 structural molecule activity; GO:0005488 binding;	hsa03050 Proteasome - Homo sapiens (human); hsa05169 Epstein-Barr virus infection - Homo sapiens (human);	118	1.21737	2.79356e-14		0.791735	0.860424	0.723046	0.629954	0.85229	0.93325	0.873041	0.890521	0.956557	0.84682	0.761964	0.833865	0.86468	0.901098	0.820793	0.712796	1.07475	1.05895	0.990738	0.856573	0.969363	0.851894	0.993563	0.889419	1.29696	1.18128	1.04881	1.15564	1.00706	1.0449	1.09544	1.15854	1.07786	1.12494	1.13437	1.27026	1.11998
O00232	26S proteasome non-ATPase regulatory subunit 12	PSMD12	52.904	Nucleoplasm; Cytosol; Microtubules	GO:0044700 single organism signaling; GO:0010608 posttranscriptional regulation of gene expression; GO:0051443 positive regulation of ubiquitin-protein transferase activity; GO:0031347 regulation of defense response; GO:0010564 regulation of cell cycle process; GO:0044237 cellular metabolic process; GO:1903364 positive regulation of cellular protein catabolic process; GO:0008152 metabolic process…	GO:0016020 membrane; GO:0034774 secretory granule lumen; GO:0044421 extracellular region part; GO:0031410 cytoplasmic vesicle; GO:0005838 proteasome regulatory particle; GO:0031982 vesicle; GO:0005737 cytoplasm; GO:0044433 cytoplasmic vesicle part; GO:0032991 macromolecular complex; GO:0044424 intracellular part; GO:0005623 cell; GO:1904813 ficolin-1-rich granule lumen; GO:0044422 organelle part;…	GO:0005515 protein binding; GO:0005488 binding;	hsa03050 Proteasome - Homo sapiens (human); hsa05169 Epstein-Barr virus infection - Homo sapiens (human);	118	1.20937	3.14574e-14		0.769599	0.736217	0.805689	0.796666	0.768697	0.953397	0.919486	0.88073	0.993122	0.856507	0.844939	0.812733	0.831678	0.8241	0.830731	0.779657	0.954746	0.971246	0.926488	1.07011	0.967111	0.895621	0.911301	0.920508	1.17109	1.14222	1.13458	1.11133	1.00959	1.03439	1.10142	1.10501	1.11626	1.05399	1.13984	1.26869	1.11159
O00233	26S proteasome non-ATPase regulatory subunit 9	PSMD9	24.682	Plasma Membrane; Cytosol	GO:0044700 single organism signaling; GO:0044085 cellular component biogenesis; GO:0010608 posttranscriptional regulation of gene expression; GO:0051443 positive regulation of ubiquitin-protein transferase activity; GO:0050796 regulation of insulin secretion; GO:0009891 positive regulation of biosynthetic process; GO:0002793 positive regulation of peptide secretion; GO:0031347 regulation of defen…	GO:0043229 intracellular organelle; GO:0000502 proteasome complex; GO:0005838 proteasome regulatory particle; GO:0044446 intracellular organelle part; GO:0005737 cytoplasm; GO:0031981 nuclear lumen; GO:0032991 macromolecular complex; GO:0044424 intracellular part; GO:0005829 cytosol; GO:0005623 cell; GO:0044422 organelle part; GO:1905369 endopeptidase complex; GO:0031974 membrane-enclosed lumen; …	GO:0000989 transcription factor activity, transcription factor binding; GO:0003713 transcription coactivator activity; GO:0043425 bHLH transcription factor binding; GO:0005515 protein binding; GO:0003712 transcription cofactor activity; GO:0000988 transcription factor activity, protein binding; GO:0008134 transcription factor binding; GO:0005488 binding;		118	1.063	0.0428304		1.05354	1.01718	1.04647	1.21011	0.990918	0.732208	0.782512	0.87101	0.875668	0.856105	1.14268	0.916768	0.983332	0.857264	1.38272	1.07543	0.979032	1.06732	0.964757	0.931241	0.893726	1.1295	1.0043	0.814323	1.17678	0.853543	1.12905	1.04149	0.749907	0.92282	1.01383	0.909675	1.07754	1.12507	1.06114	1.17815	0.959522
O00244	Copper transport protein ATOX1	ATOX1	7.4016	Plasma Membrane; Nucleoplasm	GO:0046907 intracellular transport; GO:0065008 regulation of biological quality; GO:0034220 ion transmembrane transport; GO:0055076 transition metal ion homeostasis; GO:0030001 metal ion transport; GO:0030003 cellular cation homeostasis; GO:0035434 copper ion transmembrane transport; GO:0044699 single-organism process; GO:0006959 humoral immune response; GO:0043207 response to external biotic sti…	GO:0044464 cell part; GO:0005622 intracellular; GO:0005737 cytoplasm; GO:0044424 intracellular part; GO:0005829 cytosol; GO:0005623 cell; GO:0044444 cytoplasmic part;	GO:0015075 ion transmembrane transporter activity; GO:0005375 copper ion transmembrane transporter activity; GO:0051117 ATPase binding; GO:0043167 ion binding; GO:0046915 transition metal ion transmembrane transporter activity; GO:0022892 substrate-specific transporter activity; GO:0016530 metallochaperone activity; GO:0005515 protein binding; GO:0005507 copper ion binding; GO:0022891 substrate-s…	hsa04978 Mineral absorption - Homo sapiens (human);	118	1.00492	0.880674		1.0882	0.997434	0.838838	0.903805	1.06145	1.05556	1.08813	1.10238	0.938502	1.18381	1.1307	0.946839	0.969453	1.09039	0.997967	0.849198	0.941456	1.02511	1.02396	1.04404	1.19299	0.899533	0.943686	1.21011	1.20667	1.30985	1.10849	0.99245	1.00772	1.24672	0.898685	1.52204	0.881807	1.01202	0.974761	1.06538	1.03597
O00267	Transcription elongation factor SPT5	SUPT5H	121	Nucleoplasm	GO:0019079 viral genome replication; GO:0097659 nucleic acid-templated transcription; GO:0009891 positive regulation of biosynthetic process; GO:0050686 negative regulation of mRNA processing; GO:0006354 DNA-templated transcription, elongation; GO:0044237 cellular metabolic process; GO:0008152 metabolic process; GO:0044033 multi-organism metabolic process; GO:0031440 regulation of mRNA 3'-end pro…	GO:0043229 intracellular organelle; GO:0044446 intracellular organelle part; GO:0031981 nuclear lumen; GO:0032991 macromolecular complex; GO:0044424 intracellular part; GO:0005623 cell; GO:0044422 organelle part; GO:0031974 membrane-enclosed lumen; GO:0043231 intracellular membrane-bounded organelle; GO:0032044 DSIF complex; GO:0043226 organelle; GO:0005654 nucleoplasm; GO:0005634 nucleus; GO:007…	GO:0097159 organic cyclic compound binding; GO:1901363 heterocyclic compound binding; GO:0003723 RNA binding; GO:0046982 protein heterodimerization activity; GO:0005488 binding; GO:0046983 protein dimerization activity; GO:0003676 nucleic acid binding; GO:0005515 protein binding; GO:0003682 chromatin binding; GO:0019899 enzyme binding;		118	1.24119	7.92955e-15		0.754926	0.762845	0.53056	0.786601	0.872828	0.833062	0.898207	0.979144	0.989015	0.980131	0.72585	0.948698	0.836819	0.7686	0.726759	1.02062	0.913293	0.90967	0.917612	0.900678	0.805091	0.829583	1.01495	1.03591	1.17198	1.09455	1.10943	0.909065	1.14398	0.959613	1.02473	1.09962	0.979473	1.05352	1.02351	1.07617	0.918237
O00291	Huntingtin-interacting protein 1	HIP1	116.22	Vesicles	GO:0044085 cellular component biogenesis; GO:0060627 regulation of vesicle-mediated transport; GO:0044700 single organism signaling; GO:0065008 regulation of biological quality; GO:0010941 regulation of cell death; GO:0032270 positive regulation of cellular protein metabolic process; GO:0051896 regulation of protein kinase B signaling; GO:0097659 nucleic acid-templated transcription; GO:0044237 c…	GO:0016020 membrane; GO:0031090 organelle membrane; GO:0019898 extrinsic component of membrane; GO:0031410 cytoplasmic vesicle; GO:0071944 cell periphery; GO:0005737 cytoplasm; GO:0031982 vesicle; GO:0044433 cytoplasmic vesicle part; GO:0044424 intracellular part; GO:0031234 extrinsic component of cytoplasmic side of plasma membrane; GO:0098888 extrinsic component of presynaptic membrane; GO:0005…	GO:0035612 AP-2 adaptor complex binding; GO:0051015 actin filament binding; GO:0098748 endocytic adaptor activity; GO:0005102 receptor binding; GO:0046983 protein dimerization activity; GO:0080025 phosphatidylinositol-3,5-bisphosphate binding; GO:0005515 protein binding; GO:0032051 clathrin light chain binding; GO:1902936 phosphatidylinositol bisphosphate binding; GO:0030276 clathrin binding; GO:…	hsa05016 Huntington's disease - Homo sapiens (human);	118	1.03519	0.294026		1.06805	0.919439	1.06211	1.17605	0.989783	1.01952	1.04151	0.920569	1.0625	1.14546	0.91619	1.07233	0.969217	0.975109	1.08116	0.936256	1.04365	0.78557	0.878902	1.1806	0.800384	1.08666	0.898044	0.962064	0.730201	1.39204	1.02452	1.11848	0.98254	0.852361	1.20492	0.997427	1.07858	1.09146	1.11992	1.00882	1.08543
O00299	Chloride intracellular channel protein 1	CLIC1	26.922	Cytosol	GO:0044700 single organism signaling; GO:0098661 inorganic anion transmembrane transport; GO:0065008 regulation of biological quality; GO:0007596 blood coagulation; GO:0044699 single-organism process; GO:0051234 establishment of localization; GO:0009611 response to wounding; GO:0022610 biological adhesion; GO:0016337 single organismal cell-cell adhesion; GO:0007165 signal transduction; GO:0007154…	GO:0016020 membrane; GO:0098862 cluster of actin-based cell projections; GO:0005615 extracellular space; GO:0044421 extracellular region part; GO:0005903 brush border; GO:0031090 organelle membrane; GO:0071944 cell periphery; GO:0005737 cytoplasm; GO:0031982 vesicle; GO:0032991 macromolecular complex; GO:0031224 intrinsic component of membrane; GO:0044424 intracellular part; GO:0005623 cell; GO:0…	GO:0015075 ion transmembrane transporter activity; GO:0022803 passive transmembrane transporter activity; GO:0005253 anion channel activity; GO:0022892 substrate-specific transporter activity; GO:0005515 protein binding; GO:0005254 chloride channel activity; GO:0015267 channel activity; GO:0015103 inorganic anion transmembrane transporter activity; GO:0022891 substrate-specific transmembrane tran…		118	1.18419	9.95981e-07		0.676895	0.794959	0.637541	0.549212	0.878915	1.05829	1.03651	0.920686	0.935536	0.947416	0.811504	1.01605	0.898485	0.826798	0.825842	0.748296	0.998704	1.10891	1.00543	0.818419	1.1029	0.979802	1.17974	0.751024	1.10367	1.24097	0.999885	0.952366	1.2058	1.02274	1.05182	1.09604	0.875007	1.14208	0.946203	1.24048	0.792939
O00303	Eukaryotic translation initiation factor 3 subunit F	EIF3F	37.563	Cytosol; Nucleoli	GO:0070646 protein modification by small protein removal; GO:0075522 IRES-dependent viral translational initiation; GO:0006518 peptide metabolic process; GO:0019081 viral translation; GO:0019058 viral life cycle; GO:0044267 cellular protein metabolic process; GO:0009058 biosynthetic process; GO:0044764 multi-organism cellular process; GO:0016579 protein deubiquitination; GO:1901566 organonitrogen…	GO:0016020 membrane; GO:0044464 cell part; GO:0005622 intracellular; GO:0005737 cytoplasm; GO:0032991 macromolecular complex; GO:0071541 eukaryotic translation initiation factor 3 complex, eIF3m; GO:0044424 intracellular part; GO:0005829 cytosol; GO:0043234 protein complex; GO:0005623 cell; GO:0044444 cytoplasmic part; GO:0005852 eukaryotic translation initiation factor 3 complex;	GO:0003723 RNA binding; GO:0004843 thiol-dependent ubiquitin-specific protease activity; GO:0008233 peptidase activity; GO:0003743 translation initiation factor activity; GO:0019783 ubiquitin-like protein-specific protease activity; GO:0005515 protein binding; GO:0008234 cysteine-type peptidase activity; GO:0016787 hydrolase activity; GO:1901363 heterocyclic compound binding; GO:0097159 organic c…	hsa03013 RNA transport - Homo sapiens (human);	118	1.2378	2.61906e-10		0.555422	0.579644	0.501133	0.747523	0.790955	0.971729	0.952038	0.880168	0.979605	0.807313	0.831413	0.902457	0.915898	0.984062	0.876536	0.79313	0.990713	0.876094	1.00818	0.984252	1.07228	0.92234	1.01441	0.957141	1.2996	1.5201	1.11842	1.05049	1.08003	1.14247	1.42216	1.07762	1.1134	1.19569	1.05581	1.16321	1.16186
O00401	Neural Wiskott-Aldrich syndrome protein	WASL	54.826	Cytosol; Nucleoli	GO:0044085 cellular component biogenesis; GO:0044700 single organism signaling; GO:0060627 regulation of vesicle-mediated transport; GO:0065008 regulation of biological quality; GO:0060491 regulation of cell projection assembly; GO:0007166 cell surface receptor signaling pathway; GO:0097659 nucleic acid-templated transcription; GO:0060997 dendritic spine morphogenesis; GO:0032989 cellular compone…	GO:0016020 membrane; GO:0044421 extracellular region part; GO:0005938 cell cortex; GO:0031090 organelle membrane; GO:0031410 cytoplasmic vesicle; GO:0071944 cell periphery; GO:0099568 cytoplasmic region; GO:0005737 cytoplasm; GO:0031982 vesicle; GO:0044433 cytoplasmic vesicle part; GO:0030863 cortical cytoskeleton; GO:0030864 cortical actin cytoskeleton; GO:0044424 intracellular part; GO:0005623 …	GO:0008092 cytoskeletal protein binding; GO:0030234 enzyme regulator activity; GO:0005488 binding; GO:0060589 nucleoside-triphosphatase regulator activity; GO:0030695 GTPase regulator activity; GO:0003779 actin binding; GO:0005515 protein binding; GO:0098772 molecular function regulator;	hsa05100 Bacterial invasion of epithelial cells - Homo sapiens (human); hsa05132 Salmonella infection - Homo sapiens (human); hsa04666 Fc gamma R-mediated phagocytosis - Homo sapiens (human); hsa05231 Choline metabolism in cancer - Homo sapiens (human); hsa04530 Tight junction - Homo sapiens (human); hsa05130 Pathogenic Escherichia coli infection - Homo sapiens (human); hsa04810 Regulation of act…	118	0.906347	0.00919328		1.4291	1.46284	1.25495	0.892508	1.5891	0.989986	0.988991	0.971082	1.02779	1.09346	1.03828	0.918555	1.17273	0.911686	0.926406	1.37413	1.42072	0.922533	1.17074	1.22074	1.08562	1.13075	1.01175	1.03643	0.657408	0.91863	1.04471	0.937253	0.931283	0.954866	1.20491	0.731389	1.26583	1.11299	0.952292	0.831739	0.960448
O00410	Importin-5	IPO5	123.63	Nucleoplasm; Cytosol	GO:0001101 response to acid chemical; GO:0006607 NLS-bearing protein import into nucleus; GO:0072594 establishment of protein localization to organelle; GO:1903533 regulation of protein targeting; GO:0017038 protein import; GO:0044699 single-organism process; GO:0051169 nuclear transport; GO:0044764 multi-organism cellular process; GO:0015031 protein transport; GO:0051234 establishment of localiz…	GO:0043229 intracellular organelle; GO:0016020 membrane; GO:0005643 nuclear pore; GO:0031090 organelle membrane; GO:0043232 intracellular non-membrane-bounded organelle; GO:0005635 nuclear envelope; GO:0005737 cytoplasm; GO:0044446 intracellular organelle part; GO:0031967 organelle envelope; GO:0031981 nuclear lumen; GO:0032991 macromolecular complex; GO:0012505 endomembrane system; GO:0044424 in…	GO:0031267 small GTPase binding; GO:0003723 RNA binding; GO:0008565 protein transporter activity; GO:0060589 nucleoside-triphosphatase regulator activity; GO:0030695 GTPase regulator activity; GO:0022892 substrate-specific transporter activity; GO:0005515 protein binding; GO:0033218 amide binding; GO:0005095 GTPase inhibitor activity; GO:0098772 molecular function regulator; GO:0004857 enzyme inh…		118	1.19381	3.99607e-12		0.869816	0.893098	0.784139	0.905205	0.718018	0.869408	0.895175	0.88086	0.892312	0.88754	0.870069	0.895771	0.956695	0.890059	0.783443	0.93049	0.959967	0.90583	0.912203	0.927195	0.846427	0.901092	0.973789	0.808376	1.00392	1.0868	0.987746	1.07841	1.28646	1.04332	1.27853	1.24478	1.02861	1.23419	0.991266	1.114	1.04987
O00422	Histone deacetylase complex subunit SAP18	SAP18	17.561	Nucleoplasm; Nucleoplasm; Cytosol	GO:0010941 regulation of cell death; GO:0000381 regulation of alternative mRNA splicing, via spliceosome; GO:0097659 nucleic acid-templated transcription; GO:0050686 negative regulation of mRNA processing; GO:0009058 biosynthetic process; GO:0051253 negative regulation of RNA metabolic process; GO:1903312 negative regulation of mRNA metabolic process; GO:0044237 cellular metabolic process; GO:200…	GO:0043229 intracellular organelle; GO:0044446 intracellular organelle part; GO:0005737 cytoplasm; GO:0032991 macromolecular complex; GO:0031981 nuclear lumen; GO:0044424 intracellular part; GO:0005829 cytosol; GO:0016604 nuclear body; GO:0005623 cell; GO:0000118 histone deacetylase complex; GO:0044422 organelle part; GO:0031974 membrane-enclosed lumen; GO:0043226 organelle; GO:0043231 intracellu…	GO:0003723 RNA binding; GO:0003714 transcription corepressor activity; GO:0016787 hydrolase activity; GO:0005515 protein binding; GO:0003712 transcription cofactor activity; GO:1901363 heterocyclic compound binding; GO:0097159 organic cyclic compound binding; GO:0004407 histone deacetylase activity; GO:0033558 protein deacetylase activity; GO:0003824 catalytic activity; GO:0005488 binding; GO:000…	hsa03015 mRNA surveillance pathway - Homo sapiens (human); hsa03013 RNA transport - Homo sapiens (human);	118	1.34357	3.69818e-13		0.777088	0.789521	0.702487	0.810835	0.571936	0.781098	0.716462	0.674585	0.660019	0.701896	0.71281	0.992436	0.783901	0.741246	0.902387	0.772098	0.748202	0.98589	0.986047	0.862213	0.771184	0.759126	0.91807	0.868374	1.22469	1.11812	1.097	0.873046	0.892163	0.869211	1.0106	0.960947	0.935253	1.01109	1.06149	1.00587	0.996312
O00429	Dynamin-1-like protein	DNM1L	81.876	Vesicles; Cytosol	GO:0044700 single organism signaling; GO:0044085 cellular component biogenesis; GO:0010941 regulation of cell death; GO:0032989 cellular component morphogenesis; GO:0032459 regulation of protein oligomerization; GO:0010821 regulation of mitochondrion organization; GO:0009605 response to external stimulus; GO:1905395 response to flavonoid; GO:1990910 response to hypobaric hypoxia; GO:0051240 posit…	GO:0016020 membrane; GO:0019867 outer membrane; GO:0098862 cluster of actin-based cell projections; GO:0031090 organelle membrane; GO:0005737 cytoplasm; GO:0044433 cytoplasmic vesicle part; GO:0032991 macromolecular complex; GO:0099080 supramolecular complex; GO:0005623 cell; GO:0044422 organelle part; GO:0043228 non-membrane-bounded organelle; GO:0070382 exocytic vesicle; GO:0008021 synaptic ves…	GO:1901265 nucleoside phosphate binding; GO:0031625 ubiquitin protein ligase binding; GO:0060589 nucleoside-triphosphatase regulator activity; GO:0030695 GTPase regulator activity; GO:0046983 protein dimerization activity; GO:0016817 hydrolase activity, acting on acid anhydrides; GO:0016787 hydrolase activity; GO:0005515 protein binding; GO:0098772 molecular function regulator; GO:0017137 Rab GTP…	hsa04668 TNF signaling pathway - Homo sapiens (human); hsa04217 Necroptosis - Homo sapiens (human); hsa04621 NOD-like receptor signaling pathway - Homo sapiens (human);	118	1.13904	1.85648e-06		0.885063	0.865436	0.89067	1.04021	0.757958	0.925102	0.909636	0.819736	1.01017	0.903836	0.920667	0.960124	0.806993	0.823903	0.845511	1.09917	0.899112	0.989623	1.0377	0.8459	0.97224	0.90736	0.857529	1.04432	1.15703	0.969176	1.1658	1.06817	1.02564	1.02307	1.11773	1.01832	0.978921	1.09694	1.11242	1.22896	1.03377
O00461	Golgi integral membrane protein 4	GOLIM4	81.879	Golgi Apparatus	GO:0006810 transport; GO:0051179 localization; GO:0051234 establishment of localization;	GO:0016020 membrane; GO:0031410 cytoplasmic vesicle; GO:0031090 organelle membrane; GO:0005801 cis-Golgi network; GO:0005737 cytoplasm; GO:0031982 vesicle; GO:0044433 cytoplasmic vesicle part; GO:0031224 intrinsic component of membrane; GO:0044424 intracellular part; GO:0005623 cell; GO:0044422 organelle part; GO:0031974 membrane-enclosed lumen; GO:0070013 intracellular organelle lumen; GO:004442…			118	1.24204	4.71697e-05		0.752248	0.919104	0.927493	0.919104	0.668354	0.72388	0.857297	0.654467	0.802308	0.792391	0.898356	0.941462	0.874844	1.08253	1.0022	0.554804	0.992746	1.02221	1.50834	0.698618	0.79017	0.7106	0.706115	0.593105	0.902325	0.988083	1.09889	0.887947	1.30983	0.772959	1.20793	1.0674	0.996782	0.889896	1.08303	1.02019	0.931142
O00468	Agrin	AGRN	217.23	Plasma Membrane; Secreted proteins; Cytosol	GO:0044700 single organism signaling; GO:0021700 developmental maturation; GO:0065008 regulation of biological quality; GO:0060491 regulation of cell projection assembly; GO:1904398 positive regulation of neuromuscular junction development; GO:0051965 positive regulation of synapse assembly; GO:0009891 positive regulation of biosynthetic process; GO:0044255 cellular lipid metabolic process; GO:00…	GO:0016020 membrane; GO:0044421 extracellular region part; GO:0071944 cell periphery; GO:0030054 cell junction; GO:0005737 cytoplasm; GO:0031982 vesicle; GO:0031224 intrinsic component of membrane; GO:0044424 intracellular part; GO:0005623 cell; GO:0044420 extracellular matrix component; GO:0044422 organelle part; GO:0005775 vacuolar lumen; GO:0005604 basement membrane; GO:0031974 membrane-enclos…	GO:0033691 sialic acid binding; GO:0035374 chondroitin sulfate binding; GO:0002162 dystroglycan binding; GO:0043394 proteoglycan binding; GO:0043167 ion binding; GO:0043395 heparan sulfate proteoglycan binding; GO:0043177 organic acid binding; GO:0005515 protein binding; GO:1901681 sulfur compound binding; GO:0050840 extracellular matrix binding; GO:0097367 carbohydrate derivative binding; GO:003…	hsa04512 ECM-receptor interaction - Homo sapiens (human);	118	0.937713	0.143464		1.08574	0.990119	1.01582	1.40344	1.16285	1.14637	1.02713	1.13905	1.14009	1.14951	1.04956	1.39199	1.1068	1.12589	1.10468	0.979555	0.835662	0.998984	0.952672	0.96968	0.998226	1.13174	0.815945	0.932152	0.783459	1.28315	1.03341	0.883834	0.929856	0.81314	0.90481	0.663614	0.760944	0.910986	0.834987	0.934107	0.933917
O00469	Procollagen-lysine,2-oxoglutarate 5-dioxygenase 2	PLOD2	84.685	Secreted proteins; Cytosol; Nucleoli	GO:0006950 response to stress; GO:0009628 response to abiotic stimulus; GO:0055114 oxidation-reduction process; GO:0044267 cellular protein metabolic process; GO:0044699 single-organism process; GO:0044238 primary metabolic process; GO:0050896 response to stimulus; GO:0044237 cellular metabolic process; GO:0071704 organic substance metabolic process; GO:0008152 metabolic process; GO:0044710 singl…	GO:0043229 intracellular organelle; GO:0016020 membrane; GO:0042175 nuclear outer membrane-endoplasmic reticulum membrane network; GO:0005783 endoplasmic reticulum; GO:0044421 extracellular region part; GO:0030867 rough endoplasmic reticulum membrane; GO:0098588 bounding membrane of organelle; GO:0031090 organelle membrane; GO:0005791 rough endoplasmic reticulum; GO:0044446 intracellular organell…	GO:0019842 vitamin binding; GO:0005506 iron ion binding; GO:0070815 peptidyl-lysine 5-dioxygenase activity; GO:0031418 L-ascorbic acid binding; GO:0043167 ion binding; GO:0043177 organic acid binding; GO:0016705 oxidoreductase activity, acting on paired donors, with incorporation or reduction of molecular oxygen; GO:0016706 oxidoreductase activity, acting on paired donors, with incorporation or r…	hsa00310 Lysine degradation - Homo sapiens (human);	118	1.92487	4.73604e-16	up	0.379238	0.347571	0.355294	0.48042	0.449525	0.488434	0.558694	0.3513	0.490973	0.637419	0.591646	0.660717	0.687982	0.675259	0.539843	0.624716	1.05353	0.771072	0.443501	0.839974	0.843794	0.622682	0.628019	0.503008	1.54399	1.48374	1.71925	0.718684	1.19527	0.766141	1.08391	0.779032	1.1491	1.17599	0.897072	1.2986	0.906993
O00483	Cytochrome c oxidase subunit NDUFA4	NDUFA4	9.3697	Mitochondria	GO:0009116 nucleoside metabolic process; GO:0042278 purine nucleoside metabolic process; GO:0006123 mitochondrial electron transport, cytochrome c to oxygen; GO:0009167 purine ribonucleoside monophosphate metabolic process; GO:0009117 nucleotide metabolic process; GO:0044699 single-organism process; GO:0044237 cellular metabolic process; GO:0006796 phosphate-containing compound metabolic process;…	GO:0016020 membrane; GO:0044421 extracellular region part; GO:0098800 inner mitochondrial membrane protein complex; GO:0031090 organelle membrane; GO:0098796 membrane protein complex; GO:0031982 vesicle; GO:0005737 cytoplasm; GO:0032991 macromolecular complex; GO:0045271 respiratory chain complex I; GO:0044424 intracellular part; GO:0098798 mitochondrial protein complex; GO:0005747 mitochondrial …	GO:0016651 oxidoreductase activity, acting on NAD(P)H; GO:0003954 NADH dehydrogenase activity; GO:0003824 catalytic activity; GO:0005488 binding; GO:0044877 macromolecular complex binding; GO:0050136 NADH dehydrogenase (quinone) activity; GO:0005515 protein binding; GO:0016655 oxidoreductase activity, acting on NAD(P)H, quinone or similar compound as acceptor; GO:0008137 NADH dehydrogenase (ubiqu…	hsa05010 Alzheimer's disease - Homo sapiens (human); hsa04723 Retrograde endocannabinoid signaling - Homo sapiens (human); hsa04932 Non-alcoholic fatty liver disease (NAFLD) - Homo sapiens (human); hsa01100 Metabolic pathways - Homo sapiens (human); hsa00190 Oxidative phosphorylation - Homo sapiens (human); hsa05016 Huntington's disease - Homo sapiens (human); hsa04714 Thermogenesis - Homo sapien…	118	0.859801	7.56146e-05		1.11566	1.60411	1.18109	1.58042	1.42813	0.982083	1.06827	1.07528	0.952019	1.07127	1.05524	1.21176	1.16632	0.880548	0.979509	1.24349	0.957131	1.75655	1.21921	0.914148	1.01656	1.52255	1.23978	0.936449	0.81785	0.901327	0.844792	1.00814	0.888885	0.906803	0.89519	1.13502	0.757971	0.917754	1.08182	0.898841	0.839363
O00487	26S proteasome non-ATPase regulatory subunit 14	PSMD14	34.577	Nucleoplasm	GO:0044700 single organism signaling; GO:0010608 posttranscriptional regulation of gene expression; GO:0051443 positive regulation of ubiquitin-protein transferase activity; GO:0031347 regulation of defense response; GO:0010564 regulation of cell cycle process; GO:0044237 cellular metabolic process; GO:0070536 protein K63-linked deubiquitination; GO:1903364 positive regulation of cellular protein…	GO:0034774 secretory granule lumen; GO:0044421 extracellular region part; GO:0031410 cytoplasmic vesicle; GO:0005838 proteasome regulatory particle; GO:0031982 vesicle; GO:0005737 cytoplasm; GO:0044433 cytoplasmic vesicle part; GO:0032991 macromolecular complex; GO:0044424 intracellular part; GO:0005623 cell; GO:1904813 ficolin-1-rich granule lumen; GO:0044422 organelle part; GO:1905369 endopepti…	GO:0008233 peptidase activity; GO:0043167 ion binding; GO:0061134 peptidase regulator activity; GO:0044877 macromolecular complex binding; GO:0016504 peptidase activator activity; GO:0008237 metallopeptidase activity; GO:0061133 endopeptidase activator activity; GO:0016787 hydrolase activity; GO:0005515 protein binding; GO:0098772 molecular function regulator; GO:0070628 proteasome binding; GO:00…	hsa03050 Proteasome - Homo sapiens (human); hsa05169 Epstein-Barr virus infection - Homo sapiens (human);	118	1.07752	0.00580897		1.29889	1.28782	1.39523	1.07743	1.40852	0.934821	0.882155	0.816323	0.953631	0.822906	0.734891	0.782942	0.826282	1.13437	1.01377	0.946096	0.880094	0.824076	0.876277	0.793033	1.0382	0.736022	0.998105	1.04573	0.951191	1.01099	1.06555	1.17088	0.976202	1.17959	1.08355	1.15285	0.986059	1.0991	1.04269	1.08707	1.10283
O00499	Myc box-dependent-interacting protein 1	BIN1	64.699	Cytosol	GO:0044085 cellular component biogenesis; GO:0060627 regulation of vesicle-mediated transport; GO:0010941 regulation of cell death; GO:0014013 regulation of gliogenesis; GO:0048869 cellular developmental process; GO:0051647 nucleus localization; GO:0022008 neurogenesis; GO:0044699 single-organism process; GO:0044764 multi-organism cellular process; GO:0010564 regulation of cell cycle process; GO:…	GO:0016020 membrane; GO:0071944 cell periphery; GO:0030016 myofibril; GO:0005737 cytoplasm; GO:0032991 macromolecular complex; GO:0099512 supramolecular fiber; GO:0044424 intracellular part; GO:0030018 Z disc; GO:0099080 supramolecular complex; GO:0005623 cell; GO:0031674 I band; GO:0044422 organelle part; GO:0043228 non-membrane-bounded organelle; GO:0005856 cytoskeleton; GO:0030315 T-tubule; GO…	GO:0051015 actin filament binding; GO:0042802 identical protein binding; GO:0008092 cytoskeletal protein binding; GO:0005488 binding; GO:0048156 tau protein binding; GO:0044877 macromolecular complex binding; GO:0003779 actin binding; GO:0005515 protein binding; GO:0070063 RNA polymerase binding; GO:0019899 enzyme binding; GO:0032403 protein complex binding;	hsa04666 Fc gamma R-mediated phagocytosis - Homo sapiens (human); hsa04144 Endocytosis - Homo sapiens (human);	118	0.668031	6.00465e-09		1.93533	2.11257	2.01743	1.96009	1.61603	1.03437	1.13298	1.32811	1.34175	1.48022	1.62683	1.39543	1.3814	1.79162	1.27973	1.80444	1.09873	1.24316	1.46671	1.46801	1.21192	1.66286	0.977648	0.499733	0.67378	1.08561	0.701821	0.985067	0.94835	0.769005	0.94369	0.909261	1.22631	1.05732	0.939947	0.779743	0.973418
O00505	Importin subunit alpha-4	KPNA3	57.81	Nucleoplasm; Cytosol	GO:0044409 entry into host; GO:0044085 cellular component biogenesis; GO:0065008 regulation of biological quality; GO:0006607 NLS-bearing protein import into nucleus; GO:1902594 multi-organism nuclear import; GO:0072594 establishment of protein localization to organelle; GO:0017038 protein import; GO:0044699 single-organism process; GO:1902581 multi-organism cellular localization; GO:0051169 nucl…	GO:0043229 intracellular organelle; GO:0005643 nuclear pore; GO:0005635 nuclear envelope; GO:0005737 cytoplasm; GO:0044446 intracellular organelle part; GO:0031967 organelle envelope; GO:0031981 nuclear lumen; GO:0012505 endomembrane system; GO:0032991 macromolecular complex; GO:0044424 intracellular part; GO:0005829 cytosol; GO:0005623 cell; GO:0044422 organelle part; GO:0031974 membrane-enclose…	GO:0005048 signal sequence binding; GO:0008565 protein transporter activity; GO:0042277 peptide binding; GO:0005488 binding; GO:0008139 nuclear localization sequence binding; GO:0022892 substrate-specific transporter activity; GO:0008022 protein C-terminus binding; GO:0005515 protein binding; GO:0033218 amide binding; GO:0005215 transporter activity;		118	1.0433	0.23642		1.03559	0.855904	1.00081	0.945745	1.12349	0.846305	0.795435	0.947122	0.876828	0.835206	0.964361	0.905	0.857318	1.12006	1.01204	1.35548	0.999184	0.78161	1.03989	0.938983	0.918631	1.37535	0.738582	1.77876	1.1119	1.15731	1.07569	1.17928	1.16448	1.05291	1.3915	1.12196	1.10898	1.21741	1.06979	1.09738	0.88614
O00515	Ladinin-1	LAD1	57.13	Actin Filaments		GO:0031012 extracellular matrix; GO:0070062 extracellular exosome; GO:0043226 organelle; GO:0044421 extracellular region part; GO:0031982 vesicle; GO:1903561 extracellular vesicle; GO:0005578 proteinaceous extracellular matrix; GO:0043227 membrane-bounded organelle; GO:0044420 extracellular matrix component; GO:0005576 extracellular region; GO:0043230 extracellular organelle; GO:0005604 basement …	GO:0050839 cell adhesion molecule binding; GO:0005515 protein binding; GO:0005198 structural molecule activity; GO:0005488 binding; GO:0045296 cadherin binding;		118	1.01261	0.875993		1.36477	1.26976	1.42956	0.815192	1.32698	0.985951	0.916545	0.981198	0.960281	0.739701	0.764089	0.673496	1.04593	0.958085	1.01116	1.17663	1.53043	0.725044	1.62362	0.792661	0.925993	0.673982	0.713619	0.450169	0.672669	1.0387	1.03634	1.32823	1.24266	1.13836	1.93621	1.27878	1.90636	1.20018	1.34313	1.09157	1.77088
O00534	von Willebrand factor A domain-containing protein 5A	VWA5A	86.488	Nucleoplasm					118	0.772003	1.01746e-10		1.42361	1.28905	1.29697	1.62715	1.33089	1.13563	1.29648	1.01552	1.39942	1.5324	1.25827	0.870881	0.989548	1.31221	0.998375	1.279	1.05172	1.71232	1.09525	1.33523	1.45119	1.16779	1.38973	1.22085	0.93626	0.901207	0.843944	0.826787	0.968338	1.15431	0.938124	0.921342	1.08263	0.986504	1.00057	0.930335	0.862482
O00541	Pescadillo homolog	PES1	68.002	Nucleoplasm; Nucleoli	GO:0050794 regulation of cellular process; GO:0044085 cellular component biogenesis; GO:0016043 cellular component organization; GO:0006997 nucleus organization; GO:0022613 ribonucleoprotein complex biogenesis; GO:0000466 maturation of 5.8S rRNA from tricistronic rRNA transcript (SSU-rRNA, 5.8S rRNA, LSU-rRNA); GO:0006725 cellular aromatic compound metabolic process; GO:0044699 single-organism pr…	GO:0016020 membrane; GO:0005737 cytoplasm; GO:0032991 macromolecular complex; GO:0044424 intracellular part; GO:0005623 cell; GO:0044422 organelle part; GO:0030684 preribosome; GO:0043228 non-membrane-bounded organelle; GO:0000793 condensed chromosome; GO:0031974 membrane-enclosed lumen; GO:0005654 nucleoplasm; GO:0070013 intracellular organelle lumen; GO:0044464 cell part; GO:0005622 intracellul…	GO:0097159 organic cyclic compound binding; GO:1901363 heterocyclic compound binding; GO:0003723 RNA binding; GO:0005515 protein binding; GO:0005488 binding; GO:0003676 nucleic acid binding;		118	1.49369	5.72197e-15		0.595401	0.580475	0.587109	0.665058	0.526574	0.70331	0.652757	0.617281	0.729917	0.605752	0.697501	0.84581	0.652559	0.577955	0.737949	0.683887	0.818235	0.853329	0.818117	0.707146	1.52585	0.773649	0.736674	1.09286	1.16675	1.3127	1.04299	1.01905	0.986231	0.860192	1.19654	1.01424	0.908459	0.992366	1.17598	1.18069	1.05755
O00567	Nucleolar protein 56	NOP56	66.049	Nucleoli	GO:0016072 rRNA metabolic process; GO:0006396 RNA processing; GO:0034470 ncRNA processing; GO:0044085 cellular component biogenesis; GO:0022613 ribonucleoprotein complex biogenesis; GO:0006725 cellular aromatic compound metabolic process; GO:0000154 rRNA modification; GO:0006807 nitrogen compound metabolic process; GO:0042254 ribosome biogenesis; GO:1901360 organic cyclic compound metabolic proce…	GO:0016020 membrane; GO:0005737 cytoplasm; GO:0032991 macromolecular complex; GO:0044424 intracellular part; GO:0005623 cell; GO:0044422 organelle part; GO:0030684 preribosome; GO:0043228 non-membrane-bounded organelle; GO:0031974 membrane-enclosed lumen; GO:0005654 nucleoplasm; GO:0070013 intracellular organelle lumen; GO:0005622 intracellular; GO:0044464 cell part; GO:0032040 small-subunit proc…	GO:0030515 snoRNA binding; GO:0097159 organic cyclic compound binding; GO:1901363 heterocyclic compound binding; GO:0050839 cell adhesion molecule binding; GO:0003723 RNA binding; GO:0005488 binding; GO:0045296 cadherin binding; GO:0003676 nucleic acid binding; GO:1990226 histone methyltransferase binding; GO:0005515 protein binding; GO:0019899 enzyme binding;	hsa03008 Ribosome biogenesis in eukaryotes - Homo sapiens (human);	118	1.29243	4.67253e-13		0.718161	0.62806	0.726994	0.733178	0.757028	0.815619	0.831649	0.748672	0.844849	0.831649	0.628588	1.11749	0.745924	0.751511	0.809248	0.916515	0.875541	0.968733	0.83962	0.961488	0.938088	0.728506	0.97789	0.953983	1.06355	1.04942	1.03343	1.09284	0.92594	1.05044	1.16168	0.970194	0.917724	0.982187	1.09189	1.18607	0.937477
O00571	ATP-dependent RNA helicase DDX3X	DDX3X	73.243	Nucleoplasm; Cytosol	GO:0044085 cellular component biogenesis; GO:0044700 single organism signaling; GO:0010941 regulation of cell death; GO:0010608 posttranscriptional regulation of gene expression; GO:0009891 positive regulation of biosynthetic process; GO:0010564 regulation of cell cycle process; GO:0044237 cellular metabolic process; GO:0009607 response to biotic stimulus; GO:0045927 positive regulation of growth…	GO:0034774 secretory granule lumen; GO:0016020 membrane; GO:0019867 outer membrane; GO:0044421 extracellular region part; GO:0031090 organelle membrane; GO:0031410 cytoplasmic vesicle; GO:0031982 vesicle; GO:0005737 cytoplasm; GO:0044433 cytoplasmic vesicle part; GO:0032991 macromolecular complex; GO:0044424 intracellular part; GO:0016604 nuclear body; GO:0005623 cell; GO:1904813 ficolin-1-rich g…	GO:0048027 mRNA 5'-UTR binding; GO:1901265 nucleoside phosphate binding; GO:0008026 ATP-dependent helicase activity; GO:0016817 hydrolase activity, acting on acid anhydrides; GO:0005515 protein binding; GO:0016787 hydrolase activity; GO:0043273 CTPase activity; GO:0016887 ATPase activity; GO:1901363 heterocyclic compound binding; GO:0097159 organic cyclic compound binding; GO:0003729 mRNA binding…	hsa04622 RIG-I-like receptor signaling pathway - Homo sapiens (human); hsa05161 Hepatitis B - Homo sapiens (human); hsa05203 Viral carcinogenesis - Homo sapiens (human);	118	1.19093	8.66758e-08		0.747975	0.740835	0.795282	0.721198	0.885431	0.874478	0.827494	0.766127	0.964611	0.858178	0.950755	0.797527	0.697836	0.817834	0.93414	0.732112	0.932146	0.774425	1.07704	1.15403	1.03624	1.02629	1.1939	0.880858	1.01932	1.44864	0.915709	0.932969	1.06337	1.17229	1.01568	1.19776	1.03859	1.01214	0.873738	1.08014	1.17572
O00625	Pirin	PIR	32.113	Cytosol	GO:0097659 nucleic acid-templated transcription; GO:0048869 cellular developmental process; GO:0044699 single-organism process; GO:0009058 biosynthetic process; GO:0044237 cellular metabolic process; GO:2001141 regulation of RNA biosynthetic process; GO:0008152 metabolic process; GO:0043170 macromolecule metabolic process; GO:0032502 developmental process; GO:0010468 regulation of gene expression…	GO:0043226 organelle; GO:0043231 intracellular membrane-bounded organelle; GO:0043229 intracellular organelle; GO:0005634 nucleus; GO:0044464 cell part; GO:0005622 intracellular; GO:0005737 cytoplasm; GO:0044424 intracellular part; GO:0005829 cytosol; GO:0043227 membrane-bounded organelle; GO:0005623 cell; GO:0044444 cytoplasmic part;	GO:0016702 oxidoreductase activity, acting on single donors with incorporation of molecular oxygen, incorporation of two atoms of oxygen; GO:0016701 oxidoreductase activity, acting on single donors with incorporation of molecular oxygen; GO:0008127 quercetin 2,3-dioxygenase activity; GO:0003824 catalytic activity; GO:0005488 binding; GO:0051213 dioxygenase activity; GO:0043167 ion binding; GO:000…		118	0.905566	0.206913		1.08129	1.3603	1.30307	0.994422	1.20189	1.24871	1.09894	1.33371	0.918821	0.95525	1.01477	1.30876	0.982331	0.670094	1.12628	0.954435	1.15397	0.827888	1.48205	0.721611	1.00093	0.686317	0.77105	1.17777	0.796151	0.678619	0.817629	1.33674	0.896559	0.846487	0.516565	1.35118	0.650205	0.800192	1.59247	1.69406	0.633483
O00629	Importin subunit alpha-3	KPNA4	57.886	Nucleoplasm	GO:0065008 regulation of biological quality; GO:0006607 NLS-bearing protein import into nucleus; GO:0072594 establishment of protein localization to organelle; GO:0017038 protein import; GO:0044699 single-organism process; GO:1902581 multi-organism cellular localization; GO:0051169 nuclear transport; GO:0044764 multi-organism cellular process; GO:0035821 modification of morphology or physiology o…	GO:0044421 extracellular region part; GO:0031982 vesicle; GO:0005737 cytoplasm; GO:0032991 macromolecular complex; GO:0044424 intracellular part; GO:0005623 cell; GO:0044422 organelle part; GO:0031974 membrane-enclosed lumen; GO:0070062 extracellular exosome; GO:0005654 nucleoplasm; GO:0070013 intracellular organelle lumen; GO:0044464 cell part; GO:0005622 intracellular; GO:1903561 extracellular …	GO:0005048 signal sequence binding; GO:0008565 protein transporter activity; GO:0042277 peptide binding; GO:0005488 binding; GO:0008139 nuclear localization sequence binding; GO:0022892 substrate-specific transporter activity; GO:0005515 protein binding; GO:0033218 amide binding; GO:0005215 transporter activity;		118	1.09678	0.00359395		0.711944	0.849459	0.729351	0.720647	0.813774	1.04926	0.947455	0.98374	0.964589	0.996843	0.88702	0.935595	0.975722	1.04542	0.985226	1.05613	0.978518	0.943773	0.95719	0.937907	1.11109	1.13759	1.03576	0.893279	0.991325	1.05486	1.02003	0.921248	1.20246	0.915531	1.02962	1.04145	0.957202	1.16173	0.994149	1.06139	1.19927
O00748	Cocaine esterase	CES2	61.806	Golgi Apparatus; Cytosol	GO:0071466 cellular response to xenobiotic stimulus; GO:0051716 cellular response to stimulus; GO:0008152 metabolic process; GO:0042221 response to chemical; GO:0006805 xenobiotic metabolic process; GO:0009410 response to xenobiotic stimulus; GO:0050896 response to stimulus; GO:0009056 catabolic process; GO:0044237 cellular metabolic process; GO:0009987 cellular process; GO:0070887 cellular respo…	GO:0005788 endoplasmic reticulum lumen; GO:0043229 intracellular organelle; GO:0005783 endoplasmic reticulum; GO:0005737 cytoplasm; GO:0044446 intracellular organelle part; GO:0012505 endomembrane system; GO:0044424 intracellular part; GO:0005623 cell; GO:0044422 organelle part; GO:0043226 organelle; GO:0043231 intracellular membrane-bounded organelle; GO:0031974 membrane-enclosed lumen; GO:00700…	GO:0047374 methylumbelliferyl-acetate deacetylase activity; GO:0016787 hydrolase activity; GO:0019213 deacetylase activity; GO:0052689 carboxylic ester hydrolase activity; GO:0003824 catalytic activity; GO:0016788 hydrolase activity, acting on ester bonds;	hsa00983 Drug metabolism - other enzymes - Homo sapiens (human);	118	0.558742	2.45769e-13	down	2.17635	1.7315	1.86544	1.18218	2.30661	1.26182	1.12571	1.32937	1.33755	0.961975	1.11223	0.430703	1.81775	1.53194	1.38305	1.62389	2.48482	1.17425	2.23618	1.53243	3.29111	2.95566	1.49483	2.44988	0.862675	1.07281	0.69692	1.11241	0.877034	1.28811	1.67777	0.929315	0.951252	0.946305	0.969917	0.727702	1.1717
O00754	Lysosomal alpha-mannosidase	MAN2B1	113.74	Nucleoplasm; Secreted proteins; Vesicles	GO:0045321 leukocyte activation; GO:0002283 neutrophil activation involved in immune response; GO:0002252 immune effector process; GO:0006517 protein deglycosylation; GO:0009313 oligosaccharide catabolic process; GO:0044267 cellular protein metabolic process; GO:0006013 mannose metabolic process; GO:0044699 single-organism process; GO:0050896 response to stimulus; GO:0044237 cellular metabolic pr…	GO:0034774 secretory granule lumen; GO:0005615 extracellular space; GO:0044421 extracellular region part; GO:0031410 cytoplasmic vesicle; GO:0005737 cytoplasm; GO:0031982 vesicle; GO:0044433 cytoplasmic vesicle part; GO:0044424 intracellular part; GO:0035578 azurophil granule lumen; GO:0005623 cell; GO:0044422 organelle part; GO:0005775 vacuolar lumen; GO:0070062 extracellular exosome; GO:0031974…	GO:0015923 mannosidase activity; GO:0046914 transition metal ion binding; GO:0003824 catalytic activity; GO:0005488 binding; GO:0043167 ion binding; GO:0004559 alpha-mannosidase activity; GO:0016798 hydrolase activity, acting on glycosyl bonds; GO:0030246 carbohydrate binding; GO:0043169 cation binding; GO:0004553 hydrolase activity, hydrolyzing O-glycosyl compounds; GO:0046872 metal ion binding;…	hsa04142 Lysosome - Homo sapiens (human); hsa00511 Other glycan degradation - Homo sapiens (human);	118	1.16304	8.25124e-07		0.751523	0.770911	0.88447	1.11528	0.764448	1.10434	1.07297	0.851287	1.04159	1.03653	0.839963	0.941221	0.786923	0.726168	0.792709	0.969332	0.8592	0.86597	0.747408	1.14767	1.0382	0.933702	0.873297	0.852205	1.17899	1.04881	1.07398	0.947449	1.10941	0.991368	1.04773	0.984713	1.06022	1.19693	0.96546	0.916727	1.03311
O00764	Pyridoxal kinase	PDXK	35.102	Nucleoplasm	GO:0051188 cofactor biosynthetic process; GO:0045321 leukocyte activation; GO:0042822 pyridoxal phosphate metabolic process; GO:0044699 single-organism process; GO:0009058 biosynthetic process; GO:0044237 cellular metabolic process; GO:0072524 pyridine-containing compound metabolic process; GO:0006796 phosphate-containing compound metabolic process; GO:0051234 establishment of localization; GO:00…	GO:0034774 secretory granule lumen; GO:0044421 extracellular region part; GO:0031410 cytoplasmic vesicle; GO:0031982 vesicle; GO:0005737 cytoplasm; GO:0044433 cytoplasmic vesicle part; GO:0044424 intracellular part; GO:0005623 cell; GO:0044422 organelle part; GO:0070062 extracellular exosome; GO:0031974 membrane-enclosed lumen; GO:0031983 vesicle lumen; GO:0070013 intracellular organelle lumen; G…	GO:0008478 pyridoxal kinase activity; GO:1901265 nucleoside phosphate binding; GO:0016773 phosphotransferase activity, alcohol group as acceptor; GO:0031402 sodium ion binding; GO:0046983 protein dimerization activity; GO:0030955 potassium ion binding; GO:0005515 protein binding; GO:0030170 pyridoxal phosphate binding; GO:1901363 heterocyclic compound binding; GO:0097159 organic cyclic compound b…	hsa00750 Vitamin B6 metabolism - Homo sapiens (human); hsa01100 Metabolic pathways - Homo sapiens (human);	118	1.05977	0.0890024		1.04836	1.10996	1.24934	1.30489	0.785762	0.958216	0.945633	0.914661	0.853683	0.847876	0.969757	0.946129	0.847676	0.931361	1.05836	0.787875	0.909208	1.06184	0.917984	0.905071	1.06872	0.9493	0.8944	0.999919	0.976648	0.86252	1.07049	0.913693	0.920468	1.17355	0.924373	1.40596	0.95236	1.1525	0.901654	1.00485	1.34055
O14545	TRAF-type zinc finger domain-containing protein 1	TRAFD1	64.84	Nucleoplasm; Cytosol	GO:0045824 negative regulation of innate immune response; GO:0002683 negative regulation of immune system process; GO:0050789 regulation of biological process; GO:0045088 regulation of innate immune response; GO:0048583 regulation of response to stimulus; GO:0050777 negative regulation of immune response; GO:0002682 regulation of immune system process; GO:0080134 regulation of response to stress;…		GO:0046872 metal ion binding; GO:0043169 cation binding; GO:0005515 protein binding; GO:0005488 binding; GO:0043167 ion binding;		118	1.00105	0.985466		1.10211	1.07668	1.03072	0.860561	0.881097	1.10514	0.944764	0.9571	1.34775	1.06402	1.00452	0.814801	0.99853	1.09738	1.18526	1.07873	1.48409	0.868553	0.968116	1.07164	1.15164	0.478173	0.767974	0.875887	1.03072	1.08646	0.934483	0.895418	1.27785	1.09239	1.03518	1.05889	1.05682	0.840996	1.10024	1.7603	0.942794
O14558	Heat shock protein beta-6	HSPB6	17.135		GO:0050794 regulation of cellular process; GO:0010667 negative regulation of cardiac muscle cell apoptotic process; GO:0010941 regulation of cell death; GO:0043069 negative regulation of programmed cell death; GO:0061077 chaperone-mediated protein folding; GO:0043067 regulation of programmed cell death; GO:0048519 negative regulation of biological process; GO:0010665 regulation of cardiac muscle …	GO:0043226 organelle; GO:0043231 intracellular membrane-bounded organelle; GO:0043229 intracellular organelle; GO:0005634 nucleus; GO:0044464 cell part; GO:0005622 intracellular; GO:0005737 cytoplasm; GO:0044424 intracellular part; GO:0043227 membrane-bounded organelle; GO:0005623 cell; GO:0005576 extracellular region;	GO:0005212 structural constituent of eye lens; GO:0042802 identical protein binding; GO:0051087 chaperone binding; GO:0042803 protein homodimerization activity; GO:0005488 binding; GO:0046983 protein dimerization activity; GO:0005515 protein binding; GO:0051082 unfolded protein binding; GO:0005198 structural molecule activity;		118	0.303477	9.17048e-22	down	1.73133	2.49431	1.867	1.4687	1.81721	1.13218	1.75014	1.64188	1.48852	1.85275	5.03063	2.54491	3.15339	3.10716	2.41544	2.36067	2.5144	3.29902	2.49961	4.83724	3.40823	4.25377	0.834663	4.61219	0.42443	0.588726	0.378896	0.64728	0.63262	0.395793	0.685499	0.61911	1.0439	0.688817	1.01941	0.536087	0.534246
O14579	Coatomer subunit epsilon	COPE	34.482	Golgi Apparatus	GO:0046907 intracellular transport; GO:0006891 intra-Golgi vesicle-mediated transport; GO:0016192 vesicle-mediated transport; GO:0048193 Golgi vesicle transport; GO:0071702 organic substance transport; GO:0015031 protein transport; GO:0051641 cellular localization; GO:0051234 establishment of localization; GO:0006810 transport; GO:0045184 establishment of protein localization; GO:0051649 establis…	GO:0016020 membrane; GO:0005783 endoplasmic reticulum; GO:0042175 nuclear outer membrane-endoplasmic reticulum membrane network; GO:0031090 organelle membrane; GO:0031410 cytoplasmic vesicle; GO:0098796 membrane protein complex; GO:0030137 COPI-coated vesicle; GO:0030660 Golgi-associated vesicle membrane; GO:0005737 cytoplasm; GO:0031982 vesicle; GO:0044433 cytoplasmic vesicle part; GO:0032991 ma…	GO:0005515 protein binding; GO:0005198 structural molecule activity; GO:0005488 binding;		118	1.20848	2.37972e-09		0.951974	0.683906	0.808941	1.06848	0.903665	0.981072	1.14692	0.898151	0.883165	1.07099	0.982088	0.837719	0.826321	0.889008	0.769334	0.852192	0.712541	1.13127	0.6351	0.778474	0.862263	0.79238	0.794247	0.784291	0.933029	1.14047	1.09896	0.990064	1.13493	1.06662	1.00335	1.45125	0.85847	1.10424	1.03458	1.10566	0.988763
O14617	AP-3 complex subunit delta-1	AP3D1	130.16	Cytosol	GO:0002694 regulation of leukocyte activation; GO:0021700 developmental maturation; GO:0065008 regulation of biological quality; GO:0015031 protein transport; GO:0009605 response to external stimulus; GO:0099003 vesicle-mediated transport in synapse; GO:0008152 metabolic process; GO:0051240 positive regulation of multicellular organismal process; GO:0032879 regulation of localization; GO:0099517 …	GO:0016020 membrane; GO:0030119 AP-type membrane coat adaptor complex; GO:0031090 organelle membrane; GO:0031410 cytoplasmic vesicle; GO:0098796 membrane protein complex; GO:0098830 presynaptic endosome; GO:0099568 cytoplasmic region; GO:0005737 cytoplasm; GO:0031982 vesicle; GO:0032838 cell projection cytoplasm; GO:0044433 cytoplasmic vesicle part; GO:0032991 macromolecular complex; GO:0044424 i…	GO:0005488 binding; GO:0005215 transporter activity;	hsa04142 Lysosome - Homo sapiens (human);	118	1.10604	1.14945e-06		0.906905	0.89234	0.830196	1.20306	0.939918	1.0638	1.08749	0.986568	1.0154	1.02055	0.74901	0.8572	0.819287	0.804492	0.743461	0.928668	0.945333	1.03144	0.936539	1.01681	1.02957	0.959862	0.899374	1.07114	0.987497	0.975845	1.04939	1.105	1.02467	1.04122	1.20435	1.07869	1.05696	1.0591	1.06627	0.97682	1.2733
O14672	Disintegrin and metalloproteinase domain-containing protein 10	ADAM10	84.141	Plasma Membrane; Secreted proteins; Vesicles	GO:0044700 single organism signaling; GO:0030335 positive regulation of cell migration; GO:0045321 leukocyte activation; GO:0007166 cell surface receptor signaling pathway; GO:0043009 chordate embryonic development; GO:0044237 cellular metabolic process; GO:0045927 positive regulation of growth; GO:0001558 regulation of cell growth; GO:0008152 metabolic process; GO:0032879 regulation of localizat…	GO:0016020 membrane; GO:0044421 extracellular region part; GO:0097038 perinuclear endoplasmic reticulum; GO:0031090 organelle membrane; GO:0005737 cytoplasm; GO:0044433 cytoplasmic vesicle part; GO:0005623 cell; GO:0044422 organelle part; GO:0070062 extracellular exosome; GO:0005925 focal adhesion; GO:0005622 intracellular; GO:0099503 secretory vesicle; GO:0014069 postsynaptic density; GO:0030055…	GO:0004222 metalloendopeptidase activity; GO:0008233 peptidase activity; GO:0005102 receptor binding; GO:0043167 ion binding; GO:0046983 protein dimerization activity; GO:0044877 macromolecular complex binding; GO:0019901 protein kinase binding; GO:0008237 metallopeptidase activity; GO:0005178 integrin binding; GO:0016787 hydrolase activity; GO:0005515 protein binding; GO:0019900 kinase binding; …	hsa05120 Epithelial cell signaling in Helicobacter pylori infection - Homo sapiens (human); hsa05010 Alzheimer's disease - Homo sapiens (human);	118	0.976875	0.429146		1.10333	1.07898	1.18169	1.55653	1.15628	1.09807	0.950161	0.983466	0.955059	0.961916	0.927958	1.07378	0.855047	0.857888	0.838003	1.11916	1.00944	1.32251	0.958193	1.22412	0.991823	1.00675	1.06164	0.914038	0.874619	0.938151	0.983466	0.941345	1.12746	1.05674	0.958138	1.05927	1.08916	1.00714	0.975083	1.00297	0.690923
O14737	Programmed cell death protein 5	PDCD5	14.285	Nucleoplasm; Cytosol	GO:0010941 regulation of cell death; GO:1903955 positive regulation of protein targeting to mitochondrion; GO:0032270 positive regulation of cellular protein metabolic process; GO:0090199 regulation of release of cytochrome c from mitochondria; GO:1903533 regulation of protein targeting; GO:0023051 regulation of signaling; GO:0071560 cellular response to transforming growth factor beta stimulus; …	GO:0043229 intracellular organelle; GO:0044421 extracellular region part; GO:0031982 vesicle; GO:0005737 cytoplasm; GO:0044424 intracellular part; GO:0005623 cell; GO:0005829 cytosol; GO:0005576 extracellular region; GO:0043231 intracellular membrane-bounded organelle; GO:0043226 organelle; GO:0070062 extracellular exosome; GO:0005634 nucleus; GO:0005622 intracellular; GO:0044464 cell part; GO:19…	GO:0003677 DNA binding; GO:0043167 ion binding; GO:0015631 tubulin binding; GO:0005515 protein binding; GO:0048487 beta-tubulin binding; GO:0098772 molecular function regulator; GO:0008201 heparin binding; GO:1901681 sulfur compound binding; GO:1901363 heterocyclic compound binding; GO:0097159 organic cyclic compound binding; GO:0010698 acetyltransferase activator activity; GO:0097367 carbohydrat…		118	1.12756	0.000323782		0.956032	0.888471	0.857005	0.738542	0.811656	0.916428	0.877472	0.94954	0.911558	1.00797	0.981587	0.929467	0.914024	0.917885	0.997995	0.986474	1.09993	0.94442	0.953582	0.973725	0.888303	1.05491	0.887043	0.882489	1.23183	1.23275	0.950514	1.01284	0.96707	1.03081	1.09757	0.808472	1.16997	1.35557	0.718492	1.35133	1.0446
O14744	Protein arginine N-methyltransferase 5	PRMT5	72.683	Nucleoplasm; Cytosol	GO:0044085 cellular component biogenesis; GO:0022613 ribonucleoprotein complex biogenesis; GO:0048732 gland development; GO:0022618 ribonucleoprotein complex assembly; GO:0035247 peptidyl-arginine omega-N-methylation; GO:0014013 regulation of gliogenesis; GO:0097659 nucleic acid-templated transcription; GO:0010564 regulation of cell cycle process; GO:0044237 cellular metabolic process; GO:0008213…	GO:0043229 intracellular organelle; GO:0044446 intracellular organelle part; GO:0005737 cytoplasm; GO:0012505 endomembrane system; GO:0032991 macromolecular complex; GO:0031981 nuclear lumen; GO:0035097 histone methyltransferase complex; GO:0044424 intracellular part; GO:1990234 transferase complex; GO:0005829 cytosol; GO:0005623 cell; GO:0044422 organelle part; GO:0034708 methyltransferase compl…	GO:0008757 S-adenosylmethionine-dependent methyltransferase activity; GO:1901265 nucleoside phosphate binding; GO:0008168 methyltransferase activity; GO:0003690 double-stranded DNA binding; GO:0008327 methyl-CpG binding; GO:0016274 protein-arginine N-methyltransferase activity; GO:0046983 protein dimerization activity; GO:0044020 histone methyltransferase activity (H4-R3 specific); GO:0005515 pro…	hsa03013 RNA transport - Homo sapiens (human);	118	1.14238	2.98886e-05		0.827005	0.710241	0.683025	0.733067	0.709363	1.04569	1.01673	0.999751	1.11161	0.954807	0.90534	1.11976	0.932142	1.06219	0.81699	0.883276	0.957026	0.956292	1.03699	0.936219	1.0288	0.888655	0.891474	0.832768	1.3125	1.09477	1.18452	1.14257	0.875906	1.14359	1.14806	1.29591	1.03547	1.17166	1.15827	1.12168	0.871443
O14745	Na(+)/H(+) exchange regulatory cofactor NHE-RF1	SLC9A3R1	38.868	Plasma Membrane; Centrosome; Vesicles	GO:0044085 cellular component biogenesis; GO:0044700 single organism signaling; GO:0010941 regulation of cell death; GO:0048732 gland development; GO:0072502 cellular trivalent inorganic anion homeostasis; GO:0055062 phosphate ion homeostasis; GO:0090317 negative regulation of intracellular protein transport; GO:0030320 cellular monovalent inorganic anion homeostasis; GO:0034635 glutathione trans…	GO:0016020 membrane; GO:0098862 cluster of actin-based cell projections; GO:0044421 extracellular region part; GO:0016324 apical plasma membrane; GO:0005903 brush border; GO:0098857 membrane microdomain; GO:0071944 cell periphery; GO:0031982 vesicle; GO:0005737 cytoplasm; GO:0036126 sperm flagellum; GO:0097729 9+2 motile cilium; GO:0044424 intracellular part; GO:0098858 actin-based cell projectio…	GO:0043621 protein self-association; GO:0005102 receptor binding; GO:0044877 macromolecular complex binding; GO:0070851 growth factor receptor binding; GO:0005515 protein binding; GO:0031698 beta-2 adrenergic receptor binding; GO:0098772 molecular function regulator; GO:0030165 PDZ domain binding; GO:0050780 dopamine receptor binding; GO:0032947 protein complex scaffold; GO:0016247 channel regula…	hsa04530 Tight junction - Homo sapiens (human); hsa05165 Human papillomavirus infection - Homo sapiens (human); hsa04928 Parathyroid hormone synthesis, secretion and action - Homo sapiens (human);	118	0.810065	0.00123519		1.51553	1.3464	1.42438	0.846718	1.56934	1.34485	1.21036	1.32049	1.24319	0.997517	0.825593	0.72008	1.05606	1.0468	0.923702	0.944861	1.38096	0.848715	1.3036	1.17912	1.60486	1.18653	1.66103	1.30399	0.647942	0.871977	0.922333	1.1786	1.03352	1.20322	0.836023	1.38985	1.24859	0.810268	1.14091	1.19072	1.06907
O14773	Tripeptidyl-peptidase 1	TPP1	61.247	Secreted proteins	GO:0044700 single organism signaling; GO:0065008 regulation of biological quality; GO:0006518 peptide metabolic process; GO:0048869 cellular developmental process; GO:0044699 single-organism process; GO:0044237 cellular metabolic process; GO:0050877 neurological system process; GO:0048871 multicellular organismal homeostasis; GO:0030968 endoplasmic reticulum unfolded protein response; GO:0008152 …	GO:0097708 intracellular vesicle; GO:0043229 intracellular organelle; GO:0044421 extracellular region part; GO:0031410 cytoplasmic vesicle; GO:0042470 melanosome; GO:0044446 intracellular organelle part; GO:0005737 cytoplasm; GO:0031982 vesicle; GO:0044424 intracellular part; GO:0005623 cell; GO:0005576 extracellular region; GO:0043202 lysosomal lumen; GO:0005739 mitochondrion; GO:0044422 organel…	GO:0008238 exopeptidase activity; GO:0008233 peptidase activity; GO:0043167 ion binding; GO:0008236 serine-type peptidase activity; GO:0016787 hydrolase activity; GO:0005515 protein binding; GO:0033218 amide binding; GO:0004175 endopeptidase activity; GO:0004252 serine-type endopeptidase activity; GO:0003824 catalytic activity; GO:0017171 serine hydrolase activity; GO:0042277 peptide binding; GO:…	hsa04142 Lysosome - Homo sapiens (human);	118	1.00703	0.848348		1.42005	1.12054	1.31009	1.25249	1.16033	1.03375	1.10818	1.03065	1.13196	1.18571	1.24833	1.22259	0.866206	0.876106	0.963221	0.690251	0.611124	1.17	0.749701	1.12661	0.969846	0.724948	0.904455	0.910898	0.722591	0.919471	1.01204	1.0565	1.11542	0.948372	1.09565	1.02207	0.810341	1.06373	0.973647	0.930594	0.842917
O14776	Transcription elongation regulator 1	TCERG1	123.9	Nucleoplasm	GO:0097659 nucleic acid-templated transcription; GO:0009058 biosynthetic process; GO:0051253 negative regulation of RNA metabolic process; GO:0044237 cellular metabolic process; GO:2001141 regulation of RNA biosynthetic process; GO:0008152 metabolic process; GO:0010558 negative regulation of macromolecule biosynthetic process; GO:0043170 macromolecule metabolic process; GO:1903507 negative regula…	GO:0043229 intracellular organelle; GO:0044446 intracellular organelle part; GO:0031981 nuclear lumen; GO:0044424 intracellular part; GO:0005623 cell; GO:0044422 organelle part; GO:0043226 organelle; GO:0043231 intracellular membrane-bounded organelle; GO:0031974 membrane-enclosed lumen; GO:0005654 nucleoplasm; GO:0005634 nucleus; GO:0070013 intracellular organelle lumen; GO:0044464 cell part; GO…	GO:0003723 RNA binding; GO:0003714 transcription corepressor activity; GO:0001103 RNA polymerase II repressing transcription factor binding; GO:0005515 protein binding; GO:0003712 transcription cofactor activity; GO:0070064 proline-rich region binding; GO:1901363 heterocyclic compound binding; GO:0097159 organic cyclic compound binding; GO:0001104 RNA polymerase II transcription cofactor activity…	hsa03040 Spliceosome - Homo sapiens (human);	118	1.33119	1.6214e-14		0.708223	0.683466	0.65252	0.947834	0.741821	0.75666	0.707234	0.685667	0.649721	0.718018	0.686203	1.04664	0.714491	0.753729	0.719966	0.889162	0.816697	0.743328	0.982608	0.904905	0.925184	1.08649	0.974388	0.755772	0.938992	1.22193	1.01996	0.860004	0.972335	0.942617	1.14184	1.00719	1.00213	1.09245	0.919462	0.978409	1.03012
O14787	Transportin-2	TNPO2	101.39	Nucleoplasm; Nucleoli	GO:0046907 intracellular transport; GO:0006607 NLS-bearing protein import into nucleus; GO:0072594 establishment of protein localization to organelle; GO:0000060 protein import into nucleus, translocation; GO:0017038 protein import; GO:1902593 single-organism nuclear import; GO:0044699 single-organism process; GO:0071702 organic substance transport; GO:0051169 nuclear transport; GO:0006610 riboso…	GO:0016020 membrane; GO:0043229 intracellular organelle; GO:0031090 organelle membrane; GO:0005635 nuclear envelope; GO:0005737 cytoplasm; GO:0044446 intracellular organelle part; GO:0031967 organelle envelope; GO:0031981 nuclear lumen; GO:0012505 endomembrane system; GO:0044424 intracellular part; GO:0005623 cell; GO:0044422 organelle part; GO:0031974 membrane-enclosed lumen; GO:0043226 organell…	GO:0031267 small GTPase binding; GO:0005048 signal sequence binding; GO:0008565 protein transporter activity; GO:0017016 Ras GTPase binding; GO:0042277 peptide binding; GO:0005488 binding; GO:0008139 nuclear localization sequence binding; GO:0022892 substrate-specific transporter activity; GO:0008536 Ran GTPase binding; GO:0005515 protein binding; GO:0033218 amide binding; GO:0051020 GTPase bindi…		118	1.10884	0.0267629		1.1414	1.10754	1.19518	0.856548	1.03184	0.616365	0.651188	0.889724	0.697328	0.442251	0.872054	1.2838	1.05213	0.758748	0.889252	0.994954	0.937977	0.822146	0.996533	1.13932	1.03454	0.975636	1.15556	1.21362	0.832644	0.837624	0.968076	0.698199	1.16918	0.818436	1.26857	0.894304	1.06701	0.922754	0.924787	1.03482	1.01617
O14818	Proteasome subunit alpha type-7	PSMA7	27.887		GO:0044700 single organism signaling; GO:0065008 regulation of biological quality; GO:0032270 positive regulation of cellular protein metabolic process; GO:0002220 innate immune response activating cell surface receptor signaling pathway; GO:0007166 cell surface receptor signaling pathway; GO:0010608 posttranscriptional regulation of gene expression; GO:0051443 positive regulation of ubiquitin-pr…	GO:0044421 extracellular region part; GO:0031982 vesicle; GO:0005737 cytoplasm; GO:0032991 macromolecular complex; GO:0044424 intracellular part; GO:0005623 cell; GO:0044422 organelle part; GO:1905369 endopeptidase complex; GO:0031974 membrane-enclosed lumen; GO:0070062 extracellular exosome; GO:1902494 catalytic complex; GO:0005654 nucleoplasm; GO:0070013 intracellular organelle lumen; GO:000562…	GO:0004175 endopeptidase activity; GO:0004298 threonine-type endopeptidase activity; GO:0008233 peptidase activity; GO:0042802 identical protein binding; GO:0070003 threonine-type peptidase activity; GO:0003824 catalytic activity; GO:0005488 binding; GO:0070011 peptidase activity, acting on L-amino acid peptides; GO:0016787 hydrolase activity; GO:0005515 protein binding;	hsa03050 Proteasome - Homo sapiens (human);	118	1.13963	9.48296e-07		1.05753	0.88191	0.940131	1.19974	0.918179	0.970037	0.957502	0.837934	0.905432	0.908325	0.810117	1.01313	0.937118	0.888049	0.838018	0.739383	0.723547	1.07132	1.0712	0.946378	0.882345	0.891583	0.980179	0.794431	0.801736	1.17111	1.08478	1.02693	1.08382	1.20074	1.02953	1.27685	0.907651	1.13101	1.09121	1.07326	1.14169
O14828	Secretory carrier-associated membrane protein 3	SCAMP3	38.287	Vesicles	GO:0001101 response to acid chemical; GO:0016192 vesicle-mediated transport; GO:1901700 response to oxygen-containing compound; GO:0048193 Golgi vesicle transport; GO:0071702 organic substance transport; GO:0010033 response to organic substance; GO:0050896 response to stimulus; GO:0015031 protein transport; GO:0051234 establishment of localization; GO:0006810 transport; GO:0045184 establishment o…	GO:0016020 membrane; GO:0043229 intracellular organelle; GO:0044421 extracellular region part; GO:0098588 bounding membrane of organelle; GO:0031090 organelle membrane; GO:0005737 cytoplasm; GO:0044446 intracellular organelle part; GO:0031982 vesicle; GO:0000139 Golgi membrane; GO:0031224 intrinsic component of membrane; GO:0012505 endomembrane system; GO:0044424 intracellular part; GO:0005623 ce…	GO:0005515 protein binding; GO:0031625 ubiquitin protein ligase binding; GO:0044389 ubiquitin-like protein ligase binding; GO:0005488 binding; GO:0019899 enzyme binding;		118	1.23471	1.1531e-06		0.553729	0.872746	1.18122	1.09309	0.983875	0.823879	0.79721	0.800067	0.788638	0.838166	0.773033	0.878569	0.755894	0.732442	0.767621	0.764302	0.875123	1.11894	0.668504	0.949361	0.927497	0.957734	0.781494	0.715858	1.34409	1.15727	0.870549	0.897218	1.01818	0.902924	0.850996	1.7472	0.923853	1.02091	0.981285	0.920059	0.827197
O14841	5-oxoprolinase	OPLAH	137.46	Nucleoli	GO:0006790 sulfur compound metabolic process; GO:0006518 peptide metabolic process; GO:0043043 peptide biosynthetic process; GO:0042398 cellular modified amino acid biosynthetic process; GO:0006807 nitrogen compound metabolic process; GO:0009058 biosynthetic process; GO:0043603 cellular amide metabolic process; GO:1901566 organonitrogen compound biosynthetic process; GO:1901576 organic substance …	GO:0044464 cell part; GO:0005622 intracellular; GO:0005737 cytoplasm; GO:0044424 intracellular part; GO:0005829 cytosol; GO:0005623 cell; GO:0044444 cytoplasmic part;	GO:0005524 ATP binding; GO:1901265 nucleoside phosphate binding; GO:0017168 5-oxoprolinase (ATP-hydrolyzing) activity; GO:0001882 nucleoside binding; GO:0043167 ion binding; GO:0016812 hydrolase activity, acting on carbon-nitrogen (but not peptide) bonds, in cyclic amides; GO:0016787 hydrolase activity; GO:0000166 nucleotide binding; GO:0097159 organic cyclic compound binding; GO:1901363 heterocy…	hsa00480 Glutathione metabolism - Homo sapiens (human);	118	0.927696	0.0674483		0.86138	0.982089	0.991746	0.930908	1.00237	1.31714	1.06065	1.37916	1.09429	1.07011	0.934061	1.06819	0.992922	0.855901	0.857831	1.32481	1.10778	1.3779	1.0333	0.893495	1.24302	1.33147	1.10038	1.38514	1.14722	0.937668	1.02386	1.36445	0.929252	1.09714	1.12292	0.934474	0.934474	0.991034	0.823492	0.841264	1.11978
O14896	Interferon regulatory factor 6	IRF6	53.129	Nucleoplasm; Cytosol	GO:0044700 single organism signaling; GO:0043616 keratinocyte proliferation; GO:0048732 gland development; GO:0007166 cell surface receptor signaling pathway; GO:0097659 nucleic acid-templated transcription; GO:0048869 cellular developmental process; GO:0071346 cellular response to interferon-gamma; GO:0009891 positive regulation of biosynthetic process; GO:0044699 single-organism process; GO:000…	GO:0043229 intracellular organelle; GO:0044421 extracellular region part; GO:0031982 vesicle; GO:0005737 cytoplasm; GO:0044424 intracellular part; GO:0005623 cell; GO:0005829 cytosol; GO:0005576 extracellular region; GO:0043231 intracellular membrane-bounded organelle; GO:0043226 organelle; GO:0070062 extracellular exosome; GO:0005634 nucleus; GO:0005622 intracellular; GO:0044464 cell part; GO:19…	GO:0000975 regulatory region DNA binding; GO:0097159 organic cyclic compound binding; GO:1901363 heterocyclic compound binding; GO:0003677 DNA binding; GO:0001067 regulatory region nucleic acid binding; GO:0005488 binding; GO:0001071 nucleic acid binding transcription factor activity; GO:0003676 nucleic acid binding; GO:0005515 protein binding; GO:0003700 transcription factor activity, sequence-s…		118	1.4704	5.6353e-11		0.630752	0.586536	0.642483	0.701137	0.715574	0.808959	0.781931	0.870469	0.826666	0.690597	0.579535	0.743792	0.62081	0.565215	0.528152	1.19623	0.740535	0.590852	1.08617	0.582207	0.766358	0.793588	0.76711	0.646753	1.17849	0.835589	1.11185	1.08296	1.07178	1.09674	0.830362	1.50061	0.827959	1.13324	1.12808	1.5587	1.16857
O14907	Tax1-binding protein 3	TAX1BP3	13.735	Vesicles; Nucleoli; Actin Filaments	GO:0044700 single organism signaling; GO:0050794 regulation of cellular process; GO:0042127 regulation of cell proliferation; GO:0009968 negative regulation of signal transduction; GO:0007166 cell surface receptor signaling pathway; GO:0023051 regulation of signaling; GO:2000008 regulation of protein localization to cell surface; GO:0044699 single-organism process; GO:0048519 negative regulation …	GO:0016020 membrane; GO:0044421 extracellular region part; GO:0071944 cell periphery; GO:0031982 vesicle; GO:0005737 cytoplasm; GO:0044424 intracellular part; GO:0005623 cell; GO:0044422 organelle part; GO:0043228 non-membrane-bounded organelle; GO:0070062 extracellular exosome; GO:0031974 membrane-enclosed lumen; GO:0005856 cytoskeleton; GO:0070013 intracellular organelle lumen; GO:0005622 intra…	GO:0008022 protein C-terminus binding; GO:0005515 protein binding; GO:0005488 binding; GO:0008013 beta-catenin binding;		118	0.805222	1.3067e-05		2.03545	2.01523	2.42636	1.32237	2.12307	0.960067	0.911034	1.08461	1.1003	0.922802	0.813916	0.969689	1.01739	1.04563	1.33576	1.06885	1.41266	0.908045	1.20702	0.90676	1.50031	1.22963	1.06015	1.36454	0.761608	0.948977	1.07578	1.04636	0.965951	1.22282	1.09922	0.723465	1.00149	1.21578	0.980953	1.06938	0.886545
O14908	PDZ domain-containing protein GIPC1	GIPC1	36.049	Plasma Membrane; Plasma Membrane; Nucleoplasm	GO:0044700 single organism signaling; GO:0046717 acid secretion; GO:0065008 regulation of biological quality; GO:0090130 tissue migration; GO:0051674 localization of cell; GO:0023051 regulation of signaling; GO:0044699 single-organism process; GO:0010564 regulation of cell cycle process; GO:0015031 protein transport; GO:0051234 establishment of localization; GO:0006605 protein targeting; GO:00901…	GO:0030425 dendrite; GO:0016020 membrane; GO:0044421 extracellular region part; GO:0098862 cluster of actin-based cell projections; GO:0005903 brush border; GO:0005938 cell cortex; GO:0031090 organelle membrane; GO:0031410 cytoplasmic vesicle; GO:0071944 cell periphery; GO:0031982 vesicle; GO:0005737 cytoplasm; GO:0099568 cytoplasmic region; GO:0044424 intracellular part; GO:0005623 cell; GO:0043…	GO:0050839 cell adhesion molecule binding; GO:0008092 cytoskeletal protein binding; GO:0042802 identical protein binding; GO:0005102 receptor binding; GO:0042803 protein homodimerization activity; GO:0005488 binding; GO:0045296 cadherin binding; GO:0046983 protein dimerization activity; GO:0003779 actin binding; GO:0005515 protein binding; GO:0019904 protein domain specific binding; GO:0017022 my…		118	0.821796	3.58601e-05		1.54561	1.37981	1.38963	0.980593	1.36999	1.21803	1.05635	1.04851	1.1465	0.950518	1.13582	0.757539	1.02166	1.23741	1.03327	1.01554	1.27282	0.932445	1.8792	1.3194	1.3829	1.26644	1.22758	1.28895	1.0864	0.929327	0.766294	1.11612	1.48359	1.22193	1.05301	1.31501	1.08396	1.13198	1.02742	1.16075	1.08545
O14929	Histone acetyltransferase type B catalytic subunit	HAT1	49.512	Nucleoplasm	GO:0044085 cellular component biogenesis; GO:0044699 single-organism process; GO:0051253 negative regulation of RNA metabolic process; GO:0044237 cellular metabolic process; GO:2001141 regulation of RNA biosynthetic process; GO:0009605 response to external stimulus; GO:0008152 metabolic process; GO:0034724 DNA replication-independent nucleosome organization; GO:0006334 nucleosome assembly; GO:002…	GO:0000784 nuclear chromosome, telomeric region; GO:0000781 chromosome, telomeric region; GO:0005737 cytoplasm; GO:0032991 macromolecular complex; GO:0044424 intracellular part; GO:0005623 cell; GO:0044422 organelle part; GO:0044427 chromosomal part; GO:0043228 non-membrane-bounded organelle; GO:0031974 membrane-enclosed lumen; GO:0005654 nucleoplasm; GO:0070013 intracellular organelle lumen; GO:…	GO:0042393 histone binding; GO:0034212 peptide N-acetyltransferase activity; GO:0016746 transferase activity, transferring acyl groups; GO:0004402 histone acetyltransferase activity; GO:0003824 catalytic activity; GO:0061733 peptide-lysine-N-acetyltransferase activity; GO:0005488 binding; GO:0005515 protein binding; GO:0008080 N-acetyltransferase activity; GO:0016747 transferase activity, transfe…	hsa05034 Alcoholism - Homo sapiens (human);	118	1.60013	2.28812e-15	up	0.35226	0.555699	0.439335	0.510579	0.616652	0.824306	0.858652	0.675473	0.775649	0.777557	0.470327	0.756176	0.672157	0.55252	0.540648	1.30868	0.58043	0.733382	0.67124	0.816354	0.760767	0.750529	0.913986	0.716531	0.858089	1.4035	1.04183	0.98745	0.872963	0.795446	1.06386	0.855643	1.07705	0.909099	1.09744	1.26499	1.15084
O14933	Ubiquitin/ISG15-conjugating enzyme E2 L6	UBE2L6	17.769	Cytosol	GO:0033554 cellular response to stress; GO:0051603 proteolysis involved in cellular protein catabolic process; GO:0032479 regulation of type I interferon production; GO:0044257 cellular protein catabolic process; GO:0006725 cellular aromatic compound metabolic process; GO:0006259 DNA metabolic process; GO:0044267 cellular protein metabolic process; GO:0051241 negative regulation of multicellular …	GO:0043229 intracellular organelle; GO:0005737 cytoplasm; GO:0044446 intracellular organelle part; GO:0031981 nuclear lumen; GO:0044424 intracellular part; GO:0005829 cytosol; GO:0005623 cell; GO:0044422 organelle part; GO:0043226 organelle; GO:0043231 intracellular membrane-bounded organelle; GO:0031974 membrane-enclosed lumen; GO:0005654 nucleoplasm; GO:0005634 nucleus; GO:0070013 intracellular…	GO:0042296 ISG15 transferase activity; GO:0019787 ubiquitin-like protein transferase activity; GO:0003824 catalytic activity; GO:0005488 binding; GO:0004842 ubiquitin-protein transferase activity; GO:0043130 ubiquitin binding; GO:0005515 protein binding; GO:0016740 transferase activity; GO:0032182 ubiquitin-like protein binding;	hsa04120 Ubiquitin mediated proteolysis - Homo sapiens (human); hsa05012 Parkinson's disease - Homo sapiens (human);	118	1.73961	3.82713e-14	up	0.558102	0.594882	0.502132	0.385394	0.518923	0.681843	0.582311	0.594404	0.66603	0.727424	0.540241	0.592846	0.565291	0.586166	0.583661	0.748332	0.570817	1.08076	0.534584	0.930602	0.648937	0.610574	0.73472	0.41909	0.981076	1.67591	1.10695	0.688355	1.40741	1.34017	0.983146	1.67405	0.755554	1.06101	0.994077	1.46023	0.79482
O14936	Peripheral plasma membrane protein CASK	CASK	105.12	Nucleoplasm; Cytosol	GO:0044700 single organism signaling; GO:0046710 GDP metabolic process; GO:0065008 regulation of biological quality; GO:0009116 nucleoside metabolic process; GO:0010837 regulation of keratinocyte proliferation; GO:0009891 positive regulation of biosynthetic process; GO:0007269 neurotransmitter secretion; GO:0009185 ribonucleoside diphosphate metabolic process; GO:0044237 cellular metabolic proces…	GO:0016323 basolateral plasma membrane; GO:0060170 ciliary membrane; GO:0016020 membrane; GO:0044421 extracellular region part; GO:0031090 organelle membrane; GO:0030054 cell junction; GO:0071944 cell periphery; GO:0005737 cytoplasm; GO:0031982 vesicle; GO:0044424 intracellular part; GO:0005911 cell-cell junction; GO:0005623 cell; GO:0044420 extracellular matrix component; GO:0042734 presynaptic …	GO:0042043 neurexin family protein binding; GO:1901265 nucleoside phosphate binding; GO:0016773 phosphotransferase activity, alcohol group as acceptor; GO:0005102 receptor binding; GO:0019205 nucleobase-containing compound kinase activity; GO:0005515 protein binding; GO:0004672 protein kinase activity; GO:0016776 phosphotransferase activity, phosphate group as acceptor; GO:0019201 nucleotide kina…		118	1.23582	4.34463e-06		0.809196	0.764141	0.727195	0.893901	0.775855	0.88058	0.899934	0.883483	1.03057	0.967671	0.691185	0.844679	0.798723	0.764715	0.742656	0.952324	0.851488	1.07048	0.985276	0.904495	0.702246	0.765021	0.823582	0.872301	1.14982	0.979506	1.01896	1.257	1.07702	1.10663	0.815108	0.997429	0.862559	0.932182	1.00397	1.12232	1.12546
O14964	Hepatocyte growth factor-regulated tyrosine kinase substrate	HGS	86.191	Vesicles; Vesicles; Cytosol	GO:0060627 regulation of vesicle-mediated transport; GO:0044085 cellular component biogenesis; GO:0044700 single organism signaling; GO:1901185 negative regulation of ERBB signaling pathway; GO:0006623 protein targeting to vacuole; GO:0006914 autophagy; GO:0044237 cellular metabolic process; GO:0015031 protein transport; GO:0008285 negative regulation of cell proliferation; GO:0071900 regulation …	GO:0016020 membrane; GO:0044421 extracellular region part; GO:0031090 organelle membrane; GO:0031410 cytoplasmic vesicle; GO:0031982 vesicle; GO:0005737 cytoplasm; GO:0044433 cytoplasmic vesicle part; GO:0032991 macromolecular complex; GO:0044424 intracellular part; GO:0005623 cell; GO:0044422 organelle part; GO:0005769 early endosome; GO:0070062 extracellular exosome; GO:0036452 ESCRT complex; G…	GO:0046872 metal ion binding; GO:0043169 cation binding; GO:0019904 protein domain specific binding; GO:0005515 protein binding; GO:0005488 binding; GO:0043167 ion binding;	hsa04144 Endocytosis - Homo sapiens (human); hsa04145 Phagosome - Homo sapiens (human);	118	1.07133	0.000558484		0.96738	1.00349	1.01489	0.972132	0.919866	0.935412	0.955064	0.994367	0.899057	0.91183	0.887522	0.994953	0.974628	0.941721	1.15175	1.09653	1.09058	0.885539	0.895437	1.02319	1.0044	1.06743	0.920615	0.906236	0.998739	0.93127	0.927551	1.04939	1.0435	1.02689	1.30354	1.16101	1.05235	1.01959	1.12926	0.96621	1.10003
O14974	Protein phosphatase 1 regulatory subunit 12A	PPP1R12A	115.28	Cytosol; Actin Filaments	GO:0044700 single organism signaling; GO:0032270 positive regulation of cellular protein metabolic process; GO:0007067 mitotic nuclear division; GO:0009891 positive regulation of biosynthetic process; GO:0044699 single-organism process; GO:0044237 cellular metabolic process; GO:0006796 phosphate-containing compound metabolic process; GO:2001141 regulation of RNA biosynthetic process; GO:0007165 s…	GO:0030054 cell junction; GO:0030016 myofibril; GO:0005737 cytoplasm; GO:0032991 macromolecular complex; GO:0008287 protein serine/threonine phosphatase complex; GO:0099512 supramolecular fiber; GO:0044424 intracellular part; GO:0030018 Z disc; GO:0072357 PTW/PP1 phosphatase complex; GO:0099080 supramolecular complex; GO:0005623 cell; GO:0031674 I band; GO:1903293 phosphatase complex; GO:0044422 …	GO:0030234 enzyme regulator activity; GO:0019208 phosphatase regulator activity; GO:0005488 binding; GO:0019901 protein kinase binding; GO:0071889 14-3-3 protein binding; GO:0005515 protein binding; GO:0004857 enzyme inhibitor activity; GO:0098772 molecular function regulator; GO:0019900 kinase binding; GO:0004871 signal transducer activity; GO:0019899 enzyme binding;	hsa04611 Platelet activation - Homo sapiens (human); hsa04921 Oxytocin signaling pathway - Homo sapiens (human); hsa04024 cAMP signaling pathway - Homo sapiens (human); hsa05205 Proteoglycans in cancer - Homo sapiens (human); hsa04510 Focal adhesion - Homo sapiens (human); hsa04022 cGMP-PKG signaling pathway - Homo sapiens (human); hsa04810 Regulation of actin cytoskeleton - Homo sapiens (human);…	118	0.700376	4.53663e-13		1.24989	1.86358	1.39065	1.1981	1.25102	0.919122	0.977413	1.38545	1.25534	1.50203	2.43765	1.41569	1.36222	1.27229	1.94793	2.40298	1.39072	0.990878	1.48669	1.37119	1.35546	1.26559	0.897193	1.0947	0.717281	0.837766	0.7099	0.958677	0.74529	0.788652	1.04721	0.900964	1.24816	0.957659	0.926338	0.874693	0.842997
O14979	Heterogeneous nuclear ribonucleoprotein D-like	HNRNPDL	46.437	Nucleoplasm	GO:0050794 regulation of cellular process; GO:0006725 cellular aromatic compound metabolic process; GO:0097659 nucleic acid-templated transcription; GO:0060255 regulation of macromolecule metabolic process; GO:0019219 regulation of nucleobase-containing compound metabolic process; GO:0009058 biosynthetic process; GO:0044237 cellular metabolic process; GO:0071704 organic substance metabolic proces…	GO:0043229 intracellular organelle; GO:0044421 extracellular region part; GO:0031982 vesicle; GO:0044446 intracellular organelle part; GO:0005737 cytoplasm; GO:0031981 nuclear lumen; GO:0032991 macromolecular complex; GO:0044424 intracellular part; GO:0005681 spliceosomal complex; GO:0005623 cell; GO:0005576 extracellular region; GO:0044422 organelle part; GO:0031974 membrane-enclosed lumen; GO:0…	GO:0008143 poly(A) binding; GO:0003677 DNA binding; GO:0003723 RNA binding; GO:1901265 nucleoside phosphate binding; GO:0003690 double-stranded DNA binding; GO:0003697 single-stranded DNA binding; GO:0005515 protein binding; GO:0000166 nucleotide binding; GO:0070717 poly-purine tract binding; GO:0003727 single-stranded RNA binding; GO:1901363 heterocyclic compound binding; GO:0097159 organic cycl…		118	1.47081	8.41469e-19		0.554348	0.529963	0.544594	0.594989	0.569792	0.823278	0.806477	0.658996	0.737403	0.822345	0.682919	1.15564	0.693196	0.640879	0.655827	0.859563	0.67257	0.782075	0.978877	0.991674	0.717197	0.722903	0.915758	0.749697	1.31109	1.35498	1.13411	0.848481	0.931555	0.861356	1.04129	0.853926	0.956522	1.13785	0.978909	1.07562	0.789942
O14980	Exportin-1	XPO1	123.38	Nucleoplasm; Nuclear membrane; Vesicles; Cytosol	GO:0044085 cellular component biogenesis; GO:0050658 RNA transport; GO:0065008 regulation of biological quality; GO:0022613 ribonucleoprotein complex biogenesis; GO:0010608 posttranscriptional regulation of gene expression; GO:0051169 nuclear transport; GO:0071428 rRNA-containing ribonucleoprotein complex export from nucleus; GO:0010564 regulation of cell cycle process; GO:0015031 protein transpo…	GO:0016020 membrane; GO:0042175 nuclear outer membrane-endoplasmic reticulum membrane network; GO:0031090 organelle membrane; GO:0005737 cytoplasm; GO:0032991 macromolecular complex; GO:0044424 intracellular part; GO:0016604 nuclear body; GO:0005623 cell; GO:0044422 organelle part; GO:0015030 Cajal body; GO:0043228 non-membrane-bounded organelle; GO:0044427 chromosomal part; GO:0031974 membrane-e…	GO:0031267 small GTPase binding; GO:0003723 RNA binding; GO:0005487 nucleocytoplasmic transporter activity; GO:0008565 protein transporter activity; GO:0022892 substrate-specific transporter activity; GO:0005515 protein binding; GO:0005049 nuclear export signal receptor activity; GO:1901363 heterocyclic compound binding; GO:0097159 organic cyclic compound binding; GO:0017016 Ras GTPase binding; G…	hsa05166 HTLV-I infection - Homo sapiens (human); hsa03008 Ribosome biogenesis in eukaryotes - Homo sapiens (human); hsa05169 Epstein-Barr virus infection - Homo sapiens (human); hsa03013 RNA transport - Homo sapiens (human); hsa05164 Influenza A - Homo sapiens (human);	118	1.29879	8.2784e-15		0.672987	0.771429	0.729367	0.853762	0.758005	0.86745	0.885742	0.857822	0.862636	0.812572	0.730622	1.03285	0.779581	0.756043	0.69861	0.812806	0.75319	0.868038	0.945939	0.721693	0.878075	0.820701	0.969335	0.807422	1.22784	1.02469	1.02438	0.950247	1.0186	0.869026	0.997258	1.10003	0.76653	1.06947	1.09751	0.943896	1.06409
O15020	Spectrin beta chain, non-erythrocytic 2	SPTBN2	271.32	Plasma Membrane; Cytosol	GO:0044700 single organism signaling; GO:0044085 cellular component biogenesis; GO:0065008 regulation of biological quality; GO:0007420 brain development; GO:0032989 cellular component morphogenesis; GO:0030832 regulation of actin filament length; GO:0044237 cellular metabolic process; GO:0007610 behavior; GO:0009605 response to external stimulus; GO:0008152 metabolic process; GO:0032535 regulati…	GO:0016020 membrane; GO:0005615 extracellular space; GO:0044421 extracellular region part; GO:0005938 cell cortex; GO:0016324 apical plasma membrane; GO:0030054 cell junction; GO:0071944 cell periphery; GO:0005737 cytoplasm; GO:0099568 cytoplasmic region; GO:0030863 cortical cytoskeleton; GO:0043025 neuronal cell body; GO:0030864 cortical actin cytoskeleton; GO:0044424 intracellular part; GO:0005…	GO:0005085 guanyl-nucleotide exchange factor activity; GO:0043167 ion binding; GO:0005515 protein binding; GO:0098772 molecular function regulator; GO:0050839 cell adhesion molecule binding; GO:0008092 cytoskeletal protein binding; GO:0005200 structural constituent of cytoskeleton; GO:0005488 binding; GO:0045296 cadherin binding; GO:0005543 phospholipid binding; GO:0008289 lipid binding; GO:00037…		118	0.832595	0.000270859		1.29684	1.26056	1.3383	0.687293	1.15896	1.08187	1.0231	1.1021	1.07031	0.819829	1.03856	0.642493	1.30693	1.3209	1.43364	1.28096	1.50176	0.985537	1.62812	1.15689	1.39889	1.35289	1.33715	1.4259	1.1372	0.858339	0.973969	1.44313	0.886302	1.30494	1.2001	0.779643	1.18744	0.939585	1.03638	0.932942	1.14418
O15031	Plexin-B2	PLXNB2	205.12	Secreted proteins	GO:0001841 neural tube formation; GO:0044700 single organism signaling; GO:0065008 regulation of biological quality; GO:0045666 positive regulation of neuron differentiation; GO:0007166 cell surface receptor signaling pathway; GO:0035148 tube formation; GO:0043009 chordate embryonic development; GO:0007420 brain development; GO:0048869 cellular developmental process; GO:0022008 neurogenesis; GO:0…	GO:0016020 membrane; GO:0044421 extracellular region part; GO:0031226 intrinsic component of plasma membrane; GO:0071944 cell periphery; GO:0031982 vesicle; GO:0031224 intrinsic component of membrane; GO:0005887 integral component of plasma membrane; GO:0005623 cell; GO:0005576 extracellular region; GO:0016021 integral component of membrane; GO:0005886 plasma membrane; GO:0043226 organelle; GO:00…	GO:0038023 signaling receptor activity; GO:0060089 molecular transducer activity; GO:0004872 receptor activity; GO:0005488 binding; GO:0017154 semaphorin receptor activity; GO:0005515 protein binding; GO:0004888 transmembrane signaling receptor activity; GO:0004871 signal transducer activity; GO:0099600 transmembrane receptor activity;	hsa04360 Axon guidance - Homo sapiens (human);	118	0.949925	0.00735365		0.986973	0.901873	1.09164	1.1112	1.01338	1.08745	1.05907	1.04488	1.02766	1.0459	0.913366	0.961593	1.12596	1.04821	1.04427	1.14553	1.15879	1.09422	1.15418	1.02041	1.25132	1.06771	1.07312	1.25427	1.07794	0.950781	0.962793	0.996238	1.09758	1.07675	0.936795	1.09027	1.01772	0.888866	1.10127	1.08016	0.947672
O15042	U2 snRNP-associated SURP motif-containing protein	U2SURP	118.29	Nucleoplasm	GO:0006396 RNA processing; GO:0006725 cellular aromatic compound metabolic process; GO:1901360 organic cyclic compound metabolic process; GO:0006807 nitrogen compound metabolic process; GO:0044238 primary metabolic process; GO:0044237 cellular metabolic process; GO:0071704 organic substance metabolic process; GO:0006397 mRNA processing; GO:0016070 RNA metabolic process; GO:0000398 mRNA splicing, …	GO:0043229 intracellular organelle; GO:0044446 intracellular organelle part; GO:0031981 nuclear lumen; GO:0044424 intracellular part; GO:0005623 cell; GO:0044422 organelle part; GO:0043226 organelle; GO:0043231 intracellular membrane-bounded organelle; GO:0031974 membrane-enclosed lumen; GO:0005654 nucleoplasm; GO:0005634 nucleus; GO:0070013 intracellular organelle lumen; GO:0044464 cell part; GO…	GO:0097159 organic cyclic compound binding; GO:1901363 heterocyclic compound binding; GO:0003723 RNA binding; GO:1901265 nucleoside phosphate binding; GO:0005488 binding; GO:0003676 nucleic acid binding; GO:0005515 protein binding; GO:0000166 nucleotide binding; GO:0036094 small molecule binding;	hsa03040 Spliceosome - Homo sapiens (human);	118	1.47993	3.74206e-15		0.660583	0.550626	0.57161	0.781452	0.602667	0.607209	0.632766	0.643341	0.679474	0.567551	0.771123	0.925725	0.636318	0.694765	0.744728	0.96969	1.01875	0.820963	0.880055	0.862956	0.573807	0.714126	0.882903	0.876527	1.27248	1.16504	1.02318	0.807261	0.994976	0.857851	1.2457	1.16413	1.0583	1.03334	1.16329	1.05421	0.886697
O15061	Synemin	SYNM	172.77		GO:0044707 single-multicellular organism process; GO:0016043 cellular component organization; GO:0003012 muscle system process; GO:0003008 system process; GO:0045104 intermediate filament cytoskeleton organization; GO:0045103 intermediate filament-based process; GO:0050879 multicellular organismal movement; GO:0044763 single-organism cellular process; GO:0006941 striated muscle contraction; GO:00…	GO:0016020 membrane; GO:0071944 cell periphery; GO:0030054 cell junction; GO:0030016 myofibril; GO:0005737 cytoplasm; GO:0099512 supramolecular fiber; GO:0044424 intracellular part; GO:0099080 supramolecular complex; GO:0005623 cell; GO:0044422 organelle part; GO:0043228 non-membrane-bounded organelle; GO:0005856 cytoskeleton; GO:0005622 intracellular; GO:0044464 cell part; GO:0005912 adherens ju…	GO:0008092 cytoskeletal protein binding; GO:0019215 intermediate filament binding; GO:0005200 structural constituent of cytoskeleton; GO:0017166 vinculin binding; GO:0005488 binding; GO:0044877 macromolecular complex binding; GO:0005515 protein binding; GO:0005198 structural molecule activity; GO:0008307 structural constituent of muscle; GO:0032403 protein complex binding;		118	0.342622	4.61729e-15	down	1.54484	3.61001	2.04899	0.815365	1.57596	0.694944	0.787069	1.90258	1.48502	1.75939	4.95781	2.05636	2.33309	1.50292	3.7515	7.26752	2.68729	1.45263	2.98079	3.05133	2.63781	7.74508	0.687511	1.79874	0.367226	0.494198	0.341464	0.796081	0.497676	0.462309	0.662631	0.541784	1.29802	0.646008	0.966364	0.62733	0.362486
O15067	Phosphoribosylformylglycinamidine synthase	PFAS	144.73	Plasma Membrane; Nucleoplasm	GO:0009167 purine ribonucleoside monophosphate metabolic process; GO:0009117 nucleotide metabolic process; GO:0044699 single-organism process; GO:0009058 biosynthetic process; GO:0009156 ribonucleoside monophosphate biosynthetic process; GO:0044237 cellular metabolic process; GO:0046040 IMP metabolic process; GO:0006796 phosphate-containing compound metabolic process; GO:0046390 ribose phosphate …	GO:0070062 extracellular exosome; GO:0043226 organelle; GO:0044421 extracellular region part; GO:0044464 cell part; GO:0005622 intracellular; GO:0005737 cytoplasm; GO:0031982 vesicle; GO:1903561 extracellular vesicle; GO:0044424 intracellular part; GO:0005829 cytosol; GO:0005623 cell; GO:0043227 membrane-bounded organelle; GO:0005576 extracellular region; GO:0043230 extracellular organelle; GO:00…	GO:0004642 phosphoribosylformylglycinamidine synthase activity; GO:0005524 ATP binding; GO:1901265 nucleoside phosphate binding; GO:0001882 nucleoside binding; GO:0043167 ion binding; GO:0016874 ligase activity; GO:0000166 nucleotide binding; GO:0016884 carbon-nitrogen ligase activity, with glutamine as amido-N-donor; GO:0016879 ligase activity, forming carbon-nitrogen bonds; GO:0097159 organic c…	hsa00230 Purine metabolism - Homo sapiens (human); hsa01100 Metabolic pathways - Homo sapiens (human);	118	1.13797	9.61991e-05		0.681215	0.741788	0.767881	0.893687	0.719423	0.868018	0.986515	0.836226	0.879578	0.739886	0.96497	1.0943	1.0744	0.948058	1.02167	1.11141	0.908504	0.982373	0.826388	1.06819	1.09206	1.06559	0.76742	0.988799	1.43605	1.07727	1.04914	0.873798	0.868018	0.853551	1.27981	1.06514	1.05201	1.20504	0.995471	1.0971	1.13818
O15127	Secretory carrier-associated membrane protein 2	SCAMP2	36.648	Vesicles; Golgi Apparatus	GO:0045184 establishment of protein localization; GO:0006810 transport; GO:0016192 vesicle-mediated transport; GO:0048193 Golgi vesicle transport; GO:0071702 organic substance transport; GO:0008104 protein localization; GO:0033036 macromolecule localization; GO:0051179 localization; GO:0006892 post-Golgi vesicle-mediated transport; GO:0015031 protein transport; GO:0051234 establishment of localiz…	GO:0016020 membrane; GO:0044421 extracellular region part; GO:0031090 organelle membrane; GO:0031410 cytoplasmic vesicle; GO:0005737 cytoplasm; GO:0031982 vesicle; GO:0044433 cytoplasmic vesicle part; GO:0031224 intrinsic component of membrane; GO:0032588 trans-Golgi network membrane; GO:0055038 recycling endosome membrane; GO:0044424 intracellular part; GO:0005623 cell; GO:0044422 organelle part…	GO:0005515 protein binding; GO:0005488 binding;		118	0.908234	0.00839601		0.933917	1.34109	1.71056	0.92099	1.61039	1.14524	1.20926	1.11171	0.909489	1.05582	1.10904	0.667046	0.834483	0.86689	0.86779	1.33487	1.4145	1.35194	1.18846	1.11051	1.33563	1.18346	0.96092	1.05123	1.3928	1.01686	1.00501	1.02838	0.952169	0.919101	1.05942	0.941643	1.24839	0.754046	0.983137	0.970908	0.944183
O15143	Actin-related protein 2/3 complex subunit 1B	ARPC1B	40.949	Vesicles; Cytosol	GO:0044700 single organism signaling; GO:0030833 regulation of actin filament polymerization; GO:0034314 Arp2/3 complex-mediated actin nucleation; GO:0065008 regulation of biological quality; GO:0032273 positive regulation of protein polymerization; GO:0007166 cell surface receptor signaling pathway; GO:0043627 response to estrogen; GO:0038094 Fc-gamma receptor signaling pathway; GO:0044699 singl…	GO:0044421 extracellular region part; GO:0030054 cell junction; GO:0031982 vesicle; GO:0005737 cytoplasm; GO:0032991 macromolecular complex; GO:0044424 intracellular part; GO:0005623 cell; GO:0044422 organelle part; GO:0043228 non-membrane-bounded organelle; GO:0005856 cytoskeleton; GO:0070062 extracellular exosome; GO:0005885 Arp2/3 protein complex; GO:0005925 focal adhesion; GO:0005622 intracel…	GO:0008092 cytoskeletal protein binding; GO:0005200 structural constituent of cytoskeleton; GO:0005488 binding; GO:0044877 macromolecular complex binding; GO:0003779 actin binding; GO:0005515 protein binding; GO:0005198 structural molecule activity; GO:0032403 protein complex binding;	hsa05100 Bacterial invasion of epithelial cells - Homo sapiens (human); hsa05132 Salmonella infection - Homo sapiens (human); hsa04666 Fc gamma R-mediated phagocytosis - Homo sapiens (human); hsa04144 Endocytosis - Homo sapiens (human); hsa05130 Pathogenic Escherichia coli infection - Homo sapiens (human); hsa05131 Shigellosis - Homo sapiens (human); hsa04810 Regulation of actin cytoskeleton - Ho…	118	1.27807	2.99545e-10		0.876047	0.669122	0.801593	1.53743	0.68556	1.00945	0.901368	0.712963	0.9212	1.09374	0.673995	0.885567	0.671317	0.725773	0.687386	0.888658	0.739907	0.971935	0.799733	1.02035	0.777321	0.635894	0.901127	0.666931	1.21448	0.988212	1.2405	0.94004	1.18298	0.91949	0.996654	1.18045	1.13539	1.18513	1.17677	1.0948	0.987604
O15144	Actin-related protein 2/3 complex subunit 2	ARPC2	34.333	Golgi Apparatus; Cytosol	GO:0044700 single organism signaling; GO:0030833 regulation of actin filament polymerization; GO:0034314 Arp2/3 complex-mediated actin nucleation; GO:0065008 regulation of biological quality; GO:0032273 positive regulation of protein polymerization; GO:0060491 regulation of cell projection assembly; GO:0007166 cell surface receptor signaling pathway; GO:0038094 Fc-gamma receptor signaling pathway…	GO:0016020 membrane; GO:0044421 extracellular region part; GO:0031410 cytoplasmic vesicle; GO:0071944 cell periphery; GO:0030054 cell junction; GO:0031982 vesicle; GO:0005737 cytoplasm; GO:0036195 muscle cell projection membrane; GO:0032991 macromolecular complex; GO:0044424 intracellular part; GO:0005623 cell; GO:0044422 organelle part; GO:0043228 non-membrane-bounded organelle; GO:0070062 extra…	GO:0003779 actin binding; GO:0005515 protein binding; GO:0008092 cytoskeletal protein binding; GO:0005200 structural constituent of cytoskeleton; GO:0005198 structural molecule activity; GO:0005488 binding;	hsa05100 Bacterial invasion of epithelial cells - Homo sapiens (human); hsa05132 Salmonella infection - Homo sapiens (human); hsa04666 Fc gamma R-mediated phagocytosis - Homo sapiens (human); hsa04144 Endocytosis - Homo sapiens (human); hsa05130 Pathogenic Escherichia coli infection - Homo sapiens (human); hsa05131 Shigellosis - Homo sapiens (human); hsa04810 Regulation of actin cytoskeleton - Ho…	118	1.12493	3.286e-06		0.847158	0.811229	0.838649	1.01829	0.822575	1.08626	0.9964	0.946481	1.00738	1.03434	0.862004	0.914761	0.859178	0.873309	0.797943	0.740661	0.887981	1.016	1.01313	1.06168	0.988674	0.86882	1.04202	0.967728	1.23103	1.08637	1.00339	1.07727	1.19308	1.1418	0.974554	1.24015	1.07062	1.01912	1.09072	0.997952	0.940664
O15145	Actin-related protein 2/3 complex subunit 3	ARPC3	20.546	Nucleoplasm	GO:0044700 single organism signaling; GO:0030833 regulation of actin filament polymerization; GO:0034314 Arp2/3 complex-mediated actin nucleation; GO:0065008 regulation of biological quality; GO:0032273 positive regulation of protein polymerization; GO:0007166 cell surface receptor signaling pathway; GO:0038094 Fc-gamma receptor signaling pathway; GO:0044699 single-organism process; GO:0071363 ce…	GO:0016020 membrane; GO:0044421 extracellular region part; GO:0030054 cell junction; GO:0031982 vesicle; GO:0005737 cytoplasm; GO:0032991 macromolecular complex; GO:0099512 supramolecular fiber; GO:0030426 growth cone; GO:0044424 intracellular part; GO:0099080 supramolecular complex; GO:0005623 cell; GO:0044422 organelle part; GO:0043228 non-membrane-bounded organelle; GO:0070062 extracellular ex…	GO:0003779 actin binding; GO:0005515 protein binding; GO:0008092 cytoskeletal protein binding; GO:0005200 structural constituent of cytoskeleton; GO:0005198 structural molecule activity; GO:0005488 binding;	hsa05100 Bacterial invasion of epithelial cells - Homo sapiens (human); hsa05132 Salmonella infection - Homo sapiens (human); hsa04666 Fc gamma R-mediated phagocytosis - Homo sapiens (human); hsa04144 Endocytosis - Homo sapiens (human); hsa05130 Pathogenic Escherichia coli infection - Homo sapiens (human); hsa05131 Shigellosis - Homo sapiens (human); hsa04810 Regulation of actin cytoskeleton - Ho…	118	1.01347	0.633467		1.08735	1.04872	0.947714	1.31709	1.00119	1.025	0.984509	1.00623	1.05857	1.03191	0.994737	0.92257	0.989861	1.15273	1.01132	1.51531	0.863403	0.952994	0.848644	1.00482	1.10539	0.89944	1.02748	0.832985	1.19727	0.966529	1.00722	1.06548	1.19978	1.11274	0.837519	1.27682	1.2433	1.1172	1.07287	1.05286	0.905457
O15173	Membrane-associated progesterone receptor component 2	PGRMC2	23.818	Plasma Membrane; Nucleoplasm; Cytosol	GO:0050794 regulation of cellular process; GO:0044700 single organism signaling; GO:0051716 cellular response to stimulus; GO:0014070 response to organic cyclic compound; GO:0071310 cellular response to organic substance; GO:0044699 single-organism process; GO:0071407 cellular response to organic cyclic compound; GO:0010033 response to organic substance; GO:0050896 response to stimulus; GO:002305…	GO:0043229 intracellular organelle; GO:0016020 membrane; GO:0005635 nuclear envelope; GO:0031967 organelle envelope; GO:0044446 intracellular organelle part; GO:0031224 intrinsic component of membrane; GO:0012505 endomembrane system; GO:0044424 intracellular part; GO:0005623 cell; GO:0016021 integral component of membrane; GO:0044422 organelle part; GO:0043231 intracellular membrane-bounded organ…	GO:0097159 organic cyclic compound binding; GO:1901363 heterocyclic compound binding; GO:0003707 steroid hormone receptor activity; GO:0038023 signaling receptor activity; GO:0020037 heme binding; GO:0060089 molecular transducer activity; GO:0004872 receptor activity; GO:0005488 binding; GO:0008289 lipid binding; GO:0005515 protein binding; GO:0046906 tetrapyrrole binding; GO:0004871 signal trans…		118	0.898868	0.00308885		1.06813	0.929683	0.948911	1.05563	1.04024	1.08919	1.17329	1.07996	1.09535	1.20509	1.14539	1.11615	1.16757	1.11413	1.07683	1.0484	0.897455	1.25899	1.03695	2.41052	1.00255	0.985848	1.23339	1.13488	0.984483	0.903725	1.08919	1.08407	0.924072	1.0496	0.923069	1.07319	0.830319	0.925283	1.01933	1.03792	1.02555
O15230	Laminin subunit alpha-5	LAMA5	399.73	Nucleoplasm; Secreted proteins; Vesicles	GO:0044700 single organism signaling; GO:0072028 nephron morphogenesis; GO:0044085 cellular component biogenesis; GO:0001738 morphogenesis of a polarized epithelium; GO:0048732 gland development; GO:0061333 renal tubule morphogenesis; GO:0007166 cell surface receptor signaling pathway; GO:0072080 nephron tubule development; GO:0030323 respiratory tube development; GO:0032989 cellular component mo…	GO:0043229 intracellular organelle; GO:0043260 laminin-11 complex; GO:0005615 extracellular space; GO:0044421 extracellular region part; GO:0031982 vesicle; GO:0032991 macromolecular complex; GO:0044424 intracellular part; GO:0005623 cell; GO:0005576 extracellular region; GO:0044420 extracellular matrix component; GO:0043083 synaptic cleft; GO:0045202 synapse; GO:0043256 laminin complex; GO:00056…	GO:0050839 cell adhesion molecule binding; GO:0005102 receptor binding; GO:0005488 binding; GO:0044877 macromolecular complex binding; GO:0005515 protein binding; GO:0005178 integrin binding; GO:0005198 structural molecule activity; GO:0032403 protein complex binding;	hsa05200 Pathways in cancer - Homo sapiens (human); hsa01100 Metabolic pathways - Homo sapiens (human); hsa05165 Human papillomavirus infection - Homo sapiens (human); hsa05146 Amoebiasis - Homo sapiens (human); hsa04151 PI3K-Akt signaling pathway - Homo sapiens (human); hsa05222 Small cell lung cancer - Homo sapiens (human); hsa04510 Focal adhesion - Homo sapiens (human); hsa04512 ECM-receptor i…	118	0.574023	8.9441e-19	down	1.44892	1.72541	1.54692	1.70674	1.39993	1.30427	1.7018	1.54327	1.64776	1.78947	1.9969	1.69596	1.52126	2.04025	1.94206	2.64154	1.08527	1.42464	1.01679	1.68245	1.00558	1.8492	1.2292	1.47057	0.681298	0.787459	0.733805	0.988414	0.795055	0.770195	0.7723	0.665348	0.853847	0.787454	0.966997	0.886499	0.649927
O15231	Zinc finger protein 185	ZNF185	73.525	Plasma Membrane; Actin Filaments; Cytosol; Actin Filaments		GO:0043229 intracellular organelle; GO:0043232 intracellular non-membrane-bounded organelle; GO:0030054 cell junction; GO:0005737 cytoplasm; GO:0070161 anchoring junction; GO:0044424 intracellular part; GO:0005623 cell; GO:0043228 non-membrane-bounded organelle; GO:0043226 organelle; GO:0005856 cytoskeleton; GO:0005925 focal adhesion; GO:0005622 intracellular; GO:0044464 cell part; GO:0005912 adh…	GO:0046872 metal ion binding; GO:0043169 cation binding; GO:0008270 zinc ion binding; GO:0046914 transition metal ion binding; GO:0005488 binding; GO:0043167 ion binding;		118	0.517277	2.3734e-11	down	2.52941	2.45887	3.00305	0.826342	2.92531	1.30383	1.28025	1.35198	1.07294	0.920641	1.14911	0.389876	1.69699	1.96272	1.84678	1.83589	2.13243	0.487846	3.87421	1.40836	2.57965	2.72153	1.67738	2.48731	0.924236	0.866651	0.699569	1.26846	0.960925	1.5318	0.922611	0.747342	1.39642	0.849437	1.29606	1.30365	1.27087
O15264	Mitogen-activated protein kinase 13	MAPK13	42.089	Nucleoplasm; Cytosol; Nucleoli	GO:0044700 single organism signaling; GO:0007166 cell surface receptor signaling pathway; GO:0018209 peptidyl-serine modification; GO:0097659 nucleic acid-templated transcription; GO:0044699 single-organism process; GO:0009058 biosynthetic process; GO:0031347 regulation of defense response; GO:0044237 cellular metabolic process; GO:0006796 phosphate-containing compound metabolic process; GO:20011…	GO:0043226 organelle; GO:0043231 intracellular membrane-bounded organelle; GO:0043229 intracellular organelle; GO:0005634 nucleus; GO:0044464 cell part; GO:0005622 intracellular; GO:0005737 cytoplasm; GO:0044424 intracellular part; GO:0043227 membrane-bounded organelle; GO:0005623 cell; GO:0005829 cytosol; GO:0044444 cytoplasmic part;	GO:0005524 ATP binding; GO:1901265 nucleoside phosphate binding; GO:0016773 phosphotransferase activity, alcohol group as acceptor; GO:0001882 nucleoside binding; GO:0043167 ion binding; GO:0005515 protein binding; GO:0004672 protein kinase activity; GO:0000166 nucleotide binding; GO:0004702 signal transducer, downstream of receptor, with serine/threonine kinase activity; GO:0004871 signal transd…	hsa05152 Tuberculosis - Homo sapiens (human); hsa04015 Rap1 signaling pathway - Homo sapiens (human); hsa04625 C-type lectin receptor signaling pathway - Homo sapiens (human); hsa04723 Retrograde endocannabinoid signaling - Homo sapiens (human); hsa05205 Proteoglycans in cancer - Homo sapiens (human); hsa05131 Shigellosis - Homo sapiens (human); hsa05145 Toxoplasmosis - Homo sapiens (human); hsa0…	118	0.894416	0.0244794		1.31358	1.02299	1.13764	0.889555	1.07933	1.07876	1.00559	1.05503	0.977908	0.983841	0.704819	0.908518	1.0797	1.14951	0.880784	0.853358	1.29845	0.77897	1.58925	1.17659	1.63073	1.15607	2.11421	1.27674	1.22264	1.02892	0.69116	1.05306	1.17072	1.13804	1.14329	0.912815	1.03589	0.911193	0.828793	0.764321	0.782742
O15269	Serine palmitoyltransferase 1	SPTLC1	52.743	Endoplasmic Reticulum	GO:0006667 sphinganine metabolic process; GO:0034311 diol metabolic process; GO:0006066 alcohol metabolic process; GO:0006643 membrane lipid metabolic process; GO:0006672 ceramide metabolic process; GO:0031331 positive regulation of cellular catabolic process; GO:0008654 phospholipid biosynthetic process; GO:0044699 single-organism process; GO:0044255 cellular lipid metabolic process; GO:0009058 …	GO:0002178 palmitoyltransferase complex; GO:0043229 intracellular organelle; GO:0016020 membrane; GO:0042175 nuclear outer membrane-endoplasmic reticulum membrane network; GO:0005783 endoplasmic reticulum; GO:0044446 intracellular organelle part; GO:0005737 cytoplasm; GO:0032991 macromolecular complex; GO:0031224 intrinsic component of membrane; GO:0012505 endomembrane system; GO:0044424 intracel…	GO:0043167 ion binding; GO:0005515 protein binding; GO:0004758 serine C-palmitoyltransferase activity; GO:0016409 palmitoyltransferase activity; GO:0048037 cofactor binding; GO:0016747 transferase activity, transferring acyl groups other than amino-acyl groups; GO:0030170 pyridoxal phosphate binding; GO:1901363 heterocyclic compound binding; GO:0097159 organic cyclic compound binding; GO:0016746 …	hsa04071 Sphingolipid signaling pathway - Homo sapiens (human); hsa01100 Metabolic pathways - Homo sapiens (human); hsa00600 Sphingolipid metabolism - Homo sapiens (human);	118	1.0953	0.00140206		0.985549	0.961009	1.2447	0.982605	0.85303	0.792248	0.843936	0.891866	0.796947	0.924759	0.989582	0.828268	0.897133	1.00845	1.01411	0.814371	1.21068	0.97326	1.01315	0.966414	0.980217	0.878833	0.939046	1.10123	1.06899	1.33501	0.912541	0.997123	0.961411	1.00845	1.09859	1.19598	1.04162	1.09301	0.93774	1.17307	1.20954
O15270	Serine palmitoyltransferase 2	SPTLC2	62.924	Mitochondria	GO:0006667 sphinganine metabolic process; GO:0034311 diol metabolic process; GO:0006066 alcohol metabolic process; GO:0006643 membrane lipid metabolic process; GO:0006672 ceramide metabolic process; GO:0031331 positive regulation of cellular catabolic process; GO:0008654 phospholipid biosynthetic process; GO:0044699 single-organism process; GO:0044255 cellular lipid metabolic process; GO:0009058 …	GO:0002178 palmitoyltransferase complex; GO:0043229 intracellular organelle; GO:0016020 membrane; GO:0042175 nuclear outer membrane-endoplasmic reticulum membrane network; GO:0005783 endoplasmic reticulum; GO:0044446 intracellular organelle part; GO:0005737 cytoplasm; GO:0032991 macromolecular complex; GO:0031224 intrinsic component of membrane; GO:0012505 endomembrane system; GO:0044424 intracel…	GO:0097159 organic cyclic compound binding; GO:1901363 heterocyclic compound binding; GO:0016746 transferase activity, transferring acyl groups; GO:0003824 catalytic activity; GO:0005488 binding; GO:0043167 ion binding; GO:0043168 anion binding; GO:0004758 serine C-palmitoyltransferase activity; GO:0016408 C-acyltransferase activity; GO:0016409 palmitoyltransferase activity; GO:0016454 C-palmitoy…	hsa04071 Sphingolipid signaling pathway - Homo sapiens (human); hsa01100 Metabolic pathways - Homo sapiens (human); hsa00600 Sphingolipid metabolism - Homo sapiens (human);	118	1.00233	0.938468		1.13959	1.02812	0.910676	1.04902	1.02812	1.17253	1.02324	1.05784	1.05191	0.803764	0.905732	0.726322	1.04849	0.991579	1.1054	1.07408	1.16132	1.14321	1.14122	1.19939	1.07823	0.997477	1.0343	0.923656	1.052	1.04404	1.25953	1.21108	1.02818	1.13434	1.04061	1.06809	1.00628	1.01698	0.924064	0.896022	1.22688
O15305	Phosphomannomutase 2	PMM2	28.082	Nucleoplasm; Cytosol	GO:0009226 nucleotide-sugar biosynthetic process; GO:0043413 macromolecule glycosylation; GO:0072594 establishment of protein localization to organelle; GO:0044699 single-organism process; GO:0009058 biosynthetic process; GO:0044237 cellular metabolic process; GO:0015031 protein transport; GO:0051234 establishment of localization; GO:0006605 protein targeting; GO:0008152 metabolic process; GO:005…	GO:0043229 intracellular organelle; GO:0044421 extracellular region part; GO:0005737 cytoplasm; GO:0031982 vesicle; GO:0043025 neuronal cell body; GO:0044424 intracellular part; GO:0005829 cytosol; GO:0005623 cell; GO:0005576 extracellular region; GO:0043226 organelle; GO:0070062 extracellular exosome; GO:0043231 intracellular membrane-bounded organelle; GO:0036477 somatodendritic compartment; GO…	GO:0005515 protein binding; GO:0004615 phosphomannomutase activity; GO:0016853 isomerase activity; GO:0016866 intramolecular transferase activity; GO:0003824 catalytic activity; GO:0005488 binding; GO:0016868 intramolecular transferase activity, phosphotransferases;	hsa00051 Fructose and mannose metabolism - Homo sapiens (human); hsa01100 Metabolic pathways - Homo sapiens (human); hsa00520 Amino sugar and nucleotide sugar metabolism - Homo sapiens (human);	118	1.20027	3.07573e-06		0.842839	0.773526	0.71438	1.14504	0.746725	0.983032	1.03204	0.937948	0.875222	0.998714	0.657373	0.844291	0.76212	0.746769	0.743157	0.921243	0.948264	1.16759	0.779723	0.92826	1.0394	0.83813	0.856168	0.777814	1.31509	0.934331	1.14377	1.13593	1.08496	1.10616	1.31229	1.14527	0.850273	1.05583	0.922789	1.22341	1.46415
O15320	Endoplasmic reticulum export factor CTAGE5	CTAGE5	90.995		GO:0044085 cellular component biogenesis; GO:0016043 cellular component organization; GO:0046907 intracellular transport; GO:0035459 cargo loading into vesicle; GO:0048193 Golgi vesicle transport; GO:0044699 single-organism process; GO:0015031 protein transport; GO:0051234 establishment of localization; GO:0051649 establishment of localization in cell; GO:1902578 single-organism localization; GO:…	GO:0016020 membrane; GO:0043229 intracellular organelle; GO:0042175 nuclear outer membrane-endoplasmic reticulum membrane network; GO:0005783 endoplasmic reticulum; GO:0005737 cytoplasm; GO:0044446 intracellular organelle part; GO:0031224 intrinsic component of membrane; GO:0012505 endomembrane system; GO:0044424 intracellular part; GO:0005623 cell; GO:0016021 integral component of membrane; GO:0…	GO:0005515 protein binding; GO:0098772 molecular function regulator; GO:0030234 enzyme regulator activity; GO:0008047 enzyme activator activity; GO:0005488 binding;		118	1.10235	0.00275422		0.689137	0.788077	0.632354	0.828513	0.658164	0.916387	1.1996	1.05698	0.958869	0.939651	0.890852	0.978838	1.01483	0.951842	0.973839	0.90144	1.13861	1.00035	1.0292	1.06735	1.02134	0.919369	0.942375	1.37193	1.06425	0.934335	0.926502	0.939651	0.924479	1.00483	0.947927	0.984687	1.07031	1.01774	1.17322	1.03632	1.01837
O15321	Transmembrane 9 superfamily member 1	TM9SF1	68.86	Secreted proteins; Golgi Apparatus	GO:0044248 cellular catabolic process; GO:0008152 metabolic process; GO:0006914 autophagy; GO:0009056 catabolic process; GO:0044237 cellular metabolic process; GO:0009987 cellular process;	GO:0016020 membrane; GO:0031410 cytoplasmic vesicle; GO:0031090 organelle membrane; GO:0031982 vesicle; GO:0005737 cytoplasm; GO:0031224 intrinsic component of membrane; GO:0044424 intracellular part; GO:0005623 cell; GO:0044422 organelle part; GO:0005776 autophagosome; GO:0005765 lysosomal membrane; GO:0044425 membrane part; GO:0044464 cell part; GO:0005622 intracellular; GO:0098805 whole membra…			118	1.02757	0.608082		0.675591	0.602486	0.650383	0.752058	0.717606	1.04066	1.24217	0.950123	0.792418	1.0465	1.12838	2.00738	2.41244	2.05836	1.73183	0.874191	0.736652	1.01745	0.816584	0.941129	0.870385	1.05032	0.861759	0.787095	1.24699	1.35538	0.76224	0.787551	0.834278	0.814251	0.965003	1.58889	0.977631	1.03966	1.14665	0.988548	1.00152
O15355	Protein phosphatase 1G	PPM1G	59.271	Nucleoplasm	GO:0050794 regulation of cellular process; GO:0045786 negative regulation of cell cycle; GO:0007050 cell cycle arrest; GO:0044267 cellular protein metabolic process; GO:0044763 single-organism cellular process; GO:0044699 single-organism process; GO:0035970 peptidyl-threonine dephosphorylation; GO:0048523 negative regulation of cellular process; GO:0048519 negative regulation of biological proces…	GO:0043229 intracellular organelle; GO:0016020 membrane; GO:0005737 cytoplasm; GO:0044446 intracellular organelle part; GO:0031981 nuclear lumen; GO:0044424 intracellular part; GO:0005623 cell; GO:0044422 organelle part; GO:0043226 organelle; GO:0043231 intracellular membrane-bounded organelle; GO:0031974 membrane-enclosed lumen; GO:0005654 nucleoplasm; GO:0005634 nucleus; GO:0070013 intracellula…	GO:0042578 phosphoric ester hydrolase activity; GO:0003824 catalytic activity; GO:0005488 binding; GO:0004722 protein serine/threonine phosphatase activity; GO:0016791 phosphatase activity; GO:0043167 ion binding; GO:0016788 hydrolase activity, acting on ester bonds; GO:0043169 cation binding; GO:0046872 metal ion binding; GO:0005515 protein binding; GO:0016787 hydrolase activity; GO:0004721 phos…		118	1.4167	1.46808e-14		0.623505	0.574391	0.62517	0.796655	0.534433	0.831904	0.826244	0.76305	0.829074	0.751732	0.691946	0.837474	0.734964	0.672725	0.702929	0.789361	0.779006	0.787256	0.725747	0.921582	0.919207	0.744152	0.896551	0.843201	1.3494	1.01809	1.14693	0.825301	0.977157	0.747778	1.26694	1.05796	0.824465	0.983808	1.04967	1.00064	1.1411
O15371	Eukaryotic translation initiation factor 3 subunit D	EIF3D	63.972	Cytosol	GO:0044085 cellular component biogenesis; GO:0075522 IRES-dependent viral translational initiation; GO:0022613 ribonucleoprotein complex biogenesis; GO:1905216 positive regulation of RNA binding; GO:0075525 viral translational termination-reinitiation; GO:0032270 positive regulation of cellular protein metabolic process; GO:0006518 peptide metabolic process; GO:0022618 ribonucleoprotein complex a…	GO:0016020 membrane; GO:0044464 cell part; GO:0005622 intracellular; GO:0005737 cytoplasm; GO:0032991 macromolecular complex; GO:0071541 eukaryotic translation initiation factor 3 complex, eIF3m; GO:0044424 intracellular part; GO:0005829 cytosol; GO:0043234 protein complex; GO:0005623 cell; GO:0044444 cytoplasmic part; GO:0005852 eukaryotic translation initiation factor 3 complex;	GO:0097159 organic cyclic compound binding; GO:1901363 heterocyclic compound binding; GO:0008135 translation factor activity, RNA binding; GO:0098808 mRNA cap binding; GO:0003723 RNA binding; GO:0003729 mRNA binding; GO:0000339 RNA cap binding; GO:0005488 binding; GO:0003676 nucleic acid binding; GO:0003743 translation initiation factor activity; GO:0005515 protein binding;	hsa03013 RNA transport - Homo sapiens (human);	118	1.06486	0.00119097		1.11132	0.887812	1.07078	1.1685	1.05831	0.914177	0.898189	0.906653	0.973429	0.853984	0.860139	0.899719	0.927715	0.947022	0.810906	0.978987	1.00498	1.05377	0.984317	1.01442	1.0515	0.927113	1.02676	0.908274	0.937713	1.04895	1.04867	0.988478	1.02328	1.07638	1.14898	1.00702	1.1136	1.08518	1.00108	1.16245	1.01039
O15372	Eukaryotic translation initiation factor 3 subunit H	EIF3H	39.93	Cytosol	GO:0050794 regulation of cellular process; GO:0006518 peptide metabolic process; GO:0060255 regulation of macromolecule metabolic process; GO:0010608 posttranscriptional regulation of gene expression; GO:0044267 cellular protein metabolic process; GO:0009058 biosynthetic process; GO:1901566 organonitrogen compound biosynthetic process; GO:0044237 cellular metabolic process; GO:0071704 organic sub…	GO:0016020 membrane; GO:0044421 extracellular region part; GO:0005737 cytoplasm; GO:0031982 vesicle; GO:0032991 macromolecular complex; GO:0071541 eukaryotic translation initiation factor 3 complex, eIF3m; GO:0044424 intracellular part; GO:0005829 cytosol; GO:0005623 cell; GO:0005576 extracellular region; GO:0043226 organelle; GO:0070062 extracellular exosome; GO:0005622 intracellular; GO:0044464…	GO:0097159 organic cyclic compound binding; GO:1901363 heterocyclic compound binding; GO:0008135 translation factor activity, RNA binding; GO:0003723 RNA binding; GO:0005488 binding; GO:0003676 nucleic acid binding; GO:0003743 translation initiation factor activity; GO:0005515 protein binding;	hsa05162 Measles - Homo sapiens (human); hsa03013 RNA transport - Homo sapiens (human);	118	1.18407	2.51506e-10		0.906356	0.828207	0.751854	0.835393	0.734786	0.898083	0.800993	0.84767	0.875677	0.786056	0.882271	0.794703	0.871913	1.11955	0.854965	0.913798	1.03895	0.908222	1.01933	0.965046	0.731526	0.930944	1.06177	0.9527	1.19291	1.18752	1.0988	1.06146	1.01758	1.08283	1.25635	0.926182	1.11518	1.03694	1.09872	1.20287	1.1595
O15382	Branched-chain-amino-acid aminotransferase, mitochondrial	BCAT2	44.287		GO:1901606 alpha-amino acid catabolic process; GO:0065008 regulation of biological quality; GO:0016053 organic acid biosynthetic process; GO:0009082 branched-chain amino acid biosynthetic process; GO:0009098 leucine biosynthetic process; GO:0044699 single-organism process; GO:0009058 biosynthetic process; GO:1901566 organonitrogen compound biosynthetic process; GO:0044237 cellular metabolic proce…	GO:0005759 mitochondrial matrix; GO:0043229 intracellular organelle; GO:0044429 mitochondrial part; GO:0005737 cytoplasm; GO:0044446 intracellular organelle part; GO:0044424 intracellular part; GO:0005623 cell; GO:0005739 mitochondrion; GO:0044422 organelle part; GO:0031974 membrane-enclosed lumen; GO:0043226 organelle; GO:0043231 intracellular membrane-bounded organelle; GO:0070013 intracellular…	GO:0052654 L-leucine transaminase activity; GO:0016769 transferase activity, transferring nitrogenous groups; GO:0003824 catalytic activity; GO:0052655 L-valine transaminase activity; GO:0004084 branched-chain-amino-acid transaminase activity; GO:0052656 L-isoleucine transaminase activity; GO:0008483 transaminase activity; GO:0016740 transferase activity;	hsa01210 2-Oxocarboxylic acid metabolism - Homo sapiens (human); hsa00280 Valine, leucine and isoleucine degradation - Homo sapiens (human); hsa00290 Valine, leucine and isoleucine biosynthesis - Homo sapiens (human); hsa01100 Metabolic pathways - Homo sapiens (human); hsa00270 Cysteine and methionine metabolism - Homo sapiens (human); hsa00770 Pantothenate and CoA biosynthesis - Homo sapiens (hu…	118	0.879931	0.000227992		1.08133	1.31019	1.11702	1.06873	1.07293	1.12547	1.28249	1.08332	1.01377	1.16763	1.14033	1.2029	1.06263	0.932448	1.04547	1.02497	0.972702	1.68114	1.24241	1.09314	0.994153	1.35806	1.05035	1.05925	1.08343	0.80732	0.974778	0.815652	0.943164	0.950613	0.97816	1.13268	0.866051	0.805654	1.10999	0.981534	0.880802
O15400	Syntaxin-7	STX7	29.815	Vesicles	GO:0044085 cellular component biogenesis; GO:0002824 positive regulation of adaptive immune response based on somatic recombination of immune receptors built from immunoglobulin superfamily domains; GO:0044699 single-organism process; GO:0015031 protein transport; GO:0051234 establishment of localization; GO:0031343 positive regulation of cell killing; GO:1903729 regulation of plasma membrane org…	GO:0016020 membrane; GO:0044421 extracellular region part; GO:0031090 organelle membrane; GO:0031410 cytoplasmic vesicle; GO:0071944 cell periphery; GO:0098796 membrane protein complex; GO:0005737 cytoplasm; GO:0031982 vesicle; GO:0044433 cytoplasmic vesicle part; GO:0031224 intrinsic component of membrane; GO:0032991 macromolecular complex; GO:0044424 intracellular part; GO:0005623 cell; GO:0044…	GO:0005484 SNAP receptor activity; GO:0000149 SNARE binding; GO:0008200 ion channel inhibitor activity; GO:0016247 channel regulator activity; GO:0005488 binding; GO:0099106 ion channel regulator activity; GO:0005515 protein binding; GO:0019869 chloride channel inhibitor activity; GO:0098772 molecular function regulator; GO:0019905 syntaxin binding; GO:0016248 channel inhibitor activity; GO:00170…	hsa04130 SNARE interactions in vesicular transport - Homo sapiens (human); hsa04145 Phagosome - Homo sapiens (human);	118	0.967801	0.188942		0.935665	0.820021	0.945223	1.33038	0.906038	1.04462	0.993099	0.999161	1.0911	1.04563	1.09553	1.15577	1.0067	1.15781	1.05265	1.05884	1.16704	0.977984	0.97796	1.06576	1.19673	1.14673	1.07016	1.02607	0.928019	1.03028	0.863784	0.975924	1.09716	0.986281	1.01617	1.10114	1.1853	1.02375	1.01977	0.914574	0.889799
O15427	Monocarboxylate transporter 4	SLC16A3	49.469	Plasma Membrane; Nuclear membrane	GO:0016477 cell migration; GO:0015850 organic hydroxy compound transport; GO:0034220 ion transmembrane transport; GO:0051674 localization of cell; GO:0044699 single-organism process; GO:0044237 cellular metabolic process; GO:0098656 anion transmembrane transport; GO:0071704 organic substance metabolic process; GO:0051234 establishment of localization; GO:0008152 metabolic process; GO:0006090 pyru…	GO:0043229 intracellular organelle; GO:0016020 membrane; GO:0031226 intrinsic component of plasma membrane; GO:0031090 organelle membrane; GO:0005635 nuclear envelope; GO:0071944 cell periphery; GO:0044446 intracellular organelle part; GO:0031967 organelle envelope; GO:0012505 endomembrane system; GO:0031224 intrinsic component of membrane; GO:0044424 intracellular part; GO:0005887 integral compo…	GO:0005342 organic acid transmembrane transporter activity; GO:0022804 active transmembrane transporter activity; GO:0015291 secondary active transmembrane transporter activity; GO:0003723 RNA binding; GO:0015075 ion transmembrane transporter activity; GO:0015293 symporter activity; GO:1901618 organic hydroxy compound transmembrane transporter activity; GO:0022892 substrate-specific transporter a…	hsa05230 Central carbon metabolism in cancer - Homo sapiens (human);	118	1.85108	3.58977e-15	up	0.462027	0.48054	0.474101	0.640721	0.443514	0.382401	0.524651	0.477792	0.379891	0.408341	0.585802	1.66781	0.623215	0.52673	0.452889	0.670773	0.812615	1.28074	0.679872	0.797792	0.716812	0.438906	0.46747	0.541717	0.981204	1.7153	1.04847	0.512936	0.727985	1.00226	1.13426	1.37934	1.14399	1.12503	1.136	1.40667	1.14912
O15460	Prolyl 4-hydroxylase subunit alpha-2	P4HA2	60.901	Secreted proteins; Vesicles; Endoplasmic Reticulum	GO:0019511 peptidyl-proline hydroxylation; GO:0055114 oxidation-reduction process; GO:0044267 cellular protein metabolic process; GO:0044699 single-organism process; GO:0018208 peptidyl-proline modification; GO:0044238 primary metabolic process; GO:0044237 cellular metabolic process; GO:0071704 organic substance metabolic process; GO:0018193 peptidyl-amino acid modification; GO:0008152 metabolic …	GO:0005788 endoplasmic reticulum lumen; GO:0043229 intracellular organelle; GO:0005783 endoplasmic reticulum; GO:0005737 cytoplasm; GO:0044446 intracellular organelle part; GO:0031981 nuclear lumen; GO:0012505 endomembrane system; GO:0044424 intracellular part; GO:0005829 cytosol; GO:0005623 cell; GO:0044422 organelle part; GO:0043226 organelle; GO:0043231 intracellular membrane-bounded organelle…	GO:0019842 vitamin binding; GO:0005506 iron ion binding; GO:0031418 L-ascorbic acid binding; GO:0031543 peptidyl-proline dioxygenase activity; GO:0043167 ion binding; GO:0043177 organic acid binding; GO:0016705 oxidoreductase activity, acting on paired donors, with incorporation or reduction of molecular oxygen; GO:0005515 protein binding; GO:0016706 oxidoreductase activity, acting on paired dono…	hsa01100 Metabolic pathways - Homo sapiens (human); hsa00330 Arginine and proline metabolism - Homo sapiens (human);	118	1.81202	7.08233e-14	up	0.384861	0.385658	0.349004	0.486853	0.408765	0.556385	0.589317	0.48532	0.697648	0.711514	0.91291	0.691389	0.434389	0.458618	0.47679	1.03735	0.779594	0.65256	0.630874	0.93698	0.456891	0.829624	0.670095	1.10881	1.51713	1.62152	1.68215	1.01571	1.2133	0.855799	1.0915	1.09377	1.06928	1.17186	1.12003	1.40571	1.1167
O15498	Synaptobrevin homolog YKT6	YKT6	22.417	Mitochondria; Cytosol	GO:0051640 organelle localization; GO:0016043 cellular component organization; GO:0090174 organelle membrane fusion; GO:0046907 intracellular transport; GO:0048193 Golgi vesicle transport; GO:0044699 single-organism process; GO:0006903 vesicle targeting; GO:0022406 membrane docking; GO:0015031 protein transport; GO:0051234 establishment of localization; GO:0051649 establishment of localization in…	GO:0030425 dendrite; GO:0016020 membrane; GO:0044421 extracellular region part; GO:0005783 endoplasmic reticulum; GO:0031090 organelle membrane; GO:0031410 cytoplasmic vesicle; GO:0098796 membrane protein complex; GO:0071944 cell periphery; GO:0031982 vesicle; GO:0005737 cytoplasm; GO:0044433 cytoplasmic vesicle part; GO:0043025 neuronal cell body; GO:0032991 macromolecular complex; GO:0031224 in…	GO:0016417 S-acyltransferase activity; GO:0005484 SNAP receptor activity; GO:0000149 SNARE binding; GO:0050839 cell adhesion molecule binding; GO:0016746 transferase activity, transferring acyl groups; GO:0003824 catalytic activity; GO:0019706 protein-cysteine S-palmitoyltransferase activity; GO:0005488 binding; GO:0045296 cadherin binding; GO:0019707 protein-cysteine S-acyltransferase activity; …	hsa04130 SNARE interactions in vesicular transport - Homo sapiens (human);	118	1.13141	4.09813e-05		1.05206	1.11226	1.13792	0.893165	0.893165	0.896566	0.945522	0.859129	0.903286	0.918644	0.96074	0.846084	0.968647	0.933064	1.05563	0.704672	0.713434	0.958874	0.89082	0.87101	0.841553	0.903863	0.982343	0.882053	1.17148	0.989884	0.97336	1.04247	1.38421	1.04871	1.05153	1.07215	0.899287	1.2302	1.06165	1.04566	1.29851
O15511	Actin-related protein 2/3 complex subunit 5	ARPC5	16.32	Plasma Membrane; Plasma Membrane; Vesicles; Cytosol	GO:0044700 single organism signaling; GO:0065008 regulation of biological quality; GO:0045321 leukocyte activation; GO:0007166 cell surface receptor signaling pathway; GO:0007420 brain development; GO:0030832 regulation of actin filament length; GO:0030036 actin cytoskeleton organization; GO:0032535 regulation of cellular component size; GO:0051493 regulation of cytoskeleton organization; GO:0021…	GO:0034774 secretory granule lumen; GO:0044421 extracellular region part; GO:0031410 cytoplasmic vesicle; GO:0030054 cell junction; GO:0031982 vesicle; GO:0005737 cytoplasm; GO:0044433 cytoplasmic vesicle part; GO:0032991 macromolecular complex; GO:0030426 growth cone; GO:0044424 intracellular part; GO:0005623 cell; GO:1904813 ficolin-1-rich granule lumen; GO:0044422 organelle part; GO:0043228 no…	GO:0003779 actin binding; GO:0005515 protein binding; GO:0008092 cytoskeletal protein binding; GO:0005200 structural constituent of cytoskeleton; GO:0005198 structural molecule activity; GO:0005488 binding;	hsa05100 Bacterial invasion of epithelial cells - Homo sapiens (human); hsa05132 Salmonella infection - Homo sapiens (human); hsa04666 Fc gamma R-mediated phagocytosis - Homo sapiens (human); hsa04144 Endocytosis - Homo sapiens (human); hsa05130 Pathogenic Escherichia coli infection - Homo sapiens (human); hsa05131 Shigellosis - Homo sapiens (human); hsa04810 Regulation of actin cytoskeleton - Ho…	118	1.10794	4.33453e-05		0.856928	0.959427	0.676862	0.904946	0.967738	1.10425	0.922375	0.966345	1.01831	1.02031	0.855909	0.897324	0.83198	0.851307	0.826458	0.921386	0.800697	1.03245	1.07845	1.12188	0.884963	1.13687	0.942392	1.19646	1.09794	1.05177	1.05529	1.02531	1.23416	0.919412	0.962226	1.12642	1.11936	1.01804	1.16935	1.02695	1.03606
O43143	Pre-mRNA-splicing factor ATP-dependent RNA helicase DHX15	DHX15	90.932	Nucleoplasm	GO:0006725 cellular aromatic compound metabolic process; GO:0043279 response to alkaloid; GO:0050896 response to stimulus; GO:0044237 cellular metabolic process; GO:0071704 organic substance metabolic process; GO:0000398 mRNA splicing, via spliceosome; GO:0008152 metabolic process; GO:0000377 RNA splicing, via transesterification reactions with bulged adenosine as nucleophile; GO:0046483 heterocy…	GO:0043229 intracellular organelle; GO:0043232 intracellular non-membrane-bounded organelle; GO:0044446 intracellular organelle part; GO:0005737 cytoplasm; GO:0032991 macromolecular complex; GO:0031981 nuclear lumen; GO:0044424 intracellular part; GO:0005681 spliceosomal complex; GO:0005730 nucleolus; GO:0016604 nuclear body; GO:0005623 cell; GO:0044422 organelle part; GO:0043228 non-membrane-bou…	GO:1901265 nucleoside phosphate binding; GO:0008026 ATP-dependent helicase activity; GO:0016817 hydrolase activity, acting on acid anhydrides; GO:0005515 protein binding; GO:0016787 hydrolase activity; GO:0016887 ATPase activity; GO:1901363 heterocyclic compound binding; GO:0097159 organic cyclic compound binding; GO:0016462 pyrophosphatase activity; GO:0003824 catalytic activity; GO:0032553 ribo…	hsa03040 Spliceosome - Homo sapiens (human);	118	1.37868	1.78795e-20		0.641864	0.583912	0.606742	0.902649	0.72528	0.764818	0.744398	0.696133	0.792663	0.730476	0.637224	1.03287	0.687363	0.712889	0.664573	0.794821	0.815917	0.922295	0.944796	0.979813	0.877631	0.781598	0.982169	0.766885	1.09758	1.14499	0.983868	0.905901	0.917967	0.892478	1.06597	1.07515	0.94192	0.981764	0.982807	1.15694	1.12726
O43149	Zinc finger ZZ-type and EF-hand domain-containing protein 1	ZZEF1	331.07	Nucleoplasm; Mitochondria			GO:0046914 transition metal ion binding; GO:0005488 binding; GO:0043167 ion binding; GO:0043169 cation binding; GO:0046872 metal ion binding; GO:0005509 calcium ion binding; GO:0008270 zinc ion binding;		118	0.942118	0.0344304		0.947351	0.990103	1.02703	0.931804	0.86379	1.04573	0.977374	1.32017	1.09674	1.13551	1.20257	0.948626	0.873709	0.927221	0.915545	1.16254	1.188	1.067	1.64733	1.21785	1.10757	1.28541	0.990497	1.0438	0.996904	1.12516	0.783532	0.934525	0.977374	1.03522	0.968114	1.11788	1.04674	0.984925	1.09503	0.944591	1.23685
O43172	U4/U6 small nuclear ribonucleoprotein Prp4	PRPF4	58.449	Nucleoplasm	GO:0006396 RNA processing; GO:0006725 cellular aromatic compound metabolic process; GO:1901360 organic cyclic compound metabolic process; GO:0006807 nitrogen compound metabolic process; GO:0044238 primary metabolic process; GO:0044237 cellular metabolic process; GO:0071704 organic substance metabolic process; GO:0006397 mRNA processing; GO:0016070 RNA metabolic process; GO:0000398 mRNA splicing, …	GO:0043229 intracellular organelle; GO:0044446 intracellular organelle part; GO:0046540 U4/U6 x U5 tri-snRNP complex; GO:0031981 nuclear lumen; GO:0032991 macromolecular complex; GO:0044424 intracellular part; GO:0005681 spliceosomal complex; GO:0016604 nuclear body; GO:0005623 cell; GO:0015030 Cajal body; GO:0044422 organelle part; GO:0097525 spliceosomal snRNP complex; GO:0031974 membrane-enclo…	GO:0097159 organic cyclic compound binding; GO:1901363 heterocyclic compound binding; GO:0003723 RNA binding; GO:0017070 U6 snRNA binding; GO:0005488 binding; GO:0030621 U4 snRNA binding; GO:0003676 nucleic acid binding; GO:0005515 protein binding; GO:0017069 snRNA binding;	hsa03040 Spliceosome - Homo sapiens (human);	118	1.2513	4.13123e-11		0.775786	0.646341	0.683326	0.991527	0.664834	0.949208	0.853815	0.775423	0.742366	0.937874	0.761931	0.881394	0.83154	0.734652	0.890801	0.856822	0.963616	1.01938	1.12378	1.02957	0.697313	0.804764	0.927644	0.977908	1.19318	1.05493	1.14849	1.07482	1.02382	0.90397	0.985193	0.915589	0.931939	1.07683	0.951494	0.961918	0.960795
O43175	D-3-phosphoglycerate dehydrogenase	PHGDH	56.65	Plasma Membrane; Nucleoplasm; Cytosol	GO:0016053 organic acid biosynthetic process; GO:0043009 chordate embryonic development; GO:0007420 brain development; GO:0048666 neuron development; GO:0048869 cellular developmental process; GO:0022008 neurogenesis; GO:0044699 single-organism process; GO:0009058 biosynthetic process; GO:0006544 glycine metabolic process; GO:0044237 cellular metabolic process; GO:0008152 metabolic process; GO:00…	GO:0044421 extracellular region part; GO:0031982 vesicle; GO:0005737 cytoplasm; GO:0044424 intracellular part; GO:0005829 cytosol; GO:0005623 cell; GO:0005576 extracellular region; GO:0043226 organelle; GO:0070062 extracellular exosome; GO:0043209 myelin sheath; GO:0005622 intracellular; GO:0044464 cell part; GO:1903561 extracellular vesicle; GO:0043227 membrane-bounded organelle; GO:0043230 extr…	GO:0097159 organic cyclic compound binding; GO:1901363 heterocyclic compound binding; GO:0016614 oxidoreductase activity, acting on CH-OH group of donors; GO:0009055 electron carrier activity; GO:0016616 oxidoreductase activity, acting on the CH-OH group of donors, NAD or NADP as acceptor; GO:1901265 nucleoside phosphate binding; GO:0051287 NAD binding; GO:0003824 catalytic activity; GO:0005488 b…	hsa01100 Metabolic pathways - Homo sapiens (human); hsa00260 Glycine, serine and threonine metabolism - Homo sapiens (human); hsa01230 Biosynthesis of amino acids - Homo sapiens (human); hsa01200 Carbon metabolism - Homo sapiens (human);	118	0.688996	4.64628e-08		1.77882	1.69689	1.95136	1.16436	1.95633	1.2948	1.45705	1.34221	0.973473	1.25582	1.18078	0.920318	1.53024	1.28497	1.97955	1.48379	1.39434	1.10443	1.29419	0.955122	1.21064	1.06389	1.31852	1.16469	0.762173	0.607008	0.910261	1.00719	0.893404	1.23071	0.635771	0.947956	0.876021	0.678075	1.16395	1.04211	0.797684
O43237	Cytoplasmic dynein 1 light intermediate chain 2	DYNC1LI2	54.099	Centrosome; Cytosol	GO:0051640 organelle localization; GO:0046907 intracellular transport; GO:0016043 cellular component organization; GO:0048193 Golgi vesicle transport; GO:0044699 single-organism process; GO:0051234 establishment of localization; GO:0051649 establishment of localization in cell; GO:0007010 cytoskeleton organization; GO:0002478 antigen processing and presentation of exogenous peptide antigen; GO:00…	GO:0043229 intracellular organelle; GO:0016020 membrane; GO:0099513 polymeric cytoskeletal fiber; GO:0005874 microtubule; GO:0043232 intracellular non-membrane-bounded organelle; GO:0044430 cytoskeletal part; GO:0005737 cytoplasm; GO:0044446 intracellular organelle part; GO:0032991 macromolecular complex; GO:0044424 intracellular part; GO:0099512 supramolecular fiber; GO:0005875 microtubule assoc…	GO:0005524 ATP binding; GO:0003774 motor activity; GO:1901265 nucleoside phosphate binding; GO:0001882 nucleoside binding; GO:0043167 ion binding; GO:0016817 hydrolase activity, acting on acid anhydrides; GO:0005515 protein binding; GO:0016787 hydrolase activity; GO:0000166 nucleotide binding; GO:0017111 nucleoside-triphosphatase activity; GO:0097159 organic cyclic compound binding; GO:1901363 he…	hsa05132 Salmonella infection - Homo sapiens (human); hsa04145 Phagosome - Homo sapiens (human); hsa04962 Vasopressin-regulated water reabsorption - Homo sapiens (human);	118	1.04838	0.191218		0.975834	0.952623	1.04353	0.999045	0.894595	0.853224	0.981016	0.919522	0.92817	0.983898	1.19038	1.07578	1.13359	1.16044	1.0923	1.06476	1.17637	0.721725	0.904328	0.91445	0.936907	0.976726	0.718507	0.951285	1.05514	0.926511	0.99735	1.11169	1.22123	1.11088	1.34378	1.23585	1.03626	0.9195	1.17423	0.932233	1.14682
O43242	26S proteasome non-ATPase regulatory subunit 3	PSMD3	60.977	Nucleoplasm; Cytosol	GO:0044700 single organism signaling; GO:0010608 posttranscriptional regulation of gene expression; GO:0051443 positive regulation of ubiquitin-protein transferase activity; GO:0031347 regulation of defense response; GO:0010564 regulation of cell cycle process; GO:0044237 cellular metabolic process; GO:1903364 positive regulation of cellular protein catabolic process; GO:0008152 metabolic process…	GO:0016020 membrane; GO:0034774 secretory granule lumen; GO:0044421 extracellular region part; GO:0031410 cytoplasmic vesicle; GO:0005838 proteasome regulatory particle; GO:0031982 vesicle; GO:0005737 cytoplasm; GO:0044433 cytoplasmic vesicle part; GO:0032991 macromolecular complex; GO:0044424 intracellular part; GO:0005623 cell; GO:1904813 ficolin-1-rich granule lumen; GO:0044422 organelle part;…	GO:0005515 protein binding; GO:0030234 enzyme regulator activity; GO:0098772 molecular function regulator; GO:0005488 binding;	hsa03050 Proteasome - Homo sapiens (human); hsa05169 Epstein-Barr virus infection - Homo sapiens (human);	118	1.12264	3.23492e-09		0.953375	0.908716	0.915512	0.919395	0.961142	1.01228	0.937694	0.88829	0.946412	0.830169	0.758912	0.821686	0.935992	0.967847	0.867596	0.956948	0.978562	0.921708	0.977428	0.976268	1.00061	0.975409	1.03544	0.892085	1.10094	1.08541	1.03553	1.13628	0.971598	1.05779	1.09789	1.09101	1.05859	1.08024	0.937968	1.23374	1.06973
O43252	Bifunctional 3'-phosphoadenosine 5'-phosphosulfate synthase 1	PAPSS1	70.832	Nucleoplasm; Nucleoli	GO:0000103 sulfate assimilation; GO:0009116 nucleoside metabolic process; GO:0042278 purine nucleoside metabolic process; GO:0009117 nucleotide metabolic process; GO:0044699 single-organism process; GO:0009058 biosynthetic process; GO:0009163 nucleoside biosynthetic process; GO:0046129 purine ribonucleoside biosynthetic process; GO:0044237 cellular metabolic process; GO:0044272 sulfur compound bi…	GO:0044464 cell part; GO:0005622 intracellular; GO:0005737 cytoplasm; GO:0044424 intracellular part; GO:0005829 cytosol; GO:0005623 cell; GO:0044444 cytoplasmic part;	GO:1901265 nucleoside phosphate binding; GO:0016773 phosphotransferase activity, alcohol group as acceptor; GO:0046983 protein dimerization activity; GO:0005515 protein binding; GO:0097159 organic cyclic compound binding; GO:1901363 heterocyclic compound binding; GO:0042802 identical protein binding; GO:0016301 kinase activity; GO:0003824 catalytic activity; GO:0032553 ribonucleotide binding; GO:…	hsa00230 Purine metabolism - Homo sapiens (human); hsa00920 Sulfur metabolism - Homo sapiens (human); hsa00450 Selenocompound metabolism - Homo sapiens (human); hsa01100 Metabolic pathways - Homo sapiens (human);	118	1.14126	1.19645e-05		1.08441	0.94384	0.971572	0.944797	0.873076	1.00253	0.9	0.871519	0.866772	0.831646	0.740543	0.737807	0.798911	0.833567	0.877343	0.944896	0.845154	1.17719	1.36367	0.998651	0.978139	0.807271	0.818243	0.962533	1.15996	1.33591	1.11076	0.984494	1.06424	0.980398	0.98167	0.955216	0.847174	0.998034	0.986441	1.03019	0.954336
O43278	Kunitz-type protease inhibitor 1	SPINT1	58.397	Plasma Membrane; Nucleoplasm; Secreted proteins; Cytosol	GO:0052548 regulation of endopeptidase activity; GO:0050794 regulation of cellular process; GO:0010951 negative regulation of endopeptidase activity; GO:0045861 negative regulation of proteolysis; GO:0080090 regulation of primary metabolic process; GO:0060255 regulation of macromolecule metabolic process; GO:0048523 negative regulation of cellular process; GO:0048519 negative regulation of biolog…	GO:0016020 membrane; GO:0070062 extracellular exosome; GO:0043226 organelle; GO:0005615 extracellular space; GO:0044421 extracellular region part; GO:0031982 vesicle; GO:1903561 extracellular vesicle; GO:0043227 membrane-bounded organelle; GO:0005576 extracellular region; GO:0043230 extracellular organelle;	GO:0004867 serine-type endopeptidase inhibitor activity; GO:0030234 enzyme regulator activity; GO:0005488 binding; GO:0030414 peptidase inhibitor activity; GO:0061134 peptidase regulator activity; GO:0005515 protein binding; GO:0061135 endopeptidase regulator activity; GO:0098772 molecular function regulator; GO:0004857 enzyme inhibitor activity; GO:0004866 endopeptidase inhibitor activity;	hsa05215 Prostate cancer - Homo sapiens (human); hsa05202 Transcriptional misregulation in cancer - Homo sapiens (human);	118	0.882508	0.00402699		1.21485	1.06695	1.0292	0.870081	1.34541	1.0751	0.955858	1.11097	0.938408	0.863762	0.964421	0.838627	1.23598	1.12815	1.12516	1.09985	1.42506	1.01984	1.316	1.13376	1.54518	1.18303	1.2682	1.15175	0.885381	0.934343	0.694112	0.86764	1.26123	1.10619	1.10771	1.31984	0.991131	0.823869	0.888219	1.00045	1.08664
O43294	Transforming growth factor beta-1-induced transcript 1 protein	TGFB1I1	49.814	Actin Filaments; Cytosol	GO:0044700 single organism signaling; GO:0010717 regulation of epithelial to mesenchymal transition; GO:0007166 cell surface receptor signaling pathway; GO:0097659 nucleic acid-templated transcription; GO:0009891 positive regulation of biosynthetic process; GO:1903845 negative regulation of cellular response to transforming growth factor beta stimulus; GO:0044237 cellular metabolic process; GO:00…	GO:0043229 intracellular organelle; GO:0043232 intracellular non-membrane-bounded organelle; GO:0030054 cell junction; GO:0044446 intracellular organelle part; GO:0005737 cytoplasm; GO:0070161 anchoring junction; GO:0031981 nuclear lumen; GO:0044424 intracellular part; GO:0005623 cell; GO:0044422 organelle part; GO:0043228 non-membrane-bounded organelle; GO:0031974 membrane-enclosed lumen; GO:004…	GO:0048495 Roundabout binding; GO:0005102 receptor binding; GO:0043167 ion binding; GO:0005515 protein binding; GO:0050681 androgen receptor binding; GO:0051427 hormone receptor binding; GO:0003712 transcription cofactor activity; GO:0008270 zinc ion binding; GO:0046914 transition metal ion binding; GO:0005488 binding; GO:0035258 steroid hormone receptor binding; GO:0035257 nuclear hormone recept…		118	0.576894	1.7867e-12	down	1.26826	2.15508	1.76642	1.07574	1.44394	0.867306	1.01237	1.5538	1.24937	1.34233	2.68551	1.48249	1.62089	1.70606	2.21176	3.59132	1.58299	1.24833	1.28049	1.50508	1.43114	2.51316	1.07824	1.45612	0.863958	1.0613	0.658907	0.929621	0.812142	0.621474	0.727453	0.556497	0.946717	0.777878	0.857063	0.593079	0.603375
O43390	Heterogeneous nuclear ribonucleoprotein R	HNRNPR	70.942	Nucleoplasm	GO:0065008 regulation of biological quality; GO:0010608 posttranscriptional regulation of gene expression; GO:0031331 positive regulation of cellular catabolic process; GO:0044237 cellular metabolic process; GO:0008152 metabolic process; GO:0009893 positive regulation of metabolic process; GO:0051173 positive regulation of nitrogen compound metabolic process; GO:0043170 macromolecule metabolic pr…	GO:0030425 dendrite; GO:0005783 endoplasmic reticulum; GO:0005737 cytoplasm; GO:0032991 macromolecular complex; GO:0030426 growth cone; GO:0044424 intracellular part; GO:0005623 cell; GO:0043679 axon terminus; GO:0044422 organelle part; GO:0031974 membrane-enclosed lumen; GO:1902494 catalytic complex; GO:0005654 nucleoplasm; GO:0070013 intracellular organelle lumen; GO:0098793 presynapse; GO:0044…	GO:0097159 organic cyclic compound binding; GO:1901363 heterocyclic compound binding; GO:0003729 mRNA binding; GO:0003723 RNA binding; GO:1901265 nucleoside phosphate binding; GO:0003730 mRNA 3'-UTR binding; GO:0005488 binding; GO:0003676 nucleic acid binding; GO:0005515 protein binding; GO:0000166 nucleotide binding; GO:0036094 small molecule binding;		118	1.38034	1.0983e-17		0.765211	0.607796	0.659393	0.898139	0.611294	0.89706	0.823716	0.681728	0.730625	0.793626	0.640039	1.03762	0.758014	0.721785	0.623318	0.735867	0.716731	0.980918	0.768208	0.900095	0.774019	0.810415	0.909207	0.869486	1.05643	1.1089	1.12556	0.899881	0.839701	0.900142	1.04818	0.93175	0.93175	0.939221	0.973621	1.08531	0.905334
O43395	U4/U6 small nuclear ribonucleoprotein Prp3	PRPF3	77.528	Nucleoplasm	GO:0044085 cellular component biogenesis; GO:0016043 cellular component organization; GO:0022613 ribonucleoprotein complex biogenesis; GO:0022618 ribonucleoprotein complex assembly; GO:0006725 cellular aromatic compound metabolic process; GO:0044237 cellular metabolic process; GO:0071704 organic substance metabolic process; GO:0000398 mRNA splicing, via spliceosome; GO:0008152 metabolic process; …	GO:0005737 cytoplasm; GO:0032991 macromolecular complex; GO:0044424 intracellular part; GO:0016604 nuclear body; GO:0005623 cell; GO:0015030 Cajal body; GO:0044422 organelle part; GO:0031974 membrane-enclosed lumen; GO:0097526 spliceosomal tri-snRNP complex; GO:0005654 nucleoplasm; GO:0070013 intracellular organelle lumen; GO:0016607 nuclear speck; GO:0044464 cell part; GO:0005622 intracellular; …	GO:0097159 organic cyclic compound binding; GO:1901363 heterocyclic compound binding; GO:0003723 RNA binding; GO:0005515 protein binding; GO:0042802 identical protein binding; GO:0005488 binding; GO:0003676 nucleic acid binding;	hsa03040 Spliceosome - Homo sapiens (human);	118	1.42378	3.90437e-13		0.516409	0.543763	0.513093	0.809013	0.581063	0.774846	0.803442	0.684447	0.722267	0.811743	0.703514	0.955101	0.784581	0.736127	0.81533	1.20121	0.700328	1.01748	0.803773	0.829768	0.967903	0.657369	0.88578	0.550543	1.25579	1.12814	0.99992	0.830192	0.939962	0.894534	0.965411	1.31739	0.968289	1.19166	1.05996	0.949631	0.998833
O43396	Thioredoxin-like protein 1	TXNL1	32.251	Cytosol	GO:0050794 regulation of cellular process; GO:0033554 cellular response to stress; GO:0051716 cellular response to stimulus; GO:0065008 regulation of biological quality; GO:0006950 response to stress; GO:0055114 oxidation-reduction process; GO:0009636 response to toxic substance; GO:0045454 cell redox homeostasis; GO:0044763 single-organism cellular process; GO:0019725 cellular homeostasis; GO:00…	GO:0043229 intracellular organelle; GO:0044421 extracellular region part; GO:0000502 proteasome complex; GO:0005737 cytoplasm; GO:0031982 vesicle; GO:0032991 macromolecular complex; GO:0044424 intracellular part; GO:0005829 cytosol; GO:0005623 cell; GO:0005576 extracellular region; GO:1905369 endopeptidase complex; GO:0043226 organelle; GO:0070062 extracellular exosome; GO:0043231 intracellular m…	GO:0015035 protein disulfide oxidoreductase activity; GO:0015036 disulfide oxidoreductase activity; GO:0016651 oxidoreductase activity, acting on NAD(P)H; GO:0003824 catalytic activity; GO:0004791 thioredoxin-disulfide reductase activity; GO:0047134 protein-disulfide reductase activity; GO:0016209 antioxidant activity; GO:0016667 oxidoreductase activity, acting on a sulfur group of donors; GO:001…		118	0.941231	0.0496245		1.10234	1.14603	1.08609	1.144	1.22223	0.995112	1.03603	1.11189	1.01008	1.00509	1.06145	0.933122	1.06841	1.09826	1.06046	1.07552	1.09852	0.84275	1.13755	1.02364	1.18011	1.1769	1.09991	1.12904	0.840217	0.92556	0.948201	1.19773	0.958182	1.00176	0.873355	0.917447	1.07438	0.851715	0.939377	0.899011	0.738231
O43399	Tumor protein D54	TPD52L2	22.237	Vesicles; Cytosol	GO:0050794 regulation of cellular process; GO:0050789 regulation of biological process; GO:0042127 regulation of cell proliferation; GO:0065007 biological regulation;	GO:0044464 cell part; GO:0005622 intracellular; GO:0005737 cytoplasm; GO:0048471 perinuclear region of cytoplasm; GO:0044424 intracellular part; GO:0005623 cell; GO:0044444 cytoplasmic part;	GO:0097159 organic cyclic compound binding; GO:1901363 heterocyclic compound binding; GO:0003723 RNA binding; GO:0042802 identical protein binding; GO:0046982 protein heterodimerization activity; GO:0042803 protein homodimerization activity; GO:0005488 binding; GO:0046983 protein dimerization activity; GO:0003676 nucleic acid binding; GO:0005515 protein binding;		118	1.32866	1.6928e-09		0.692186	0.712675	0.652988	0.81334	0.780379	0.750292	0.78264	0.721538	0.767364	0.787132	0.798816	0.86261	0.818232	0.786797	0.797891	0.879951	0.812003	0.894832	0.839819	1.04977	0.838142	0.770322	0.835638	0.724082	1.27569	1.29796	1.5518	1.19058	0.988408	0.984652	1.31682	1.03279	1.09662	1.28645	0.99379	1.07054	1.24992
O43447	Peptidyl-prolyl cis-trans isomerase H	PPIH	19.208		GO:0044085 cellular component biogenesis; GO:0050794 regulation of cellular process; GO:0016043 cellular component organization; GO:0043903 regulation of symbiosis, encompassing mutualism through parasitism; GO:0006725 cellular aromatic compound metabolic process; GO:0044267 cellular protein metabolic process; GO:0044237 cellular metabolic process; GO:0071704 organic substance metabolic process; …	GO:0043229 intracellular organelle; GO:0044446 intracellular organelle part; GO:0005737 cytoplasm; GO:0046540 U4/U6 x U5 tri-snRNP complex; GO:0031981 nuclear lumen; GO:0032991 macromolecular complex; GO:0044424 intracellular part; GO:0005681 spliceosomal complex; GO:0016604 nuclear body; GO:0005623 cell; GO:0044422 organelle part; GO:0097525 spliceosomal snRNP complex; GO:0031974 membrane-enclos…	GO:0003755 peptidyl-prolyl cis-trans isomerase activity; GO:0016853 isomerase activity; GO:0042277 peptide binding; GO:0003824 catalytic activity; GO:0005488 binding; GO:0044877 macromolecular complex binding; GO:0005515 protein binding; GO:0008144 drug binding; GO:0033218 amide binding; GO:0016018 cyclosporin A binding; GO:0016859 cis-trans isomerase activity; GO:0043021 ribonucleoprotein comple…	hsa03040 Spliceosome - Homo sapiens (human);	118	1.23419	1.17823e-06		0.733029	0.665043	0.673759	0.921298	0.665915	1.09936	0.998384	1.2096	0.92111	1.01693	0.727146	0.860645	0.696848	0.668444	0.711997	0.684053	0.699971	0.986197	0.84632	1.02803	1.04586	0.952014	1.09558	0.693024	0.886434	1.08516	0.911837	1.01899	0.948928	0.82372	0.842297	0.918198	0.939814	0.872365	0.915828	1.12876	1.13381
O43488	Aflatoxin B1 aldehyde reductase member 2	AKR7A2	39.589	Cytosol	GO:0071466 cellular response to xenobiotic stimulus; GO:0006725 cellular aromatic compound metabolic process; GO:0097164 ammonium ion metabolic process; GO:0044699 single-organism process; GO:0030638 polyketide metabolic process; GO:0050896 response to stimulus; GO:0044237 cellular metabolic process; GO:0071704 organic substance metabolic process; GO:0008152 metabolic process; GO:0006805 xenobiot…	GO:0043229 intracellular organelle; GO:0044421 extracellular region part; GO:0031982 vesicle; GO:0005737 cytoplasm; GO:0012505 endomembrane system; GO:0044424 intracellular part; GO:0005623 cell; GO:0005829 cytosol; GO:0005576 extracellular region; GO:0043231 intracellular membrane-bounded organelle; GO:0043226 organelle; GO:0070062 extracellular exosome; GO:0005622 intracellular; GO:0044464 cell…	GO:0004032 alditol:NADP+ 1-oxidoreductase activity; GO:0016801 hydrolase activity, acting on ether bonds; GO:0016787 hydrolase activity; GO:0005515 protein binding; GO:0019119 phenanthrene-9,10-epoxide hydrolase activity; GO:0016491 oxidoreductase activity; GO:0009055 electron carrier activity; GO:0016614 oxidoreductase activity, acting on CH-OH group of donors; GO:0016616 oxidoreductase activity…	hsa00980 Metabolism of xenobiotics by cytochrome P450 - Homo sapiens (human);	118	0.859172	7.7669e-07		1.15861	1.23796	1.24643	1.00412	1.23585	1.13779	1.11605	1.1968	1.056	1.19162	1.10689	1.02403	1.34218	1.0629	1.36469	1.16406	0.88882	1.25361	1.14121	1.11051	1.18982	1.16512	1.19122	1.18604	0.843295	0.967092	0.949365	1.01148	0.883107	0.899222	1.06871	0.889787	0.7834	0.887299	0.989053	0.802008	0.942943
O43491	Band 4.1-like protein 2	EPB41L2	112.59	Plasma Membrane; Plasma Membrane; Nucleoplasm	GO:0031032 actomyosin structure organization; GO:0016043 cellular component organization; GO:1902589 single-organism organelle organization; GO:0030036 actin cytoskeleton organization; GO:0030866 cortical actin cytoskeleton organization; GO:0006996 organelle organization; GO:0030029 actin filament-based process; GO:0044763 single-organism cellular process; GO:0044699 single-organism process; GO:0…	GO:0016020 membrane; GO:0044421 extracellular region part; GO:0005938 cell cortex; GO:0019898 extrinsic component of membrane; GO:0071944 cell periphery; GO:0030054 cell junction; GO:0099568 cytoplasmic region; GO:0031982 vesicle; GO:0005737 cytoplasm; GO:0030863 cortical cytoskeleton; GO:0030864 cortical actin cytoskeleton; GO:0044424 intracellular part; GO:0005623 cell; GO:0044422 organelle par…	GO:0008092 cytoskeletal protein binding; GO:0005200 structural constituent of cytoskeleton; GO:0042731 PH domain binding; GO:0005488 binding; GO:0003779 actin binding; GO:0005515 protein binding; GO:0019904 protein domain specific binding; GO:0005198 structural molecule activity; GO:0030507 spectrin binding;		118	0.654227	7.08699e-17	down	1.39593	1.23366	1.26367	1.73491	1.0714	1.33006	1.3985	1.5023	1.435	1.55934	1.66476	1.50903	1.67804	1.76858	1.74202	1.66939	1.28535	1.41476	1.09154	1.64338	1.21562	1.32578	1.48742	1.18966	0.753536	1.00027	0.735751	0.858946	0.872635	0.855919	0.818038	0.958015	0.789067	0.880577	1.01583	0.768502	0.502912
O43504	Ragulator complex protein LAMTOR5	LAMTOR5	9.6138	Cytosol	GO:0001101 response to acid chemical; GO:0065008 regulation of biological quality; GO:0019079 viral genome replication; GO:0010941 regulation of cell death; GO:0023051 regulation of signaling; GO:1902533 positive regulation of intracellular signal transduction; GO:0044699 single-organism process; GO:0044764 multi-organism cellular process; GO:0006914 autophagy; GO:0044237 cellular metabolic proce…	GO:0016020 membrane; GO:0031410 cytoplasmic vesicle; GO:0031090 organelle membrane; GO:0098796 membrane protein complex; GO:0098857 membrane microdomain; GO:0071986 Ragulator complex; GO:0005737 cytoplasm; GO:0031982 vesicle; GO:0044433 cytoplasmic vesicle part; GO:0032991 macromolecular complex; GO:0044424 intracellular part; GO:0005623 cell; GO:0044422 organelle part; GO:0005765 lysosomal membr…	GO:0005515 protein binding; GO:0005488 binding;	hsa05161 Hepatitis B - Homo sapiens (human); hsa04150 mTOR signaling pathway - Homo sapiens (human);	118	0.931492	0.0137922		1.15111	1.14116	1.25657	0.909347	1.11828	0.952695	1.02018	0.994376	1.10354	0.964604	1.04477	1.15716	1.23729	1.21856	1.1478	0.815409	1.63122	1.27321	1.1243	0.8393	0.998	1.04682	0.964825	1.27664	1.02078	0.945164	0.995368	1.06087	0.995368	1.19462	0.777941	0.890413	1.2278	0.896567	1.0286	0.871578	0.934408
O43583	Density-regulated protein	DENR	22.092	Cytosol	GO:0044085 cellular component biogenesis; GO:0016043 cellular component organization; GO:0022613 ribonucleoprotein complex biogenesis; GO:0006518 peptide metabolic process; GO:0022618 ribonucleoprotein complex assembly; GO:0044267 cellular protein metabolic process; GO:0044699 single-organism process; GO:1903008 organelle disassembly; GO:0002188 translation reinitiation; GO:0009058 biosynthetic p…	GO:0070992 translation initiation complex; GO:0044464 cell part; GO:0005622 intracellular; GO:0005737 cytoplasm; GO:0032991 macromolecular complex; GO:0044424 intracellular part; GO:1990904 ribonucleoprotein complex; GO:0005623 cell; GO:0030529 intracellular ribonucleoprotein complex; GO:0044444 cytoplasmic part;	GO:0097159 organic cyclic compound binding; GO:1901363 heterocyclic compound binding; GO:0043022 ribosome binding; GO:0008135 translation factor activity, RNA binding; GO:0003729 mRNA binding; GO:0003723 RNA binding; GO:0005488 binding; GO:0003676 nucleic acid binding; GO:0044877 macromolecular complex binding; GO:0003743 translation initiation factor activity; GO:0005515 protein binding; GO:0043…		118	1.1527	1.739e-05		0.780053	0.754141	0.683552	0.925699	0.864045	1.0062	0.864578	0.946777	1.0775	1.00719	1.04757	0.893917	0.831101	0.928707	0.870723	1.14944	0.90984	1.09136	0.890836	0.877793	0.789117	0.847349	0.885376	0.973699	1.22056	1.05973	1.31123	0.966584	0.875471	0.932573	1.21851	0.940235	0.959486	0.949461	1.01832	1.10399	1.3025
O43592	Exportin-T	XPOT	109.96	Nucleoplasm; Cytosol	GO:0050658 RNA transport; GO:0046907 intracellular transport; GO:0044699 single-organism process; GO:0051168 nuclear export; GO:0051169 nuclear transport; GO:0071528 tRNA re-export from nucleus; GO:0015031 protein transport; GO:0051236 establishment of RNA localization; GO:0051234 establishment of localization; GO:0071431 tRNA-containing ribonucleoprotein complex export from nucleus; GO:0051649 e…	GO:0043229 intracellular organelle; GO:0044446 intracellular organelle part; GO:0005737 cytoplasm; GO:0031981 nuclear lumen; GO:0044424 intracellular part; GO:0005623 cell; GO:0005829 cytosol; GO:0044422 organelle part; GO:0043231 intracellular membrane-bounded organelle; GO:0043226 organelle; GO:0031974 membrane-enclosed lumen; GO:0005654 nucleoplasm; GO:0005634 nucleus; GO:0070013 intracellular…	GO:0031267 small GTPase binding; GO:0003723 RNA binding; GO:0022892 substrate-specific transporter activity; GO:0005515 protein binding; GO:0015932 nucleobase-containing compound transmembrane transporter activity; GO:0022891 substrate-specific transmembrane transporter activity; GO:1901363 heterocyclic compound binding; GO:0097159 organic cyclic compound binding; GO:0000049 tRNA binding; GO:0017…	hsa03013 RNA transport - Homo sapiens (human);	118	1.47274	5.63593e-13		0.563312	0.720414	0.675279	0.53814	0.754265	0.559578	0.607274	0.585981	0.615791	0.664339	0.706167	0.868567	0.66876	0.744486	0.647776	0.783528	0.851649	0.758072	0.792302	0.763488	0.889585	0.894965	0.909034	1.08118	1.62744	1.25595	0.772507	0.616643	2.30049	0.908711	1.1328	1.20067	0.909123	1.05899	1.16804	1.1864	0.94202
O43615	Mitochondrial import inner membrane translocase subunit TIM44	TIMM44	51.355	Mitochondria	GO:0046907 intracellular transport; GO:0016043 cellular component organization; GO:0072594 establishment of protein localization to organelle; GO:0017038 protein import; GO:0006839 mitochondrial transport; GO:0044699 single-organism process; GO:0015031 protein transport; GO:0051234 establishment of localization; GO:0006605 protein targeting; GO:0051649 establishment of localization in cell; GO:19…	GO:0005759 mitochondrial matrix; GO:0043229 intracellular organelle; GO:0016020 membrane; GO:0044429 mitochondrial part; GO:0031090 organelle membrane; GO:0031967 organelle envelope; GO:0005737 cytoplasm; GO:0044446 intracellular organelle part; GO:0044424 intracellular part; GO:0005623 cell; GO:0005739 mitochondrion; GO:0044422 organelle part; GO:0005740 mitochondrial envelope; GO:0031974 membra…	GO:0005524 ATP binding; GO:1901265 nucleoside phosphate binding; GO:0051087 chaperone binding; GO:0001882 nucleoside binding; GO:0043167 ion binding; GO:0005515 protein binding; GO:0000166 nucleotide binding; GO:0097159 organic cyclic compound binding; GO:1901363 heterocyclic compound binding; GO:0032549 ribonucleoside binding; GO:0097367 carbohydrate derivative binding; GO:0032553 ribonucleotide…		118	1.19501	1.10932e-05		0.812313	0.827622	0.864937	1.00271	0.845801	0.923774	0.928526	0.78977	0.8658	0.848693	0.819046	0.923702	0.772633	0.71803	0.690729	1.11698	0.90784	0.978352	0.94011	1.03345	0.697413	0.806559	0.951686	0.830242	1.30984	0.922344	0.972243	0.922823	0.794521	0.911871	1.15891	1.51784	1.14427	1.2564	1.02919	1.02866	1.14032
O43633	Charged multivesicular body protein 2a	CHMP2A	25.104	Plasma Membrane; Nucleoplasm; Cytosol	GO:0060627 regulation of vesicle-mediated transport; GO:0044085 cellular component biogenesis; GO:0010941 regulation of cell death; GO:1902116 negative regulation of organelle assembly; GO:0006914 autophagy; GO:0044237 cellular metabolic process; GO:0010564 regulation of cell cycle process; GO:0015031 protein transport; GO:0008152 metabolic process; GO:0032879 regulation of localization; GO:00108…	GO:0016020 membrane; GO:0044421 extracellular region part; GO:0031410 cytoplasmic vesicle; GO:0031090 organelle membrane; GO:0098796 membrane protein complex; GO:0005737 cytoplasm; GO:0031982 vesicle; GO:0044433 cytoplasmic vesicle part; GO:0032991 macromolecular complex; GO:0044424 intracellular part; GO:0005623 cell; GO:0044422 organelle part; GO:0070062 extracellular exosome; GO:0036452 ESCRT …	GO:0031210 phosphatidylcholine binding; GO:0050997 quaternary ammonium group binding; GO:0070405 ammonium ion binding; GO:0005488 binding; GO:0005543 phospholipid binding; GO:0043167 ion binding; GO:0008289 lipid binding; GO:0043169 cation binding; GO:0019904 protein domain specific binding; GO:0043168 anion binding; GO:0005515 protein binding;	hsa04144 Endocytosis - Homo sapiens (human); hsa04217 Necroptosis - Homo sapiens (human);	118	0.994313	0.87283		1.04955	0.971773	0.877125	0.78529	1.00832	1.34347	1.31757	1.27441	1.14276	1.09528	1.17297	0.839978	1.04097	0.989974	1.00297	0.905696	0.893505	1.02394	1.2499	1.14418	0.702963	0.821905	1.14049	1.07316	1.13295	0.848075	0.817951	1.15031	1.09959	0.927976	1.00234	1.09581	1.06507	0.905296	1.05485	1.11475	1.21683
O43639	Cytoplasmic protein NCK2	NCK2	42.915		GO:0044700 single organism signaling; GO:0044085 cellular component biogenesis; GO:0002694 regulation of leukocyte activation; GO:0065008 regulation of biological quality; GO:0010941 regulation of cell death; GO:0032270 positive regulation of cellular protein metabolic process; GO:0045321 leukocyte activation; GO:0032944 regulation of mononuclear cell proliferation; GO:0007166 cell surface recept…	GO:0016020 membrane; GO:0043229 intracellular organelle; GO:0005783 endoplasmic reticulum; GO:0031090 organelle membrane; GO:0031982 vesicle; GO:0005737 cytoplasm; GO:0012506 vesicle membrane; GO:0012505 endomembrane system; GO:0044424 intracellular part; GO:0005829 cytosol; GO:0005623 cell; GO:0044422 organelle part; GO:0032279 asymmetric synapse; GO:0045202 synapse; GO:0043231 intracellular mem…	GO:0032947 protein complex scaffold; GO:0005070 SH3/SH2 adaptor activity; GO:0008092 cytoskeletal protein binding; GO:0030674 protein binding, bridging; GO:0035591 signaling adaptor activity; GO:0008093 cytoskeletal adaptor activity; GO:0005488 binding; GO:0044877 macromolecular complex binding; GO:0097110 scaffold protein binding; GO:0030159 receptor signaling complex scaffold activity; GO:00055…	hsa04012 ErbB signaling pathway - Homo sapiens (human); hsa04660 T cell receptor signaling pathway - Homo sapiens (human); hsa05130 Pathogenic Escherichia coli infection - Homo sapiens (human); hsa04360 Axon guidance - Homo sapiens (human);	118	0.791903	2.61973e-08		1.04813	1.23464	1.40088	1.18903	1.36946	1.37685	1.24622	1.13425	1.13839	1.07515	1.28667	0.884456	1.30719	1.19638	1.30514	1.17906	1.48729	1.07642	1.16383	1.5238	1.63941	1.50389	1.06195	1.0353	0.980213	0.81904	0.835651	1.0907	1.03783	1.13584	0.909529	0.851063	1.04214	0.793564	0.960527	0.781828	0.944214
O43681	ATPase ASNA1	ASNA1	38.792	Nucleoplasm; Nucleoli	GO:0050794 regulation of cellular process; GO:0044700 single organism signaling; GO:0051716 cellular response to stimulus; GO:0033554 cellular response to stress; GO:0006986 response to unfolded protein; GO:0006950 response to stress; GO:0034976 response to endoplasmic reticulum stress; GO:0034620 cellular response to unfolded protein; GO:0035967 cellular response to topologically incorrect prote…	GO:0016020 membrane; GO:0042175 nuclear outer membrane-endoplasmic reticulum membrane network; GO:0044421 extracellular region part; GO:0005783 endoplasmic reticulum; GO:0031982 vesicle; GO:0005737 cytoplasm; GO:0044424 intracellular part; GO:0005623 cell; GO:0044422 organelle part; GO:0043228 non-membrane-bounded organelle; GO:0070062 extracellular exosome; GO:0031974 membrane-enclosed lumen; GO…	GO:1901265 nucleoside phosphate binding; GO:0022892 substrate-specific transporter activity; GO:0016817 hydrolase activity, acting on acid anhydrides; GO:0005515 protein binding; GO:0016787 hydrolase activity; GO:0015103 inorganic anion transmembrane transporter activity; GO:0022891 substrate-specific transmembrane transporter activity; GO:0016887 ATPase activity; GO:0097159 organic cyclic compou…		118	1.01665	0.623291		1.02343	1.34095	0.940561	0.876659	1.28903	0.96582	0.863488	0.935608	0.968744	0.995058	1.01343	1.01246	0.928981	1.03867	0.729012	0.949836	0.949349	0.968559	1.1017	1.16753	0.962931	1.10959	0.882425	1.15404	0.673969	0.870668	0.848869	0.944379	1.19875	0.885298	1.10731	1.12616	1.05383	1.11925	0.941793	0.919776	1.08385
O43684	Mitotic checkpoint protein BUB3	BUB3	37.154	Nucleoplasm	GO:0032270 positive regulation of cellular protein metabolic process; GO:0022414 reproductive process; GO:0051443 positive regulation of ubiquitin-protein transferase activity; GO:0010564 regulation of cell cycle process; GO:0044237 cellular metabolic process; GO:1903364 positive regulation of cellular protein catabolic process; GO:0008152 metabolic process; GO:0031577 spindle checkpoint; GO:0008…	GO:0005737 cytoplasm; GO:0032991 macromolecular complex; GO:0044424 intracellular part; GO:0005623 cell; GO:0000777 condensed chromosome kinetochore; GO:0044422 organelle part; GO:0043228 non-membrane-bounded organelle; GO:0044427 chromosomal part; GO:0031974 membrane-enclosed lumen; GO:0000793 condensed chromosome; GO:0005654 nucleoplasm; GO:0070013 intracellular organelle lumen; GO:0005622 intr…	GO:0005515 protein binding; GO:0005488 binding;	hsa04110 Cell cycle - Homo sapiens (human); hsa05166 HTLV-I infection - Homo sapiens (human);	118	1.27084	2.60078e-15		0.797953	0.898888	0.747486	0.927454	0.832233	0.830982	0.832896	0.770668	0.801304	0.804176	0.645535	0.94431	0.820273	0.788585	0.712533	0.722134	0.972684	0.827089	0.834513	0.997349	0.882445	0.894548	1.00068	0.785611	0.834137	0.989348	1.08564	0.96884	0.966926	0.926203	1.13008	1.0064	0.906272	1.16181	1.083	1.08925	1.00882
O43707	Alpha-actinin-4	ACTN4	104.85	Nucleoplasm; Cytosol	GO:0060627 regulation of vesicle-mediated transport; GO:0044085 cellular component biogenesis; GO:0044700 single organism signaling; GO:0010941 regulation of cell death; GO:0030335 positive regulation of cell migration; GO:1901224 positive regulation of NIK/NF-kappaB signaling; GO:0015031 protein transport; GO:0048549 positive regulation of pinocytosis; GO:0030036 actin cytoskeleton organization;…	GO:0098862 cluster of actin-based cell projections; GO:0044421 extracellular region part; GO:0099568 cytoplasmic region; GO:0005737 cytoplasm; GO:0044433 cytoplasmic vesicle part; GO:0032991 macromolecular complex; GO:0099080 supramolecular complex; GO:0005623 cell; GO:0031674 I band; GO:0031143 pseudopodium; GO:0044422 organelle part; GO:0043228 non-membrane-bounded organelle; GO:0070062 extrace…	GO:0051015 actin filament binding; GO:0047485 protein N-terminus binding; GO:0031490 chromatin DNA binding; GO:0005102 receptor binding; GO:0003690 double-stranded DNA binding; GO:0046983 protein dimerization activity; GO:0005178 integrin binding; GO:0005515 protein binding; GO:0051427 hormone receptor binding; GO:0003682 chromatin binding; GO:0000975 regulatory region DNA binding; GO:1901363 het…	hsa05322 Systemic lupus erythematosus - Homo sapiens (human); hsa04530 Tight junction - Homo sapiens (human); hsa05146 Amoebiasis - Homo sapiens (human); hsa04810 Regulation of actin cytoskeleton - Homo sapiens (human); hsa05203 Viral carcinogenesis - Homo sapiens (human); hsa04670 Leukocyte transendothelial migration - Homo sapiens (human); hsa04510 Focal adhesion - Homo sapiens (human); hsa0452…	118	0.84457	3.01792e-07		1.16297	1.18999	1.15466	0.992526	1.30535	1.07091	1.10277	1.24871	1.20349	1.12127	1.39592	0.930611	1.24046	1.32032	1.53753	1.2812	1.04628	1.07538	1.17052	1.02821	1.15595	1.31514	1.06861	1.1653	1.02059	0.956151	1.04419	1.07297	0.910583	0.997692	0.837821	0.894292	0.942341	0.713597	0.76044	0.875919	0.919617
O43747	AP-1 complex subunit gamma-1	AP1G1	91.35	Vesicles; Cytosol	GO:0060627 regulation of vesicle-mediated transport; GO:0002694 regulation of leukocyte activation; GO:0021700 developmental maturation; GO:0048869 cellular developmental process; GO:0044699 single-organism process; GO:0051046 regulation of secretion; GO:0051249 regulation of lymphocyte activation; GO:0031347 regulation of defense response; GO:0015031 protein transport; GO:0051234 establishment o…	GO:0016020 membrane; GO:0030119 AP-type membrane coat adaptor complex; GO:0031090 organelle membrane; GO:0045334 clathrin-coated endocytic vesicle; GO:0031410 cytoplasmic vesicle; GO:0098796 membrane protein complex; GO:0031982 vesicle; GO:0005737 cytoplasm; GO:0030669 clathrin-coated endocytic vesicle membrane; GO:0044433 cytoplasmic vesicle part; GO:0032991 macromolecular complex; GO:0032588 tr…	GO:0031267 small GTPase binding; GO:0008092 cytoskeletal protein binding; GO:0008565 protein transporter activity; GO:0030742 GTP-dependent protein binding; GO:0019894 kinesin binding; GO:0017016 Ras GTPase binding; GO:0005488 binding; GO:0022892 substrate-specific transporter activity; GO:0005515 protein binding; GO:0051020 GTPase binding; GO:0019899 enzyme binding; GO:0017137 Rab GTPase binding…	hsa04142 Lysosome - Homo sapiens (human);	118	1.07373	0.00108849		0.924387	0.862361	0.992415	1.1855	0.86036	1.08115	0.979175	0.984125	0.978185	0.927691	0.792107	0.85253	0.917673	0.935611	0.840256	0.855641	0.989792	1.15467	1.08501	0.996295	1.00479	0.940866	1.03019	0.942664	0.959401	0.998418	1.00294	1.09699	1.2059	0.977152	1.17325	1.13517	0.971868	0.976631	1.025	1.08297	1.11745
O43765	Small glutamine-rich tetratricopeptide repeat-containing protein alpha	SGTA	34.063	Nucleoplasm	GO:0032270 positive regulation of cellular protein metabolic process; GO:0032436 positive regulation of proteasomal ubiquitin-dependent protein catabolic process; GO:0031331 positive regulation of cellular catabolic process; GO:0044699 single-organism process; GO:0036503 ERAD pathway; GO:0044764 multi-organism cellular process; GO:1905897 regulation of response to endoplasmic reticulum stress; GO…	GO:0043226 organelle; GO:0043231 intracellular membrane-bounded organelle; GO:0043229 intracellular organelle; GO:0016020 membrane; GO:0005634 nucleus; GO:0044464 cell part; GO:0005622 intracellular; GO:0005737 cytoplasm; GO:0044424 intracellular part; GO:0005829 cytosol; GO:0043227 membrane-bounded organelle; GO:0005623 cell; GO:0044444 cytoplasmic part;	GO:1904288 BAT3 complex binding; GO:0005515 protein binding; GO:0043621 protein self-association; GO:0005488 binding; GO:0032403 protein complex binding; GO:0044877 macromolecular complex binding;		118	1.17451	5.73112e-07		0.695826	0.690501	0.736652	0.923034	0.713577	0.884131	1.01556	0.944865	1.05538	0.879153	0.788647	0.847569	0.715221	0.795899	0.865699	0.916235	0.907699	0.922689	0.981747	1.09583	1.09018	1.49312	0.973314	0.92684	1.26385	0.868007	1.14897	1.12707	0.889109	0.969039	1.26479	1.16734	1.088	1.11795	0.971251	0.930827	0.924833
O43772	Mitochondrial carnitine/acylcarnitine carrier protein	SLC25A20	32.943	Mitochondria; Cytosol	GO:0046907 intracellular transport; GO:0034220 ion transmembrane transport; GO:0006839 mitochondrial transport; GO:0044699 single-organism process; GO:0072488 ammonium transmembrane transport; GO:0015838 amino-acid betaine transport; GO:0098656 anion transmembrane transport; GO:0051234 establishment of localization; GO:1902603 carnitine transmembrane transport; GO:0015908 fatty acid transport; GO…	GO:0043229 intracellular organelle; GO:0016020 membrane; GO:0044429 mitochondrial part; GO:0031090 organelle membrane; GO:0031967 organelle envelope; GO:0044446 intracellular organelle part; GO:0005737 cytoplasm; GO:0031224 intrinsic component of membrane; GO:0044424 intracellular part; GO:0005829 cytosol; GO:0005623 cell; GO:0016021 integral component of membrane; GO:0044422 organelle part; GO:0…	GO:0022804 active transmembrane transporter activity; GO:0015291 secondary active transmembrane transporter activity; GO:0008519 ammonium transmembrane transporter activity; GO:0015226 carnitine transmembrane transporter activity; GO:0015075 ion transmembrane transporter activity; GO:0015199 amino-acid betaine transmembrane transporter activity; GO:0005476 carnitine:acyl carnitine antiporter acti…	hsa04714 Thermogenesis - Homo sapiens (human);	118	0.864018	2.79214e-05		1.08014	0.867262	1.06756	1.92538	1.077	1.22682	1.31194	0.945918	1.13319	1.37898	1.31861	1.1164	1.17812	1.43354	1.18877	1.02209	1.0545	1.20643	0.943296	1.13603	1.0692	1.16073	1.14379	0.995392	0.867262	0.863067	0.957622	0.848027	0.855475	0.953568	0.848671	1.1317	0.920609	0.839692	0.985987	0.887297	0.757688
O43776	Asparagine--tRNA ligase, cytoplasmic	NARS	62.942	Cytosol	GO:0006518 peptide metabolic process; GO:0006725 cellular aromatic compound metabolic process; GO:0044267 cellular protein metabolic process; GO:0044699 single-organism process; GO:0009058 biosynthetic process; GO:0006421 asparaginyl-tRNA aminoacylation; GO:1901566 organonitrogen compound biosynthetic process; GO:0043039 tRNA aminoacylation; GO:0044237 cellular metabolic process; GO:0071704 organ…	GO:0043229 intracellular organelle; GO:0044421 extracellular region part; GO:0005737 cytoplasm; GO:0031982 vesicle; GO:0044424 intracellular part; GO:0005829 cytosol; GO:0005623 cell; GO:0005576 extracellular region; GO:0005739 mitochondrion; GO:0043231 intracellular membrane-bounded organelle; GO:0043226 organelle; GO:0070062 extracellular exosome; GO:0005622 intracellular; GO:0044464 cell part;…	GO:0016876 ligase activity, forming aminoacyl-tRNA and related compounds; GO:0005524 ATP binding; GO:1901265 nucleoside phosphate binding; GO:0016875 ligase activity, forming carbon-oxygen bonds; GO:0016874 ligase activity; GO:0001882 nucleoside binding; GO:0043167 ion binding; GO:0000166 nucleotide binding; GO:0097159 organic cyclic compound binding; GO:1901363 heterocyclic compound binding; GO:…	hsa00970 Aminoacyl-tRNA biosynthesis - Homo sapiens (human);	118	1.18298	0.000211123		0.537317	0.577119	0.419505	0.536521	0.609756	1.06224	1.07642	1.00148	1.03996	0.958955	0.843453	0.866224	0.811195	0.849146	0.868121	0.93123	1.16219	1.01345	1.14695	1.10815	1.11958	1.17239	1.17848	1.07026	1.76638	1.49732	1.06123	1.0987	0.942753	1.01803	0.976059	1.00048	1.16636	0.938221	1.10121	0.884257	0.885073
O43795	Unconventional myosin-Ib	MYO1B	131.98	Plasma Membrane	GO:0044085 cellular component biogenesis; GO:0030048 actin filament-based movement; GO:0016043 cellular component organization; GO:0016192 vesicle-mediated transport; GO:0044763 single-organism cellular process; GO:0048193 Golgi vesicle transport; GO:0007015 actin filament organization; GO:0044699 single-organism process; GO:0051017 actin filament bundle assembly; GO:0051234 establishment of loca…	GO:0016020 membrane; GO:0044421 extracellular region part; GO:0098862 cluster of actin-based cell projections; GO:0005903 brush border; GO:0031410 cytoplasmic vesicle; GO:0031090 organelle membrane; GO:0071944 cell periphery; GO:0005737 cytoplasm; GO:0031982 vesicle; GO:0044433 cytoplasmic vesicle part; GO:0032991 macromolecular complex; GO:0099512 supramolecular fiber; GO:0044424 intracellular p…	GO:0051015 actin filament binding; GO:0003774 motor activity; GO:1901265 nucleoside phosphate binding; GO:0016817 hydrolase activity, acting on acid anhydrides; GO:0016787 hydrolase activity; GO:0005515 protein binding; GO:0016887 ATPase activity; GO:1902936 phosphatidylinositol bisphosphate binding; GO:0097159 organic cyclic compound binding; GO:1901363 heterocyclic compound binding; GO:0016462 …		118	1.62379	1.06453e-17	up	0.601098	0.679781	0.611162	0.867338	0.689845	0.534559	0.579539	0.495635	0.813084	0.663442	0.575081	0.662083	0.555941	0.712544	0.54028	0.707194	0.720206	0.763409	0.707157	0.649723	0.71674	0.775505	0.902655	0.631283	1.44465	1.11894	1.36235	1.166	1.43587	1.06229	1.38686	0.753998	1.04652	1.06751	0.935385	1.22492	1.24801
O43809	Cleavage and polyadenylation specificity factor subunit 5	NUDT21	26.227	Nucleoplasm; Centrosome	GO:0044085 cellular component biogenesis; GO:0031123 RNA 3'-end processing; GO:0016043 cellular component organization; GO:0006725 cellular aromatic compound metabolic process; GO:0031124 mRNA 3'-end processing; GO:0006378 mRNA polyadenylation; GO:0097659 nucleic acid-templated transcription; GO:0009058 biosynthetic process; GO:0044237 cellular metabolic process; GO:0051259 protein oligomerizatio…	GO:0043229 intracellular organelle; GO:0043232 intracellular non-membrane-bounded organelle; GO:0044430 cytoskeletal part; GO:0044446 intracellular organelle part; GO:0042382 paraspeckles; GO:0032991 macromolecular complex; GO:0031981 nuclear lumen; GO:0044424 intracellular part; GO:0005623 cell; GO:0016604 nuclear body; GO:0044422 organelle part; GO:0005849 mRNA cleavage factor complex; GO:00432…	GO:0003723 RNA binding; GO:0017091 AU-rich element binding; GO:0046983 protein dimerization activity; GO:0005515 protein binding; GO:0016787 hydrolase activity; GO:1901363 heterocyclic compound binding; GO:0097159 organic cyclic compound binding; GO:0003729 mRNA binding; GO:0042826 histone deacetylase binding; GO:0042802 identical protein binding; GO:0003824 catalytic activity; GO:0005488 binding…	hsa03015 mRNA surveillance pathway - Homo sapiens (human);	118	1.35063	4.86243e-14		0.988436	0.877881	0.93878	0.869449	0.846963	0.842968	0.77509	0.747572	0.803526	0.725558	0.610968	1.19105	0.742235	0.710383	0.850337	0.419354	0.680851	0.832798	0.765729	0.832415	0.770831	0.69828	0.939683	0.656284	1.05683	0.99031	1.18878	0.862231	1.00441	0.896666	1.06243	0.827337	0.890265	0.923519	0.979583	1.11703	0.970108
O43813	LanC-like protein 1	LANCL1	45.283	Microtubules	GO:0007186 G-protein coupled receptor signaling pathway; GO:0050794 regulation of cellular process; GO:0044700 single organism signaling; GO:0051716 cellular response to stimulus; GO:0007165 signal transduction; GO:0050789 regulation of biological process; GO:0007154 cell communication; GO:0044699 single-organism process; GO:0023052 signaling; GO:0050896 response to stimulus; GO:0009987 cellular …	GO:0016020 membrane; GO:0031226 intrinsic component of plasma membrane; GO:0044421 extracellular region part; GO:0071944 cell periphery; GO:0005737 cytoplasm; GO:0031982 vesicle; GO:0031224 intrinsic component of membrane; GO:0044424 intracellular part; GO:0005887 integral component of plasma membrane; GO:0005623 cell; GO:0016021 integral component of membrane; GO:0005576 extracellular region; GO…	GO:0038023 signaling receptor activity; GO:0005102 receptor binding; GO:0043167 ion binding; GO:0004930 G-protein coupled receptor activity; GO:0005515 protein binding; GO:0033218 amide binding; GO:0043295 glutathione binding; GO:0008270 zinc ion binding; GO:1900750 oligopeptide binding; GO:0004888 transmembrane signaling receptor activity; GO:0017124 SH3 domain binding; GO:1901681 sulfur compoun…		118	0.759446	5.13424e-15		1.61591	1.93303	1.66772	1.52369	1.62097	1.16004	1.07569	1.32145	1.13922	1.21523	1.42262	1.05897	1.29785	1.2264	1.12828	1.24667	1.09509	1.1309	1.27321	1.15881	1.20514	1.40721	1.0038	1.28834	0.835121	0.822487	0.865346	1.09444	1.00072	1.03231	0.910223	0.9235	0.849273	0.853807	0.801913	0.829455	0.915815
O43815	Striatin	STRN	86.131	Nucleoplasm; Cytosol	GO:0044700 single organism signaling; GO:0044085 cellular component biogenesis; GO:0050794 regulation of cellular process; GO:0034329 cell junction assembly; GO:0016043 cellular component organization; GO:0044707 single-multicellular organism process; GO:0016358 dendrite development; GO:0042127 regulation of cell proliferation; GO:0007166 cell surface receptor signaling pathway; GO:0048666 neuron…	GO:0030425 dendrite; GO:0016020 membrane; GO:0071944 cell periphery; GO:0030054 cell junction; GO:0005737 cytoplasm; GO:0043025 neuronal cell body; GO:0044424 intracellular part; GO:0005911 cell-cell junction; GO:0005623 cell; GO:0032279 asymmetric synapse; GO:0043197 dendritic spine; GO:0070160 occluding junction; GO:0098590 plasma membrane region; GO:0044309 neuron spine; GO:0044425 membrane pa…	GO:0030331 estrogen receptor binding; GO:0070016 armadillo repeat domain binding; GO:0019903 protein phosphatase binding; GO:0005102 receptor binding; GO:0005488 binding; GO:0044877 macromolecular complex binding; GO:0035257 nuclear hormone receptor binding; GO:0035258 steroid hormone receptor binding; GO:0005515 protein binding; GO:0019904 protein domain specific binding; GO:0019902 phosphatase …		118	0.954463	0.0292918		1.16343	1.21353	1.23091	0.867974	1.22171	1.17947	1.06315	1.07642	1.04683	1.08866	0.963286	0.793578	1.09925	1.04621	1.09635	1.03425	1.04429	0.834648	1.21962	0.980612	0.948116	1.13367	1.19082	1.14696	0.943628	1.02848	1.06315	1.02744	1.03969	1.025	1.02405	1.28942	0.962899	1.10338	0.870938	1.01737	1.16184
O43823	A-kinase anchor protein 8	AKAP8	76.107	Nucleoplasm	GO:0044700 single organism signaling; GO:0032270 positive regulation of cellular protein metabolic process; GO:0032680 regulation of tumor necrosis factor production; GO:0097659 nucleic acid-templated transcription; GO:0044237 cellular metabolic process; GO:0015031 protein transport; GO:0009607 response to biotic stimulus; GO:1905269 positive regulation of chromatin organization; GO:0033127 regul…	GO:0016020 membrane; GO:0005737 cytoplasm; GO:0044424 intracellular part; GO:0005623 cell; GO:0044422 organelle part; GO:0043228 non-membrane-bounded organelle; GO:0031974 membrane-enclosed lumen; GO:0000793 condensed chromosome; GO:0005654 nucleoplasm; GO:0070013 intracellular organelle lumen; GO:0005622 intracellular; GO:0044464 cell part; GO:0005694 chromosome; GO:0001939 female pronucleus; GO…	GO:0051018 protein kinase A binding; GO:0003723 RNA binding; GO:0003677 DNA binding; GO:0034237 protein kinase A regulatory subunit binding; GO:0003690 double-stranded DNA binding; GO:0043167 ion binding; GO:0005515 protein binding; GO:0008270 zinc ion binding; GO:1901363 heterocyclic compound binding; GO:0097159 organic cyclic compound binding; GO:0042826 histone deacetylase binding; GO:0046914 …		118	1.34644	1.03469e-08		0.888358	0.603899	0.730939	1.00619	0.747509	0.588255	0.593438	0.590847	0.694504	0.689321	0.539389	0.713666	0.681425	0.620428	0.664868	1.02025	0.872463	1.44881	1.08684	0.734398	0.92954	0.734856	0.943036	1.29102	1.30446	0.922419	1.03053	0.890589	1.08754	0.960268	0.950565	1.59108	0.936478	0.96771	1.36826	0.8747	0.896912
O43837	Isocitrate dehydrogenase [NAD] subunit beta, mitochondrial	IDH3B	42.183	Mitochondria	GO:0072350 tricarboxylic acid metabolic process; GO:0055114 oxidation-reduction process; GO:0044281 small molecule metabolic process; GO:0044763 single-organism cellular process; GO:0006099 tricarboxylic acid cycle; GO:0044699 single-organism process; GO:0006102 isocitrate metabolic process; GO:0044238 primary metabolic process; GO:0044237 cellular metabolic process; GO:0045333 cellular respirati…	GO:0005759 mitochondrial matrix; GO:0043229 intracellular organelle; GO:0044429 mitochondrial part; GO:0005737 cytoplasm; GO:0044446 intracellular organelle part; GO:0044424 intracellular part; GO:0005623 cell; GO:0005739 mitochondrion; GO:0044422 organelle part; GO:0031974 membrane-enclosed lumen; GO:0043226 organelle; GO:0043231 intracellular membrane-bounded organelle; GO:0005634 nucleus; GO:0…	GO:0000287 magnesium ion binding; GO:1901265 nucleoside phosphate binding; GO:0043167 ion binding; GO:0004448 isocitrate dehydrogenase activity; GO:0000166 nucleotide binding; GO:0048037 cofactor binding; GO:0016491 oxidoreductase activity; GO:0009055 electron carrier activity; GO:0016614 oxidoreductase activity, acting on CH-OH group of donors; GO:1901363 heterocyclic compound binding; GO:009715…	hsa01210 2-Oxocarboxylic acid metabolism - Homo sapiens (human); hsa01100 Metabolic pathways - Homo sapiens (human); hsa00020 Citrate cycle (TCA cycle) - Homo sapiens (human); hsa01230 Biosynthesis of amino acids - Homo sapiens (human); hsa01200 Carbon metabolism - Homo sapiens (human);	118	1.14563	7.50375e-05		0.709136	0.811738	0.704596	0.921604	0.807198	1.02599	1.0689	0.873285	1.03996	1.05892	0.797176	1.00662	0.734435	0.585887	0.692916	0.828917	0.984232	1.26497	0.994014	0.839524	1.12102	1.05854	1.1016	1.19527	1.45187	1.23304	1.05792	1.23158	1.03796	1.07213	0.962065	1.16207	1.0568	0.952384	0.91893	0.998084	1.2817
O43847	Nardilysin	NRDC	131.57	Nucleoplasm	GO:0050794 regulation of cellular process; GO:0007528 neuromuscular junction development; GO:0016477 cell migration; GO:0016043 cellular component organization; GO:0032270 positive regulation of cellular protein metabolic process; GO:0051674 localization of cell; GO:0060255 regulation of macromolecule metabolic process; GO:0031331 positive regulation of cellular catabolic process; GO:0044699 sing…	GO:0044464 cell part; GO:0005622 intracellular; GO:0005737 cytoplasm; GO:0009986 cell surface; GO:0044424 intracellular part; GO:0005829 cytosol; GO:0005623 cell; GO:0044444 cytoplasmic part;	GO:0004175 endopeptidase activity; GO:0004222 metalloendopeptidase activity; GO:0008233 peptidase activity; GO:0048408 epidermal growth factor binding; GO:0003824 catalytic activity; GO:0019838 growth factor binding; GO:0042562 hormone binding; GO:0005488 binding; GO:0043167 ion binding; GO:0046872 metal ion binding; GO:0043169 cation binding; GO:0070011 peptidase activity, acting on L-amino acid…		118	1.37539	4.7591e-13		0.793839	0.762922	0.756556	0.91296	0.752919	0.759357	0.727718	0.663534	0.757549	0.677998	0.570065	0.663786	0.59414	0.635411	0.608757	0.769385	1.05556	0.854166	0.935514	1.15781	0.938091	0.669425	0.885905	1.01689	1.04117	0.879315	1.27916	0.986261	0.910325	0.975043	1.03691	1.20361	1.17273	1.1876	1.14026	1.21146	1.43775
O43852	Calumenin	CALU	37.106	Secreted proteins; Endoplasmic Reticulum		GO:0016020 membrane; GO:0042175 nuclear outer membrane-endoplasmic reticulum membrane network; GO:0005783 endoplasmic reticulum; GO:0031410 cytoplasmic vesicle; GO:0031982 vesicle; GO:0005737 cytoplasm; GO:0044424 intracellular part; GO:0033018 sarcoplasmic reticulum lumen; GO:0016528 sarcoplasm; GO:0005623 cell; GO:0044422 organelle part; GO:0048770 pigment granule; GO:0031974 membrane-enclosed …	GO:0046872 metal ion binding; GO:0043169 cation binding; GO:0005515 protein binding; GO:0005509 calcium ion binding; GO:0005488 binding; GO:0043167 ion binding;		118	1.26262	0.000137146		0.750026	0.791744	0.626684	0.858857	0.757281	0.705002	0.84787	0.779704	0.803982	1.12614	1.13665	1.21466	0.823601	0.631033	0.798913	0.92946	0.811462	0.626096	0.751164	0.900499	0.866192	0.810423	0.617251	0.68431	1.0212	1.14817	1.2606	0.89736	1.13641	0.923342	1.08316	1.59092	0.948771	0.839584	1.16187	0.951062	1.08476
O43865	S-adenosylhomocysteine hydrolase-like protein 1	AHCYL1	58.951	Cytosol	GO:0044700 single organism signaling; GO:0009116 nucleoside metabolic process; GO:1904385 cellular response to angiotensin; GO:0051169 nuclear transport; GO:0044237 cellular metabolic process; GO:0015031 protein transport; GO:0042044 fluid transport; GO:0008152 metabolic process; GO:0046130 purine ribonucleoside catabolic process; GO:0032879 regulation of localization; GO:0031440 regulation of mR…	GO:0016020 membrane; GO:0042175 nuclear outer membrane-endoplasmic reticulum membrane network; GO:0044421 extracellular region part; GO:0005783 endoplasmic reticulum; GO:0016324 apical plasma membrane; GO:0071944 cell periphery; GO:0031982 vesicle; GO:0005737 cytoplasm; GO:0044424 intracellular part; GO:0005623 cell; GO:0044422 organelle part; GO:0070062 extracellular exosome; GO:0098590 plasma m…	GO:0003723 RNA binding; GO:0016801 hydrolase activity, acting on ether bonds; GO:1901265 nucleoside phosphate binding; GO:0016787 hydrolase activity; GO:0005515 protein binding; GO:0000166 nucleotide binding; GO:0048037 cofactor binding; GO:1901363 heterocyclic compound binding; GO:0097159 organic cyclic compound binding; GO:0004013 adenosylhomocysteinase activity; GO:0042802 identical protein bi…	hsa01100 Metabolic pathways - Homo sapiens (human); hsa00270 Cysteine and methionine metabolism - Homo sapiens (human);	118	0.83104	8.48225e-08		1.71277	1.55198	1.54483	1.50671	1.65441	1.15118	1.12863	1.09172	1.15835	1.21166	1.00353	1.1922	0.995368	0.999448	1.10959	0.952855	1.24911	1.35481	1.00769	1.25275	1.06029	0.911312	1.10608	1.07539	0.743233	0.862341	1.0989	0.967688	0.911307	1.09939	0.82046	1.1629	1.0757	0.876521	1.02548	0.816489	0.916236
O43866	CD5 antigen-like	CD5L	38.087	Secreted proteins	GO:0006950 response to stress; GO:0016192 vesicle-mediated transport; GO:0044763 single-organism cellular process; GO:0044699 single-organism process; GO:0002376 immune system process; GO:0006897 endocytosis; GO:0050896 response to stimulus; GO:0051234 establishment of localization; GO:0006810 transport; GO:0008219 cell death; GO:0006968 cellular defense response; GO:0006954 inflammatory response…	GO:0016020 membrane; GO:0005615 extracellular space; GO:0044421 extracellular region part; GO:0005737 cytoplasm; GO:0031982 vesicle; GO:0044424 intracellular part; GO:0005623 cell; GO:0005576 extracellular region; GO:0043226 organelle; GO:0070062 extracellular exosome; GO:0072562 blood microparticle; GO:0005622 intracellular; GO:0044464 cell part; GO:1903561 extracellular vesicle; GO:0043227 memb…	GO:0038024 cargo receptor activity; GO:0005044 scavenger receptor activity; GO:0060089 molecular transducer activity; GO:0004872 receptor activity;		118	0.620358	1.97958e-11	down	1.28718	1.69934	2.24931	1.4484	2.30002	1.45657	1.34213	1.29436	1.32102	1.41879	1.17529	0.906175	1.13955	1.58949	1.94481	1.80089	1.10582	1.49894	1.0751	4.88542	1.33077	1.42733	1.06368	1.18889	0.600684	0.838617	1.12326	0.837722	0.884385	1.19632	0.811088	0.859978	1.25958	1.46024	0.727761	0.572715	0.78207
O60216	Double-strand-break repair protein rad21 homolog	RAD21	71.689	Nucleoplasm	GO:0022414 reproductive process; GO:0097659 nucleic acid-templated transcription; GO:0007067 mitotic nuclear division; GO:0009891 positive regulation of biosynthetic process; GO:0044699 single-organism process; GO:0009058 biosynthetic process; GO:0007131 reciprocal meiotic recombination; GO:0010564 regulation of cell cycle process; GO:0044237 cellular metabolic process; GO:0051130 positive regula…	GO:0016020 membrane; GO:0005737 cytoplasm; GO:0032991 macromolecular complex; GO:0044424 intracellular part; GO:0005623 cell; GO:0044422 organelle part; GO:0044427 chromosomal part; GO:0043228 non-membrane-bounded organelle; GO:0000793 condensed chromosome; GO:0031974 membrane-enclosed lumen; GO:0005654 nucleoplasm; GO:0070013 intracellular organelle lumen; GO:0005622 intracellular; GO:0044464 ce…	GO:0001228 transcriptional activator activity, RNA polymerase II transcription regulatory region sequence-specific binding; GO:0000981 RNA polymerase II transcription factor activity, sequence-specific DNA binding; GO:0005515 protein binding; GO:0003682 chromatin binding; GO:0005488 binding; GO:0003700 transcription factor activity, sequence-specific DNA binding; GO:0001071 nucleic acid binding t…	hsa04110 Cell cycle - Homo sapiens (human);	118	1.22897	2.45894e-07		0.830261	0.572816	0.764061	1.04633	0.752108	0.84054	0.789882	0.792697	0.836787	0.923093	0.703629	1.09539	0.825874	0.852825	0.735393	0.896115	0.958704	0.997378	0.552055	1.02923	0.912583	0.933219	1.07552	1.10961	0.838536	1.04357	1.17357	0.869621	0.912774	1.04341	1.08456	0.93391	0.858494	1.06159	1.01913	0.820335	0.953293
O60218	Aldo-keto reductase family 1 member B10	AKR1B10	36.019	Plasma Membrane; Cytosol	GO:0044707 single-multicellular organism process; GO:0007586 digestion; GO:1901615 organic hydroxy compound metabolic process; GO:0006725 cellular aromatic compound metabolic process; GO:0006066 alcohol metabolic process; GO:0016095 polyprenol catabolic process; GO:0097164 ammonium ion metabolic process; GO:0044699 single-organism process; GO:0044255 cellular lipid metabolic process; GO:0016107 s…	GO:0043229 intracellular organelle; GO:0044421 extracellular region part; GO:0031982 vesicle; GO:0005737 cytoplasm; GO:0044424 intracellular part; GO:0005829 cytosol; GO:0005623 cell; GO:0005576 extracellular region; GO:0043231 intracellular membrane-bounded organelle; GO:0043226 organelle; GO:0070062 extracellular exosome; GO:0005622 intracellular; GO:0044464 cell part; GO:0005764 lysosome; GO:1…	GO:0016614 oxidoreductase activity, acting on CH-OH group of donors; GO:0016620 oxidoreductase activity, acting on the aldehyde or oxo group of donors, NAD or NADP as acceptor; GO:0016616 oxidoreductase activity, acting on the CH-OH group of donors, NAD or NADP as acceptor; GO:0003824 catalytic activity; GO:0005488 binding; GO:0016903 oxidoreductase activity, acting on the aldehyde or oxo group o…	hsa00051 Fructose and mannose metabolism - Homo sapiens (human); hsa00790 Folate biosynthesis - Homo sapiens (human); hsa00040 Pentose and glucuronate interconversions - Homo sapiens (human); hsa01100 Metabolic pathways - Homo sapiens (human); hsa00052 Galactose metabolism - Homo sapiens (human); hsa00561 Glycerolipid metabolism - Homo sapiens (human);	118	1.00007	0.999598		0.952238	1.69757	0.946188	1.34185	1.45195	1.03163	1.08113	1.02668	1.01381	0.99401	0.402406	0.850073	0.467417	0.420511	0.33575	0.513116	1.33655	1.16966	0.937654	0.623719	0.92759	0.438185	0.874658	0.82765	1.0817	1.2995	0.625712	2.03257	1.29895	0.643521	0.597478	0.892059	1.46927	0.648855	2.06816	0.836155	1.15629
O60220	Mitochondrial import inner membrane translocase subunit Tim8 A	TIMM8A	10.998	Mitochondria	GO:0007399 nervous system development; GO:0032502 developmental process; GO:0044707 single-multicellular organism process; GO:0048731 system development; GO:0044699 single-organism process; GO:0071702 organic substance transport; GO:0032501 multicellular organismal process; GO:0015031 protein transport; GO:0051234 establishment of localization; GO:0006810 transport; GO:0045184 establishment of pr…	GO:0043229 intracellular organelle; GO:0016020 membrane; GO:0044429 mitochondrial part; GO:0031090 organelle membrane; GO:0044446 intracellular organelle part; GO:0031967 organelle envelope; GO:0005737 cytoplasm; GO:0044424 intracellular part; GO:0005623 cell; GO:0005739 mitochondrion; GO:0044422 organelle part; GO:0005740 mitochondrial envelope; GO:0043231 intracellular membrane-bounded organell…	GO:0046872 metal ion binding; GO:0043169 cation binding; GO:0005515 protein binding; GO:0005488 binding; GO:0043167 ion binding;		118	1.48133	1.1985e-05		0.193956	0.254567	0.217527	0.203384	0.228976	1.00814	0.965089	0.91303	0.934054	0.963086	0.842483	1.23889	0.853411	0.82162	0.776912	0.797418	0.946796	1.16776	1.00745	0.921223	1.28458	1.02069	1.08636	1.14393	1.98131	2.19884	1.05819	1.22738	0.988115	1.03025	0.996512	1.06581	1.052	0.955053	1.1495	0.789289	1.04199
O60256	Phosphoribosyl pyrophosphate synthase-associated protein 2	PRPSAP2	40.925	Nucleoplasm; Cytosol	GO:0044707 single-multicellular organism process; GO:0009116 nucleoside metabolic process; GO:0009165 nucleotide biosynthetic process; GO:0006725 cellular aromatic compound metabolic process; GO:0009117 nucleotide metabolic process; GO:0044699 single-organism process; GO:0009058 biosynthetic process; GO:0044237 cellular metabolic process; GO:0006796 phosphate-containing compound metabolic process…	GO:0002189 ribose phosphate diphosphokinase complex; GO:0032991 macromolecular complex; GO:1902494 catalytic complex; GO:1990234 transferase complex; GO:0061695 transferase complex, transferring phosphorus-containing groups; GO:0043234 protein complex;	GO:0000287 magnesium ion binding; GO:0004749 ribose phosphate diphosphokinase activity; GO:0030234 enzyme regulator activity; GO:0003824 catalytic activity; GO:0005488 binding; GO:0043167 ion binding; GO:0046872 metal ion binding; GO:0043169 cation binding; GO:0005515 protein binding; GO:0016778 diphosphotransferase activity; GO:0004857 enzyme inhibitor activity; GO:0098772 molecular function reg…		118	0.934749	0.0974137		1.68964	1.48936	1.57311	1.92391	1.37769	1.00208	0.932185	0.891573	0.822627	0.929352	0.714966	0.777137	0.772566	0.751537	0.896907	0.878807	1.06931	1.06259	2.34406	1.03375	0.98135	0.914468	1.10397	1.07974	0.816902	0.704017	0.995464	0.935963	0.974686	0.871308	0.946781	1.20248	0.958177	0.848115	1.24377	1.05575	1.04363
O60264	SWI/SNF-related matrix-associated actin-dependent regulator of chromatin subfamily A member 5	SMARCA5	121.9	Nucleoplasm; Nucleoli	GO:0044085 cellular component biogenesis; GO:0097659 nucleic acid-templated transcription; GO:0009891 positive regulation of biosynthetic process; GO:0044699 single-organism process; GO:0009058 biosynthetic process; GO:0051253 negative regulation of RNA metabolic process; GO:0044237 cellular metabolic process; GO:2001141 regulation of RNA biosynthetic process; GO:0008152 metabolic process; GO:003…	GO:0032991 macromolecular complex; GO:0017053 transcriptional repressor complex; GO:0044424 intracellular part; GO:0005623 cell; GO:0070603 SWI/SNF superfamily-type complex; GO:0044422 organelle part; GO:0090568 nuclear transcriptional repressor complex; GO:0043228 non-membrane-bounded organelle; GO:0031213 RSF complex; GO:0031974 membrane-enclosed lumen; GO:0000793 condensed chromosome; GO:00056…	GO:1901265 nucleoside phosphate binding; GO:0016817 hydrolase activity, acting on acid anhydrides; GO:0016787 hydrolase activity; GO:0005515 protein binding; GO:0003682 chromatin binding; GO:0016887 ATPase activity; GO:1901363 heterocyclic compound binding; GO:0097159 organic cyclic compound binding; GO:0016462 pyrophosphatase activity; GO:0032553 ribonucleotide binding; GO:0003824 catalytic acti…		118	1.48987	1.24364e-18		0.565507	0.51165	0.563824	0.815442	0.531005	0.688982	0.688098	0.587271	0.664218	0.654489	0.764308	1.25323	0.755612	0.711164	0.668649	0.726545	0.613452	1.06232	0.895322	0.755972	0.815801	0.643831	0.941991	0.760204	1.23452	1.18656	1.20727	0.850836	0.960507	0.87736	1.08672	0.914925	0.839294	1.06644	0.952287	1.05886	1.06167
O60271	C-Jun-amino-terminal kinase-interacting protein 4	SPAG9	146.2	Centrosome; Cytosol	GO:0044700 single organism signaling; GO:0044085 cellular component biogenesis; GO:0032872 regulation of stress-activated MAPK cascade; GO:0030335 positive regulation of cell migration; GO:0032270 positive regulation of cellular protein metabolic process; GO:0022414 reproductive process; GO:0043506 regulation of JUN kinase activity; GO:0032091 negative regulation of protein binding; GO:0044237 ce…	GO:0016020 membrane; GO:0044421 extracellular region part; GO:0031410 cytoplasmic vesicle; GO:0005737 cytoplasm; GO:0031982 vesicle; GO:0031224 intrinsic component of membrane; GO:0044424 intracellular part; GO:0005623 cell; GO:0044422 organelle part; GO:0043228 non-membrane-bounded organelle; GO:0005856 cytoskeleton; GO:0070062 extracellular exosome; GO:0005815 microtubule organizing center; GO:…	GO:0005078 MAP-kinase scaffold activity; GO:0019901 protein kinase binding; GO:0051019 mitogen-activated protein kinase binding; GO:0005515 protein binding; GO:0019900 kinase binding; GO:0032947 protein complex scaffold; GO:0008092 cytoskeletal protein binding; GO:0035591 signaling adaptor activity; GO:0008432 JUN kinase binding; GO:0019894 kinesin binding; GO:0005488 binding; GO:0048273 mitogen-…		118	1.06865	0.0249442		1.16499	1.02146	1.02146	1.05881	0.905448	0.851289	0.944192	0.817162	0.994435	0.882573	0.898591	0.772068	0.841332	0.873656	0.986326	1.13283	1.091	0.957597	0.875723	1.1663	1.09167	1.07759	0.968128	1.02898	1.04112	0.817951	1.02098	1.07975	1.07975	0.919832	1.30878	1.19662	1.0664	1.12838	0.968779	1.18711	1.22088
O60306	RNA helicase aquarius	AQR	171.29	Nucleoplasm	GO:0033554 cellular response to stress; GO:0006283 transcription-coupled nucleotide-excision repair; GO:0006725 cellular aromatic compound metabolic process; GO:0006259 DNA metabolic process; GO:0006289 nucleotide-excision repair; GO:0050896 response to stimulus; GO:0044237 cellular metabolic process; GO:0071704 organic substance metabolic process; GO:0000398 mRNA splicing, via spliceosome; GO:00…	GO:0043229 intracellular organelle; GO:0016020 membrane; GO:0044446 intracellular organelle part; GO:0032991 macromolecular complex; GO:0031981 nuclear lumen; GO:0044424 intracellular part; GO:0005681 spliceosomal complex; GO:0005623 cell; GO:0044422 organelle part; GO:0043226 organelle; GO:0043231 intracellular membrane-bounded organelle; GO:0031974 membrane-enclosed lumen; GO:1902494 catalytic …	GO:0097159 organic cyclic compound binding; GO:1901363 heterocyclic compound binding; GO:0003723 RNA binding; GO:0005515 protein binding; GO:0005488 binding; GO:0003676 nucleic acid binding;	hsa03040 Spliceosome - Homo sapiens (human);	118	1.26298	6.40213e-12		0.633926	0.673754	0.591609	0.561738	0.664627	0.925487	0.820585	0.936271	0.855879	0.940192	0.899578	0.930531	0.84541	0.887003	0.681938	1.10371	0.969967	0.929018	1.03894	1.04774	0.974753	0.884243	0.884507	0.854999	1.45289	1.12845	0.964702	0.830389	1.07451	0.901512	1.10371	0.947434	1.04064	1.17758	1.08437	0.960299	1.14052
O60313	Dynamin-like 120 kDa protein, mitochondrial	OPA1	111.63	Nucleoplasm; Mitochondria	GO:0044085 cellular component biogenesis; GO:0010941 regulation of cell death; GO:0007601 visual perception; GO:0090201 negative regulation of release of cytochrome c from mitochondria; GO:0032989 cellular component morphogenesis; GO:1905897 regulation of response to endoplasmic reticulum stress; GO:0010821 regulation of mitochondrion organization; GO:0050877 neurological system process; GO:00106…	GO:0016020 membrane; GO:0030425 dendrite; GO:0019867 outer membrane; GO:0019898 extrinsic component of membrane; GO:0031090 organelle membrane; GO:0099568 cytoplasmic region; GO:0005737 cytoplasm; GO:0032838 cell projection cytoplasm; GO:0031224 intrinsic component of membrane; GO:0044424 intracellular part; GO:0044455 mitochondrial membrane part; GO:0005623 cell; GO:0044422 organelle part; GO:00…	GO:1901265 nucleoside phosphate binding; GO:0016817 hydrolase activity, acting on acid anhydrides; GO:0016787 hydrolase activity; GO:0005515 protein binding; GO:1901363 heterocyclic compound binding; GO:0097159 organic cyclic compound binding; GO:0008092 cytoskeletal protein binding; GO:0016462 pyrophosphatase activity; GO:0032553 ribonucleotide binding; GO:0003824 catalytic activity; GO:0005488 …		118	1.17606	5.74353e-06		0.825131	0.826064	0.759792	0.926872	0.746725	0.995767	0.990847	0.896387	0.908195	0.968216	0.864807	0.952346	0.869617	0.826329	0.894628	0.907324	0.765258	1.07913	0.915367	0.966331	0.768138	0.78041	0.975388	0.848899	0.934339	1.07342	0.928858	0.935746	1.3618	0.843644	0.83384	1.34956	0.846131	0.871847	1.0208	0.980822	0.904716
O60341	Lysine-specific histone demethylase 1A	KDM1A	92.902	Nucleoplasm; Secreted proteins; Cytosol	GO:0021700 developmental maturation; GO:0010941 regulation of cell death; GO:0048732 gland development; GO:0043009 chordate embryonic development; GO:0016577 histone demethylation; GO:0009891 positive regulation of biosynthetic process; GO:0046683 response to organophosphorus; GO:0032091 negative regulation of protein binding; GO:0044237 cellular metabolic process; GO:1905269 positive regulation …	GO:0000784 nuclear chromosome, telomeric region; GO:0000781 chromosome, telomeric region; GO:0032991 macromolecular complex; GO:0044424 intracellular part; GO:0005623 cell; GO:0044422 organelle part; GO:0044427 chromosomal part; GO:0043228 non-membrane-bounded organelle; GO:0031974 membrane-enclosed lumen; GO:0005654 nucleoplasm; GO:0070013 intracellular organelle lumen; GO:0044454 nuclear chromo…	GO:0032453 histone demethylase activity (H3-K4 specific); GO:1901265 nucleoside phosphate binding; GO:0050660 flavin adenine dinucleotide binding; GO:0005102 receptor binding; GO:0042162 telomeric DNA binding; GO:0016787 hydrolase activity; GO:0050681 androgen receptor binding; GO:0005515 protein binding; GO:0003682 chromatin binding; GO:0051427 hormone receptor binding; GO:0003700 transcription …	hsa04714 Thermogenesis - Homo sapiens (human);	118	1.28005	4.78475e-11		0.564385	0.589668	0.529315	0.606796	0.615767	0.80292	0.761091	0.751998	0.777459	0.647428	0.99164	1.04196	0.949711	1.06607	1.15936	0.92103	0.859212	0.991176	0.992848	0.80722	1.03843	0.876248	0.974433	1.19581	1.24621	1.1981	1.03207	1.0057	1.00297	1.03567	1.0244	0.948842	0.951932	1.11757	1.01962	0.992848	0.976675
O60437	Periplakin	PPL	204.74	Plasma Membrane; Nucleoplasm; Cytosol	GO:0032502 developmental process; GO:0016043 cellular component organization; GO:0044707 single-multicellular organism process; GO:0060429 epithelium development; GO:0043588 skin development; GO:0030216 keratinocyte differentiation; GO:0009888 tissue development; GO:0031424 keratinization; GO:0048731 system development; GO:0070268 cornification; GO:0048869 cellular developmental process; GO:00447…	GO:0043229 intracellular organelle; GO:0016020 membrane; GO:0044421 extracellular region part; GO:0043232 intracellular non-membrane-bounded organelle; GO:0071944 cell periphery; GO:0030054 cell junction; GO:0031982 vesicle; GO:0005737 cytoplasm; GO:0070161 anchoring junction; GO:0044424 intracellular part; GO:0005911 cell-cell junction; GO:0005623 cell; GO:0005829 cytosol; GO:0005576 extracellul…	GO:0050839 cell adhesion molecule binding; GO:0005515 protein binding; GO:0005200 structural constituent of cytoskeleton; GO:0005198 structural molecule activity; GO:0005488 binding; GO:0045296 cadherin binding;		118	0.41448	2.05668e-18	down	3.2367	3.17037	3.58325	0.963382	3.10736	1.42959	1.29726	1.53986	1.14989	1.02156	1.71301	0.496326	2.55589	2.59921	2.9532	2.01288	3.14318	0.586191	3.33853	1.89417	2.36023	3.05909	1.99614	3.45867	0.752797	0.862235	0.631585	1.20402	0.670683	1.65978	0.879801	0.59889	1.27264	0.930014	1.04355	0.809843	0.967161
O60488	Long-chain-fatty-acid--CoA ligase 4	ACSL4	79.187	Mitochondria; Golgi Apparatus	GO:0051188 cofactor biosynthetic process; GO:0046486 glycerolipid metabolic process; GO:0022414 reproductive process; GO:0032890 regulation of organic acid transport; GO:0044070 regulation of anion transport; GO:0048666 neuron development; GO:0048869 cellular developmental process; GO:0035337 fatty-acyl-CoA metabolic process; GO:0051046 regulation of secretion; GO:0022008 neurogenesis; GO:0044699…	GO:0016020 membrane; GO:0019867 outer membrane; GO:0042175 nuclear outer membrane-endoplasmic reticulum membrane network; GO:0044421 extracellular region part; GO:0005783 endoplasmic reticulum; GO:0031090 organelle membrane; GO:0031982 vesicle; GO:0005737 cytoplasm; GO:0043025 neuronal cell body; GO:0031224 intrinsic component of membrane; GO:0044438 microbody part; GO:0044424 intracellular part;…	GO:0005524 ATP binding; GO:1901265 nucleoside phosphate binding; GO:0004467 long-chain fatty acid-CoA ligase activity; GO:0047676 arachidonate-CoA ligase activity; GO:0001882 nucleoside binding; GO:0043167 ion binding; GO:0016874 ligase activity; GO:0016877 ligase activity, forming carbon-sulfur bonds; GO:0000166 nucleotide binding; GO:0097159 organic cyclic compound binding; GO:1901363 heterocyc…	hsa00061 Fatty acid biosynthesis - Homo sapiens (human); hsa04920 Adipocytokine signaling pathway - Homo sapiens (human); hsa03320 PPAR signaling pathway - Homo sapiens (human); hsa00071 Fatty acid degradation - Homo sapiens (human); hsa04714 Thermogenesis - Homo sapiens (human); hsa01100 Metabolic pathways - Homo sapiens (human); hsa01212 Fatty acid metabolism - Homo sapiens (human); hsa04216 Fe…	118	1.27997	1.72e-07		1.0564	1.13835	0.870502	1.0564	1.0464	0.824896	0.925749	0.72785	0.838217	0.854391	0.785514	0.860368	0.679096	0.669175	0.605144	0.883367	0.767067	0.860535	0.733319	0.56541	0.745678	0.71413	0.858552	0.800931	0.75257	1.11936	0.954292	0.80111	0.971418	1.03894	0.940821	1.03762	1.00519	1.15123	1.26772	0.953727	1.05764
O60493	Sorting nexin-3	SNX3	18.762		GO:0044700 single organism signaling; GO:0060627 regulation of vesicle-mediated transport; GO:0007166 cell surface receptor signaling pathway; GO:0044237 cellular metabolic process; GO:0015031 protein transport; GO:0009607 response to biotic stimulus; GO:0009605 response to external stimulus; GO:0008152 metabolic process; GO:0051240 positive regulation of multicellular organismal process; GO:0032…	GO:0016020 membrane; GO:0044421 extracellular region part; GO:0031090 organelle membrane; GO:0019898 extrinsic component of membrane; GO:0031410 cytoplasmic vesicle; GO:0005737 cytoplasm; GO:0031982 vesicle; GO:0044433 cytoplasmic vesicle part; GO:0044424 intracellular part; GO:0005623 cell; GO:0044422 organelle part; GO:0005769 early endosome; GO:0070062 extracellular exosome; GO:0030136 clathri…	GO:1901981 phosphatidylinositol phosphate binding; GO:0019903 protein phosphatase binding; GO:0043167 ion binding; GO:0080025 phosphatidylinositol-3,5-bisphosphate binding; GO:0005515 protein binding; GO:1902936 phosphatidylinositol bisphosphate binding; GO:0032266 phosphatidylinositol-3-phosphate binding; GO:0005488 binding; GO:0010314 phosphatidylinositol-5-phosphate binding; GO:0035091 phospha…	hsa04144 Endocytosis - Homo sapiens (human);	118	1.1371	0.00115535		0.525163	0.637123	0.501805	0.538051	0.647594	0.945394	0.953321	0.881971	0.971159	1.04846	1.11373	1.07244	0.983826	1.10668	1.00598	1.02784	1.07291	1.02813	0.997191	1.21072	1.01595	1.06424	1.14502	1.06243	1.30244	1.54488	0.942421	1.02269	1.03161	1.14494	1.0268	1.20523	0.986748	1.11163	1.14817	1.02472	1.12666
O60502	Protein O-GlcNAcase	MGEA5	102.91	Cytosol	GO:0043413 macromolecule glycosylation; GO:1901071 glucosamine-containing compound metabolic process; GO:0006517 protein deglycosylation; GO:0044267 cellular protein metabolic process; GO:0044699 single-organism process; GO:0009058 biosynthetic process; GO:0044237 cellular metabolic process; GO:0071704 organic substance metabolic process; GO:0008152 metabolic process; GO:1901137 carbohydrate deri…	GO:0043226 organelle; GO:0043231 intracellular membrane-bounded organelle; GO:0043229 intracellular organelle; GO:0016020 membrane; GO:0005634 nucleus; GO:0044464 cell part; GO:0005622 intracellular; GO:0005737 cytoplasm; GO:0044424 intracellular part; GO:0005829 cytosol; GO:0043227 membrane-bounded organelle; GO:0005623 cell; GO:0044444 cytoplasmic part;	GO:0003824 catalytic activity; GO:0004415 hyalurononglucosaminidase activity; GO:0016798 hydrolase activity, acting on glycosyl bonds; GO:0004563 beta-N-acetylhexosaminidase activity; GO:0004553 hydrolase activity, hydrolyzing O-glycosyl compounds; GO:0016231 beta-N-acetylglucosaminidase activity; GO:0016787 hydrolase activity; GO:0015929 hexosaminidase activity;	hsa04931 Insulin resistance - Homo sapiens (human);	118	0.95959	0.36838		0.862847	0.927801	0.754881	0.49945	0.998023	0.998675	1.08656	1.08756	1.00766	0.931764	1.0176	1.04178	1.1858	1.13639	1.16057	1.34911	0.985931	1.20122	1.13647	1.46586	1.21862	1.40532	0.997196	1.29601	0.656571	1.22624	0.968715	0.989687	1.10154	1.17213	1.15098	0.947091	0.912235	0.839418	1.1428	1.18716	1.13782
O60504	Vinexin	SORBS3	75.34	Nucleoplasm; Actin Filaments	GO:0003012 muscle system process; GO:0032270 positive regulation of cellular protein metabolic process; GO:0023051 regulation of signaling; GO:1902533 positive regulation of intracellular signal transduction; GO:0044699 single-organism process; GO:0051253 negative regulation of RNA metabolic process; GO:0051130 positive regulation of cellular component organization; GO:0022610 biological adhesion…	GO:0043229 intracellular organelle; GO:0043232 intracellular non-membrane-bounded organelle; GO:0030054 cell junction; GO:0005737 cytoplasm; GO:0070161 anchoring junction; GO:0044424 intracellular part; GO:0005623 cell; GO:0005829 cytosol; GO:0043228 non-membrane-bounded organelle; GO:0043226 organelle; GO:0005856 cytoskeleton; GO:0043231 intracellular membrane-bounded organelle; GO:0005634 nucle…	GO:0008092 cytoskeletal protein binding; GO:0005200 structural constituent of cytoskeleton; GO:0017166 vinculin binding; GO:0005488 binding; GO:0005515 protein binding; GO:0005198 structural molecule activity; GO:0008134 transcription factor binding;		118	0.734806	1.3824e-14		1.42077	1.33291	1.48088	1.4462	1.34331	1.03139	1.15117	1.28049	1.43208	1.41618	1.53317	1.30405	1.40778	1.60954	1.50239	1.36167	1.2743	1.07899	1.17223	1.38172	1.21577	1.30257	1.19116	1.12843	0.808069	0.841594	0.793949	0.922211	1.00065	0.821869	1.06784	0.833043	0.669798	0.853312	0.893023	0.873685	0.879543
O60506	Heterogeneous nuclear ribonucleoprotein Q	SYNCRIP	69.602	Nucleoplasm; Cytosol	GO:0001649 osteoblast differentiation; GO:0065008 regulation of biological quality; GO:0043489 RNA stabilization; GO:0010608 posttranscriptional regulation of gene expression; GO:0048869 cellular developmental process; GO:0071346 cellular response to interferon-gamma; GO:0044699 single-organism process; GO:0044764 multi-organism cellular process; GO:0071345 cellular response to cytokine stimulus;…	GO:0016020 membrane; GO:0005783 endoplasmic reticulum; GO:0005737 cytoplasm; GO:0032991 macromolecular complex; GO:0044424 intracellular part; GO:0005623 cell; GO:0097452 GAIT complex; GO:0044422 organelle part; GO:0031974 membrane-enclosed lumen; GO:1902494 catalytic complex; GO:0005654 nucleoplasm; GO:0070013 intracellular organelle lumen; GO:0005622 intracellular; GO:0044464 cell part; GO:0043…	GO:0008143 poly(A) binding; GO:0097159 organic cyclic compound binding; GO:1901363 heterocyclic compound binding; GO:0003723 RNA binding; GO:1901265 nucleoside phosphate binding; GO:0005488 binding; GO:0003676 nucleic acid binding; GO:0005515 protein binding; GO:0000166 nucleotide binding; GO:0070717 poly-purine tract binding; GO:0036094 small molecule binding; GO:0003727 single-stranded RNA bind…		118	1.31926	8.92211e-12		0.9547	0.837653	0.780656	0.668697	0.948593	0.741086	0.723271	0.651122	0.694768	0.714364	0.652073	1.07002	0.65939	0.690484	0.666706	0.883604	0.949691	0.833944	0.859841	0.797833	0.846192	0.712937	1.02602	0.904637	1.58065	1.21628	1.12321	0.847973	0.838175	0.964849	1.06876	0.917691	1.03743	1.06594	0.977023	1.06847	1.08387
O60547	GDP-mannose 4,6 dehydratase	GMDS	41.949		GO:0009226 nucleotide-sugar biosynthetic process; GO:0050794 regulation of cellular process; GO:0044700 single organism signaling; GO:0006725 cellular aromatic compound metabolic process; GO:0007166 cell surface receptor signaling pathway; GO:0044699 single-organism process; GO:0009058 biosynthetic process; GO:0050896 response to stimulus; GO:0044237 cellular metabolic process; GO:0071704 organic…	GO:0070062 extracellular exosome; GO:0043226 organelle; GO:0044421 extracellular region part; GO:0044464 cell part; GO:0005622 intracellular; GO:0005737 cytoplasm; GO:0031982 vesicle; GO:1903561 extracellular vesicle; GO:0044424 intracellular part; GO:0005829 cytosol; GO:0005623 cell; GO:0043227 membrane-bounded organelle; GO:0005576 extracellular region; GO:0043230 extracellular organelle; GO:00…	GO:1901265 nucleoside phosphate binding; GO:0043167 ion binding; GO:0016829 lyase activity; GO:0016836 hydro-lyase activity; GO:0005515 protein binding; GO:0000166 nucleotide binding; GO:0048037 cofactor binding; GO:0016835 carbon-oxygen lyase activity; GO:1901363 heterocyclic compound binding; GO:0097159 organic cyclic compound binding; GO:0042802 identical protein binding; GO:0003824 catalytic …	hsa00051 Fructose and mannose metabolism - Homo sapiens (human); hsa01100 Metabolic pathways - Homo sapiens (human); hsa00520 Amino sugar and nucleotide sugar metabolism - Homo sapiens (human);	118	0.651073	7.73878e-11	down	1.35287	1.12628	1.84361	3.64162	1.04046	1.49954	1.85406	1.49073	0.732155	1.44339	0.930102	1.36471	1.57257	1.11486	1.1726	1.01202	1.31449	4.96656	1.46808	1.13763	1.49245	0.912476	0.97046	1.35809	0.679788	0.847388	0.687015	0.822436	0.631966	0.884962	0.826273	1.06615	0.784211	0.87735	1.21939	0.781077	0.810503
O60568	Procollagen-lysine,2-oxoglutarate 5-dioxygenase 3	PLOD3	84.784	Secreted proteins	GO:0044085 cellular component biogenesis; GO:0065008 regulation of biological quality; GO:0030199 collagen fibril organization; GO:0043009 chordate embryonic development; GO:0030323 respiratory tube development; GO:0048869 cellular developmental process; GO:0032989 cellular component morphogenesis; GO:0044699 single-organism process; GO:0045446 endothelial cell differentiation; GO:0097746 regulat…	GO:0043229 intracellular organelle; GO:0016020 membrane; GO:0044421 extracellular region part; GO:0042175 nuclear outer membrane-endoplasmic reticulum membrane network; GO:0005783 endoplasmic reticulum; GO:0030867 rough endoplasmic reticulum membrane; GO:0098588 bounding membrane of organelle; GO:0031090 organelle membrane; GO:0005791 rough endoplasmic reticulum; GO:0031982 vesicle; GO:0044446 in…	GO:0019842 vitamin binding; GO:0005506 iron ion binding; GO:0016758 transferase activity, transferring hexosyl groups; GO:0070815 peptidyl-lysine 5-dioxygenase activity; GO:0008378 galactosyltransferase activity; GO:0031418 L-ascorbic acid binding; GO:0043167 ion binding; GO:0043177 organic acid binding; GO:0046527 glucosyltransferase activity; GO:0008194 UDP-glycosyltransferase activity; GO:0016…	hsa00514 Other types of O-glycan biosynthesis - Homo sapiens (human); hsa00310 Lysine degradation - Homo sapiens (human);	118	1.61632	1.40861e-17	up	0.512701	0.487732	0.614242	0.807338	0.431135	0.654807	0.709524	0.603679	0.655704	0.713112	0.756157	1.02483	0.559501	0.604741	0.542882	0.812624	0.713323	0.905003	0.740259	0.987584	0.591798	0.843691	0.593752	0.546877	1.35167	1.07284	1.09882	0.927494	1.06563	0.871565	0.949667	1.56889	0.867156	1.18841	1.02616	0.937661	1.23232
O60610	Protein diaphanous homolog 1	DIAPH1	141.35	Plasma Membrane	GO:0044085 cellular component biogenesis; GO:0065008 regulation of biological quality; GO:0030335 positive regulation of cell migration; GO:0045321 leukocyte activation; GO:0040017 positive regulation of locomotion; GO:0044699 single-organism process; GO:0050877 neurological system process; GO:0030041 actin filament polymerization; GO:0051234 establishment of localization; GO:0030036 actin cytosk…	GO:0016020 membrane; GO:0031090 organelle membrane; GO:0031410 cytoplasmic vesicle; GO:0071944 cell periphery; GO:0032587 ruffle membrane; GO:0031982 vesicle; GO:0005737 cytoplasm; GO:0044433 cytoplasmic vesicle part; GO:0044424 intracellular part; GO:0005623 cell; GO:0044422 organelle part; GO:0043228 non-membrane-bounded organelle; GO:0005856 cytoskeleton; GO:0072686 mitotic spindle; GO:0005815…	GO:0031267 small GTPase binding; GO:0097159 organic cyclic compound binding; GO:1901363 heterocyclic compound binding; GO:0017048 Rho GTPase binding; GO:0003723 RNA binding; GO:0008092 cytoskeletal protein binding; GO:0017016 Ras GTPase binding; GO:0005102 receptor binding; GO:0005488 binding; GO:0003676 nucleic acid binding; GO:0003779 actin binding; GO:0044325 ion channel binding; GO:0005515 pr…	hsa04510 Focal adhesion - Homo sapiens (human); hsa04933 AGE-RAGE signaling pathway in diabetic complications - Homo sapiens (human); hsa05131 Shigellosis - Homo sapiens (human); hsa04810 Regulation of actin cytoskeleton - Homo sapiens (human);	118	1.10314	0.00563448		0.838667	0.696895	0.825779	0.87273	0.793558	0.938522	0.848188	0.831072	0.923308	0.811104	0.962032	0.806338	1.00912	1.07352	1.03123	1.00037	1.17714	1.0053	1.01489	0.907932	1.10986	0.997203	1.13439	0.929294	1.10104	1.32014	0.918554	0.959442	1.01174	1.16386	1.17984	1.1207	1.22435	1.21266	1.02969	1.07183	1.4537
O60645	Exocyst complex component 3	EXOC3	86.844	Nucleoplasm; Mitochondria	GO:0051601 exocyst localization; GO:0016192 vesicle-mediated transport; GO:0044763 single-organism cellular process; GO:0044699 single-organism process; GO:0071702 organic substance transport; GO:0015031 protein transport; GO:0051641 cellular localization; GO:0051234 establishment of localization; GO:0006810 transport; GO:0045184 establishment of protein localization; GO:0070727 cellular macromol…	GO:0016020 membrane; GO:0005938 cell cortex; GO:0031090 organelle membrane; GO:0031410 cytoplasmic vesicle; GO:0071944 cell periphery; GO:0099568 cytoplasmic region; GO:0031982 vesicle; GO:0005737 cytoplasm; GO:0044433 cytoplasmic vesicle part; GO:0032991 macromolecular complex; GO:0044424 intracellular part; GO:0000145 exocyst; GO:0005623 cell; GO:0044422 organelle part; GO:0005622 intracellular…	GO:0000149 SNARE binding; GO:0050839 cell adhesion molecule binding; GO:0005515 protein binding; GO:0005488 binding; GO:0045296 cadherin binding;		118	1.0009	0.972533		0.817219	0.954942	0.844581	0.852789	0.918459	0.997781	0.967034	1.04241	1.00572	0.999765	0.95128	0.768489	1.03167	1.01444	0.738821	0.992648	1.1573	0.994343	1.35411	1.76101	1.08926	1.18642	1.18566	1.33	0.942173	1.14739	0.859917	0.931328	1.07018	1.13503	0.821881	0.905083	1.02756	1.04436	0.998345	0.998194	1.02103
O60664	Perilipin-3	PLIN3	47.074	Vesicles; Cytosol	GO:0006810 transport; GO:0051179 localization; GO:0016192 vesicle-mediated transport; GO:0051234 establishment of localization;	GO:0010008 endosome membrane; GO:0043229 intracellular organelle; GO:0097708 intracellular vesicle; GO:0016020 membrane; GO:0098588 bounding membrane of organelle; GO:0043232 intracellular non-membrane-bounded organelle; GO:0031410 cytoplasmic vesicle; GO:0031090 organelle membrane; GO:0005737 cytoplasm; GO:0044446 intracellular organelle part; GO:0031982 vesicle; GO:0044433 cytoplasmic vesicle p…	GO:0050839 cell adhesion molecule binding; GO:0005515 protein binding; GO:0005488 binding; GO:0045296 cadherin binding;		118	0.994606	0.885521		1.1817	1.23899	0.959682	0.835885	1.19295	1.05888	1.06487	0.947994	1.18674	0.96098	0.969509	0.715119	0.956318	1.25499	1.01285	0.853999	1.11691	0.86223	1.04299	0.95766	1.15358	1.14306	1.00934	1.07646	0.998561	1.018	1.04889	1.33458	1.07386	1.70441	1.40229	0.976037	1.36444	1.13859	1.17376	1.0957	1.21496
O60684	Importin subunit alpha-7	KPNA6	60.029	Nucleoplasm; Cytosol	GO:0006607 NLS-bearing protein import into nucleus; GO:0072594 establishment of protein localization to organelle; GO:0022414 reproductive process; GO:0017038 protein import; GO:0009891 positive regulation of biosynthetic process; GO:0044699 single-organism process; GO:0051169 nuclear transport; GO:0015031 protein transport; GO:0051234 establishment of localization; GO:0006605 protein targeting; …	GO:0043229 intracellular organelle; GO:0016020 membrane; GO:0005643 nuclear pore; GO:0005635 nuclear envelope; GO:0005737 cytoplasm; GO:0044446 intracellular organelle part; GO:0031967 organelle envelope; GO:0031981 nuclear lumen; GO:0032991 macromolecular complex; GO:0012505 endomembrane system; GO:0044424 intracellular part; GO:0005829 cytosol; GO:0005623 cell; GO:0044422 organelle part; GO:003…	GO:0005048 signal sequence binding; GO:0008565 protein transporter activity; GO:0042277 peptide binding; GO:0005488 binding; GO:0008139 nuclear localization sequence binding; GO:0022892 substrate-specific transporter activity; GO:0005515 protein binding; GO:0033218 amide binding; GO:0005215 transporter activity;		118	1.12612	0.000257375		1.02518	1.17324	1.13546	1.22531	0.926131	0.811425	0.844144	0.846013	0.775902	0.802077	0.796216	0.813329	0.796216	0.824137	0.879981	1.04598	1.08941	0.761469	1.06114	1.11778	0.893948	0.792897	0.994628	1.0053	0.946553	1.06398	0.947909	0.874058	0.921734	1.00518	1.25333	1.07345	1.02558	1.07595	1.1244	0.993471	1.03148
O60701	UDP-glucose 6-dehydrogenase	UGDH	55.023	Nucleoplasm	GO:0009226 nucleotide-sugar biosynthetic process; GO:0044707 single-multicellular organism process; GO:0016053 organic acid biosynthetic process; GO:0046398 UDP-glucuronate metabolic process; GO:0006725 cellular aromatic compound metabolic process; GO:0006024 glycosaminoglycan biosynthetic process; GO:0044699 single-organism process; GO:0009058 biosynthetic process; GO:1901566 organonitrogen comp…	GO:0043229 intracellular organelle; GO:0044421 extracellular region part; GO:0005737 cytoplasm; GO:0044446 intracellular organelle part; GO:0031982 vesicle; GO:0031981 nuclear lumen; GO:0044424 intracellular part; GO:0005829 cytosol; GO:0005623 cell; GO:0005576 extracellular region; GO:0044422 organelle part; GO:0031974 membrane-enclosed lumen; GO:0043226 organelle; GO:0070062 extracellular exoso…	GO:1901265 nucleoside phosphate binding; GO:0000166 nucleotide binding; GO:0048037 cofactor binding; GO:0016491 oxidoreductase activity; GO:0009055 electron carrier activity; GO:0016614 oxidoreductase activity, acting on CH-OH group of donors; GO:1901363 heterocyclic compound binding; GO:0097159 organic cyclic compound binding; GO:0016616 oxidoreductase activity, acting on the CH-OH group of dono…	hsa00053 Ascorbate and aldarate metabolism - Homo sapiens (human); hsa00040 Pentose and glucuronate interconversions - Homo sapiens (human); hsa01100 Metabolic pathways - Homo sapiens (human); hsa00520 Amino sugar and nucleotide sugar metabolism - Homo sapiens (human);	118	1.25656	0.00658581		0.352934	0.597959	0.540354	0.473012	0.551712	1.19832	1.13502	1.47443	1.06517	1.07936	0.518338	1.16079	0.676213	0.396054	0.463584	0.968553	1.10188	0.959303	1.19024	0.67836	0.948806	0.783326	0.802439	1.40359	2.34883	0.974422	0.960399	1.27471	1.1241	0.513776	0.589013	0.897715	0.804353	0.8451	1.1358	0.825653	0.754304
O60716	Catenin delta-1	CTNND1	108.17	Plasma Membrane	GO:0044700 single organism signaling; GO:0044409 entry into host; GO:0009968 negative regulation of signal transduction; GO:0007166 cell surface receptor signaling pathway; GO:0097659 nucleic acid-templated transcription; GO:0007420 brain development; GO:0023051 regulation of signaling; GO:0045216 cell-cell junction organization; GO:0090090 negative regulation of canonical Wnt signaling pathway; …	GO:0030425 dendrite; GO:0016020 membrane; GO:0044421 extracellular region part; GO:0071944 cell periphery; GO:0030054 cell junction; GO:0031982 vesicle; GO:0005737 cytoplasm; GO:0030426 growth cone; GO:0044424 intracellular part; GO:0005913 cell-cell adherens junction; GO:0005911 cell-cell junction; GO:0005623 cell; GO:0043197 dendritic spine; GO:0070062 extracellular exosome; GO:0044309 neuron s…	GO:0050839 cell adhesion molecule binding; GO:0005102 receptor binding; GO:0005488 binding; GO:0045296 cadherin binding; GO:0019901 protein kinase binding; GO:0005515 protein binding; GO:0019900 kinase binding; GO:0019899 enzyme binding;	hsa04670 Leukocyte transendothelial migration - Homo sapiens (human); hsa04015 Rap1 signaling pathway - Homo sapiens (human); hsa04520 Adherens junction - Homo sapiens (human);	118	0.94779	0.111829		1.11479	0.995385	1.13926	0.822147	1.10696	1.1153	1.03814	1.12031	1.07421	0.958975	0.880918	0.995565	1.10825	0.955389	1.0181	1.15827	1.18347	0.947632	1.26315	1.07157	0.886009	1.12873	1.06053	1.25552	1.07956	0.93666	0.908872	1.06018	1.21851	1.05436	1.21733	0.972026	1.05219	0.960372	1.03681	1.16136	0.92836
O60763	General vesicular transport factor p115	USO1	107.89	Golgi Apparatus; Nucleoli	GO:0044085 cellular component biogenesis; GO:0051640 organelle localization; GO:0090174 organelle membrane fusion; GO:0016043 cellular component organization; GO:0006901 vesicle coating; GO:0046907 intracellular transport; GO:0010256 endomembrane system organization; GO:0048207 vesicle targeting, rough ER to cis-Golgi; GO:0048208 COPII vesicle coating; GO:0044699 single-organism process; GO:00481…	GO:0030658 transport vesicle membrane; GO:0016020 membrane; GO:0005783 endoplasmic reticulum; GO:0031410 cytoplasmic vesicle; GO:0031090 organelle membrane; GO:0031982 vesicle; GO:0005737 cytoplasm; GO:0044433 cytoplasmic vesicle part; GO:0044424 intracellular part; GO:0005623 cell; GO:0030662 coated vesicle membrane; GO:0044422 organelle part; GO:0043228 non-membrane-bounded organelle; GO:003197…	GO:0097159 organic cyclic compound binding; GO:1901363 heterocyclic compound binding; GO:0050839 cell adhesion molecule binding; GO:0003723 RNA binding; GO:0008565 protein transporter activity; GO:0005488 binding; GO:0045296 cadherin binding; GO:0003676 nucleic acid binding; GO:0022892 substrate-specific transporter activity; GO:0005515 protein binding; GO:0005215 transporter activity;		118	1.11509	0.000154503		0.962665	0.898424	0.897479	0.984393	0.905037	1.06168	1.0786	0.97213	0.910439	0.955215	0.779522	0.991946	0.909442	0.866768	0.817455	0.803129	0.925103	1.27085	0.84253	0.967283	0.852725	0.898638	0.926111	0.907024	1.05336	1.19412	1.08755	0.999991	1.0975	1.11049	0.955045	1.29657	0.869129	1.07356	1.00954	1.15631	1.03136
O60784	Target of Myb protein 1	TOM1	53.818	Plasma Membrane; Centrosome; Cytosol	GO:0046907 intracellular transport; GO:0045321 leukocyte activation; GO:0002283 neutrophil activation involved in immune response; GO:0002252 immune effector process; GO:0044699 single-organism process; GO:0050896 response to stimulus; GO:0015031 protein transport; GO:0051234 establishment of localization; GO:0051649 establishment of localization in cell; GO:1902578 single-organism localization; …	GO:0016020 membrane; GO:0044421 extracellular region part; GO:0031090 organelle membrane; GO:0031410 cytoplasmic vesicle; GO:0071944 cell periphery; GO:0031982 vesicle; GO:0005737 cytoplasm; GO:0044433 cytoplasmic vesicle part; GO:0044424 intracellular part; GO:0005623 cell; GO:0044422 organelle part; GO:0005769 early endosome; GO:0070062 extracellular exosome; GO:0005765 lysosomal membrane; GO:0…	GO:0030276 clathrin binding; GO:0005515 protein binding; GO:0005488 binding;		118	0.793455	1.20567e-11		1.4409	1.5035	1.65615	1.21356	1.53974	1.23411	1.0568	1.22702	1.05376	1.10543	1.13392	0.773316	1.23812	1.44754	1.25958	1.23004	1.34539	0.920647	1.29054	1.44852	1.30137	1.36265	1.14233	1.32716	1.12241	1.10593	0.863272	1.2027	0.916973	1.24017	1.34001	1.21947	1.08266	1.00382	0.906141	0.866333	0.985755
O60826	Coiled-coil domain-containing protein 22	CCDC22	70.755	Nucleoplasm; Cytosol	GO:0065008 regulation of biological quality; GO:0032270 positive regulation of cellular protein metabolic process; GO:0009968 negative regulation of signal transduction; GO:1903533 regulation of protein targeting; GO:0031331 positive regulation of cellular catabolic process; GO:0023051 regulation of signaling; GO:1902533 positive regulation of intracellular signal transduction; GO:0090317 negativ…	GO:0043226 organelle; GO:0097708 intracellular vesicle; GO:0043229 intracellular organelle; GO:0031410 cytoplasmic vesicle; GO:0044464 cell part; GO:0005622 intracellular; GO:0005737 cytoplasm; GO:0031982 vesicle; GO:0005768 endosome; GO:0012505 endomembrane system; GO:0044424 intracellular part; GO:0005623 cell; GO:0043227 membrane-bounded organelle; GO:0044444 cytoplasmic part;	GO:0005515 protein binding; GO:0097602 cullin family protein binding; GO:0005488 binding;		118	0.955116	0.0220459		1.12997	1.06796	0.99313	1.42181	1.30208	0.982095	1.01313	1.05418	0.981094	1.11324	1.05589	0.926051	0.928915	0.953737	0.908867	1.01827	1.07113	1.188	0.995968	1.25587	1.16291	1.21367	1.06128	0.952683	0.95999	1.08079	1.01113	1.06118	0.975087	0.968058	0.901467	1.13795	0.888619	1.09865	0.986954	1.00196	0.98036
O60832	H/ACA ribonucleoprotein complex subunit 4	DKC1	57.673	Nucleoplasm; Nucleoli	GO:0044085 cellular component biogenesis; GO:0065008 regulation of biological quality; GO:0022613 ribonucleoprotein complex biogenesis; GO:0051973 positive regulation of telomerase activity; GO:0010608 posttranscriptional regulation of gene expression; GO:0043489 RNA stabilization; GO:0009891 positive regulation of biosynthetic process; GO:1904816 positive regulation of protein localization to ch…	GO:0005737 cytoplasm; GO:0031429 box H/ACA snoRNP complex; GO:0032991 macromolecular complex; GO:0044424 intracellular part; GO:0016604 nuclear body; GO:0005623 cell; GO:0015030 Cajal body; GO:0044422 organelle part; GO:0043228 non-membrane-bounded organelle; GO:0031974 membrane-enclosed lumen; GO:0005654 nucleoplasm; GO:1902494 catalytic complex; GO:0070013 intracellular organelle lumen; GO:0005…	GO:0003723 RNA binding; GO:0003720 telomerase activity; GO:0003964 RNA-directed DNA polymerase activity; GO:0005515 protein binding; GO:0009982 pseudouridine synthase activity; GO:0070034 telomerase RNA binding; GO:1901363 heterocyclic compound binding; GO:0030515 snoRNA binding; GO:0097159 organic cyclic compound binding; GO:0016853 isomerase activity; GO:0016779 nucleotidyltransferase activity;…	hsa03008 Ribosome biogenesis in eukaryotes - Homo sapiens (human);	118	1.26053	2.92789e-09		0.955171	0.721214	0.830824	0.823455	0.855693	0.924838	0.84769	0.786536	0.797826	0.77995	0.650336	1.21679	0.717254	0.706887	0.685209	1.33333	0.676825	0.842996	0.791843	0.933168	0.753488	0.724283	0.87136	0.89946	1.05741	1.09057	1.12053	0.969998	0.946477	0.965136	1.105	0.876727	0.886874	1.00539	1.03642	1.0386	0.898187
O60841	Eukaryotic translation initiation factor 5B	EIF5B	138.83	Plasma Membrane; Cytosol	GO:0050794 regulation of cellular process; GO:0006518 peptide metabolic process; GO:0060255 regulation of macromolecule metabolic process; GO:0010608 posttranscriptional regulation of gene expression; GO:0044267 cellular protein metabolic process; GO:0009058 biosynthetic process; GO:1901566 organonitrogen compound biosynthetic process; GO:0044237 cellular metabolic process; GO:0071704 organic sub…	GO:0044464 cell part; GO:0005622 intracellular; GO:0005737 cytoplasm; GO:0044424 intracellular part; GO:0005623 cell; GO:0005829 cytosol; GO:0044444 cytoplasmic part;	GO:1901265 nucleoside phosphate binding; GO:0003743 translation initiation factor activity; GO:0016817 hydrolase activity, acting on acid anhydrides; GO:0005515 protein binding; GO:0016787 hydrolase activity; GO:1901363 heterocyclic compound binding; GO:0097159 organic cyclic compound binding; GO:0016462 pyrophosphatase activity; GO:0032553 ribonucleotide binding; GO:0003824 catalytic activity; G…	hsa03013 RNA transport - Homo sapiens (human);	118	1.24514	1.233e-09		0.886234	0.739284	0.789175	0.644946	0.706629	0.793436	0.781567	0.695741	0.86648	0.780654	0.76179	0.852188	0.846538	0.896445	0.895504	0.893346	1.02568	1.01657	0.933246	0.891295	0.86281	0.909805	1.06907	0.780769	1.49852	0.992364	1.60057	1.00892	0.918524	1.01792	1.07796	1.18436	1.0682	1.15686	1.01762	1.07511	1.16332
O60884	DnaJ homolog subfamily A member 2	DNAJA2	45.745	Intermediate Filaments; Cytosol; Nucleoli	GO:0050794 regulation of cellular process; GO:0042127 regulation of cell proliferation; GO:0006950 response to stress; GO:0009628 response to abiotic stimulus; GO:0048522 positive regulation of cellular process; GO:0050896 response to stimulus; GO:0048518 positive regulation of biological process; GO:0043085 positive regulation of catalytic activity; GO:0006457 protein folding; GO:0050789 regulat…	GO:0016020 membrane; GO:0044421 extracellular region part; GO:0005737 cytoplasm; GO:0031982 vesicle; GO:0044424 intracellular part; GO:0005623 cell; GO:0005829 cytosol; GO:0005576 extracellular region; GO:0043226 organelle; GO:0070062 extracellular exosome; GO:0005622 intracellular; GO:0044464 cell part; GO:1903561 extracellular vesicle; GO:0043227 membrane-bounded organelle; GO:0043230 extracell…	GO:1901265 nucleoside phosphate binding; GO:0060589 nucleoside-triphosphatase regulator activity; GO:0005515 protein binding; GO:0098772 molecular function regulator; GO:0097159 organic cyclic compound binding; GO:1901363 heterocyclic compound binding; GO:0032553 ribonucleotide binding; GO:0005488 binding; GO:0032550 purine ribonucleoside binding; GO:0043169 cation binding; GO:0043168 anion bindi…	hsa04141 Protein processing in endoplasmic reticulum - Homo sapiens (human);	118	1.04504	0.0708388		0.98999	1.05088	0.974276	1.05481	0.913384	0.933101	0.890688	0.955722	0.922734	0.861469	1.12105	0.965323	1.0107	1.16334	1.10971	1.08481	1.00264	0.778207	1.13582	0.865494	1.02451	0.920501	0.893736	1.21471	1.07249	0.907491	1.18664	1.04338	1.2168	1.0468	1.20669	1.03111	0.927391	0.987609	1.06613	1.1819	1.155
O60888	Protein CutA	CUTA	19.116	Plasma Membrane; Actin Filaments; Secreted proteins	GO:0042221 response to chemical; GO:0010035 response to inorganic substance; GO:0033036 macromolecule localization; GO:0051179 localization; GO:0008104 protein localization; GO:0050896 response to stimulus; GO:0010038 response to metal ion;	GO:0016020 membrane; GO:0070062 extracellular exosome; GO:0043226 organelle; GO:0044421 extracellular region part; GO:0031982 vesicle; GO:1903561 extracellular vesicle; GO:0043227 membrane-bounded organelle; GO:0005576 extracellular region; GO:0043230 extracellular organelle;	GO:0046914 transition metal ion binding; GO:0005488 binding; GO:0043167 ion binding; GO:0046872 metal ion binding; GO:0043169 cation binding; GO:0005515 protein binding; GO:0005507 copper ion binding; GO:0019899 enzyme binding;		118	1.11729	0.00184031		0.781013	0.87758	0.696304	0.571783	0.861486	0.897971	0.912644	0.955684	0.976225	0.952749	0.988478	1.13727	1.03218	1.22779	1.18097	0.847853	0.94223	1.09424	0.918401	0.868727	1.05069	1.04381	1.05629	0.782032	1.10714	1.36465	0.992854	0.883298	0.98992	1.27462	0.948787	0.805881	0.858792	1.10651	0.913228	0.843963	1.03415
O75027	ATP-binding cassette sub-family B member 7, mitochondrial	ABCB7	82.64	Mitochondria	GO:0006879 cellular iron ion homeostasis; GO:0065008 regulation of biological quality; GO:0055076 transition metal ion homeostasis; GO:0030003 cellular cation homeostasis; GO:0055072 iron ion homeostasis; GO:0044699 single-organism process; GO:0055082 cellular chemical homeostasis; GO:0051234 establishment of localization; GO:0042592 homeostatic process; GO:1902578 single-organism localization; G…	GO:0043229 intracellular organelle; GO:0016020 membrane; GO:0044429 mitochondrial part; GO:0031090 organelle membrane; GO:0031967 organelle envelope; GO:0044446 intracellular organelle part; GO:0005737 cytoplasm; GO:0031224 intrinsic component of membrane; GO:0044424 intracellular part; GO:0005623 cell; GO:0016021 integral component of membrane; GO:0044422 organelle part; GO:0005739 mitochondrion…	GO:0015232 heme transporter activity; GO:1901265 nucleoside phosphate binding; GO:0015399 primary active transmembrane transporter activity; GO:0016817 hydrolase activity, acting on acid anhydrides; GO:0016787 hydrolase activity; GO:0051184 cofactor transporter activity; GO:0016887 ATPase activity; GO:0097159 organic cyclic compound binding; GO:1901363 heterocyclic compound binding; GO:0016462 py…	hsa02010 ABC transporters - Homo sapiens (human);	118	1.09617	0.00491874		0.814744	0.999214	0.786881	1.24325	0.966547	0.907558	1.02563	0.914563	0.930572	0.940579	0.883645	0.997917	0.927975	0.901377	0.909257	1.08095	0.914289	1.06127	0.760392	0.944546	1.00332	0.911492	1.1079	0.79239	1.02804	1.00978	0.887546	0.876539	1.04764	1.0058	0.939055	1.26292	1.09715	0.9646	1.08286	1.23304	0.821169
O75083	WD repeat-containing protein 1	WDR1	66.193	Plasma Membrane; Plasma Membrane	GO:0001738 morphogenesis of a polarized epithelium; GO:0044085 cellular component biogenesis; GO:0065008 regulation of biological quality; GO:0014013 regulation of gliogenesis; GO:0043243 positive regulation of protein complex disassembly; GO:0035088 establishment or maintenance of apical/basal cell polarity; GO:0032989 cellular component morphogenesis; GO:0030832 regulation of actin filament len…	GO:0044421 extracellular region part; GO:0005938 cell cortex; GO:0071944 cell periphery; GO:0030054 cell junction; GO:0031982 vesicle; GO:0099568 cytoplasmic region; GO:0005737 cytoplasm; GO:0030863 cortical cytoskeleton; GO:0032991 macromolecular complex; GO:0099512 supramolecular fiber; GO:0030864 cortical actin cytoskeleton; GO:0044424 intracellular part; GO:0099080 supramolecular complex; GO:…	GO:0051015 actin filament binding; GO:0008092 cytoskeletal protein binding; GO:0005488 binding; GO:0044877 macromolecular complex binding; GO:0003779 actin binding; GO:0005515 protein binding; GO:0032403 protein complex binding;		118	0.889262	9.32444e-05		1.15853	1.29697	1.14812	0.956597	1.02009	1.10721	1.03373	1.15721	1.06435	1.13068	1.4782	1.13781	1.14417	1.12827	1.26718	1.2758	0.990542	0.993324	1.14953	1.04388	1.1131	1.28733	0.94938	1.08791	1.07838	1.05444	0.906175	1.06537	1.01128	0.931033	0.953117	0.935016	1.01434	0.977415	0.946591	0.895403	1.15215
O75116	Rho-associated protein kinase 2	ROCK2	160.9	Cytosol	GO:0044700 single organism signaling; GO:0019079 viral genome replication; GO:0030335 positive regulation of cell migration; GO:0032270 positive regulation of cellular protein metabolic process; GO:0007166 cell surface receptor signaling pathway; GO:0090002 establishment of protein localization to plasma membrane; GO:0010564 regulation of cell cycle process; GO:0044237 cellular metabolic process;…	GO:0043229 intracellular organelle; GO:0016020 membrane; GO:0043232 intracellular non-membrane-bounded organelle; GO:0071944 cell periphery; GO:0044430 cytoskeletal part; GO:0044446 intracellular organelle part; GO:0005737 cytoplasm; GO:0032991 macromolecular complex; GO:0044424 intracellular part; GO:0005829 cytosol; GO:0005623 cell; GO:0044422 organelle part; GO:0036464 cytoplasmic ribonucleopr…	GO:1901265 nucleoside phosphate binding; GO:0016773 phosphotransferase activity, alcohol group as acceptor; GO:0005515 protein binding; GO:0004672 protein kinase activity; GO:1901363 heterocyclic compound binding; GO:0097159 organic cyclic compound binding; GO:0016301 kinase activity; GO:0032553 ribonucleotide binding; GO:0003824 catalytic activity; GO:0017016 Ras GTPase binding; GO:0005488 bindi…	hsa04921 Oxytocin signaling pathway - Homo sapiens (human); hsa05132 Salmonella infection - Homo sapiens (human); hsa04530 Tight junction - Homo sapiens (human); hsa05130 Pathogenic Escherichia coli infection - Homo sapiens (human); hsa04022 cGMP-PKG signaling pathway - Homo sapiens (human); hsa04270 Vascular smooth muscle contraction - Homo sapiens (human); hsa04024 cAMP signaling pathway - Homo…	118	0.847165	1.29856e-10		1.09794	1.2453	1.18718	1.39681	1.21416	0.901211	0.9844	1.1181	1.05174	1.08145	1.70033	1.18461	1.25513	1.19563	1.36092	1.51845	1.12789	1.11379	1.13344	1.18559	1.04822	1.23066	1.01885	1.0557	0.809442	0.864443	0.942806	0.900221	1.025	0.817655	1.02787	0.797029	0.995546	0.977653	0.944111	0.928531	0.981893
O75131	Copine-3	CPNE3	60.13	Nucleoplasm; Mitochondria; Cytosol; Nucleoli	GO:0044700 single organism signaling; GO:0030335 positive regulation of cell migration; GO:0046486 glycerolipid metabolic process; GO:0045321 leukocyte activation; GO:0007166 cell surface receptor signaling pathway; GO:0040017 positive regulation of locomotion; GO:0008654 phospholipid biosynthetic process; GO:0044699 single-organism process; GO:0044255 cellular lipid metabolic process; GO:0009058…	GO:0016020 membrane; GO:0044421 extracellular region part; GO:0031090 organelle membrane; GO:0031410 cytoplasmic vesicle; GO:0071944 cell periphery; GO:0030054 cell junction; GO:0031982 vesicle; GO:0005737 cytoplasm; GO:0044433 cytoplasmic vesicle part; GO:0044424 intracellular part; GO:0005623 cell; GO:0044422 organelle part; GO:0043228 non-membrane-bounded organelle; GO:0070062 extracellular ex…	GO:0003723 RNA binding; GO:0005544 calcium-dependent phospholipid binding; GO:0016773 phosphotransferase activity, alcohol group as acceptor; GO:1990782 protein tyrosine kinase binding; GO:0005102 receptor binding; GO:0019901 protein kinase binding; GO:0043167 ion binding; GO:0005515 protein binding; GO:0004672 protein kinase activity; GO:0019900 kinase binding; GO:0048306 calcium-dependent prote…		118	0.898339	0.000713725		1.0509	1.11163	1.20529	0.762701	1.20941	1.10313	1.06338	1.20947	0.968969	0.981888	1.08259	1.02583	1.23223	1.10117	1.11149	1.08839	1.00823	1.0069	1.39759	1.18771	1.12373	1.18299	1.24362	1.47562	1.27323	0.968558	0.916297	1.19258	0.803996	1.12284	0.984119	1.10384	1.06135	0.971218	0.963289	1.12129	0.944386
O75146	Huntingtin-interacting protein 1-related protein	HIP1R	119.39	Plasma Membrane; Vesicles; Cytosol	GO:0044085 cellular component biogenesis; GO:0060627 regulation of vesicle-mediated transport; GO:0065008 regulation of biological quality; GO:0010941 regulation of cell death; GO:0032270 positive regulation of cellular protein metabolic process; GO:0030832 regulation of actin filament length; GO:0010821 regulation of mitochondrion organization; GO:0045742 positive regulation of epidermal growth …	GO:0030425 dendrite; GO:0016020 membrane; GO:0031090 organelle membrane; GO:0032587 ruffle membrane; GO:0005737 cytoplasm; GO:0099568 cytoplasmic region; GO:0044433 cytoplasmic vesicle part; GO:0032838 cell projection cytoplasm; GO:0043025 neuronal cell body; GO:0005623 cell; GO:0044422 organelle part; GO:0043197 dendritic spine; GO:0043228 non-membrane-bounded organelle; GO:0032839 dendrite cyto…	GO:0051015 actin filament binding; GO:0098748 endocytic adaptor activity; GO:1901981 phosphatidylinositol phosphate binding; GO:0030674 protein binding, bridging; GO:0046982 protein heterodimerization activity; GO:0046983 protein dimerization activity; GO:0043167 ion binding; GO:0044877 macromolecular complex binding; GO:0080025 phosphatidylinositol-3,5-bisphosphate binding; GO:0005515 protein bi…		118	1.15724	0.00507262		0.746402	0.832739	0.823456	0.920005	0.790963	0.766072	0.86993	0.847063	1.0462	0.908996	0.647097	0.454457	0.821349	0.957073	0.821349	0.775979	1.13719	1.81137	1.02046	0.921948	1.10429	0.73658	1.06433	1.08023	1.15859	1.1196	1.08908	1.23391	1.03858	1.07266	1.83179	0.877758	1.02132	1.1507	1.15508	1.46378	1.17403
O75150	E3 ubiquitin-protein ligase BRE1B	RNF40	113.65	Nucleoplasm	GO:0032270 positive regulation of cellular protein metabolic process; GO:0031331 positive regulation of cellular catabolic process; GO:0050686 negative regulation of mRNA processing; GO:0051253 negative regulation of RNA metabolic process; GO:1903312 negative regulation of mRNA metabolic process; GO:0044237 cellular metabolic process; GO:1905269 positive regulation of chromatin organization; GO:0…	GO:0016020 membrane; GO:0019898 extrinsic component of membrane; GO:0005737 cytoplasm; GO:0032991 macromolecular complex; GO:0044424 intracellular part; GO:0005623 cell; GO:0000792 heterochromatin; GO:0044422 organelle part; GO:0043679 axon terminus; GO:0044427 chromosomal part; GO:0043228 non-membrane-bounded organelle; GO:0031974 membrane-enclosed lumen; GO:1902494 catalytic complex; GO:0005654…	GO:0000149 SNARE binding; GO:0003723 RNA binding; GO:0019787 ubiquitin-like protein transferase activity; GO:0031625 ubiquitin protein ligase binding; GO:0003730 mRNA 3'-UTR binding; GO:0044877 macromolecular complex binding; GO:0046983 protein dimerization activity; GO:0043167 ion binding; GO:0031624 ubiquitin conjugating enzyme binding; GO:0005515 protein binding; GO:0008270 zinc ion binding; G…		118	1.16354	3.75093e-06		0.738112	0.682731	0.859769	1.04861	0.785322	0.738037	0.774216	0.761553	0.736228	0.645783	0.791136	0.935504	0.845996	0.959565	0.830597	0.949375	1.24437	1.57696	1.04339	1.07862	1.21792	0.95631	1.04364	0.851455	0.91061	1.09945	0.973196	0.884559	1.00485	0.91818	1.11649	1.09914	1.03854	0.942734	1.0427	1.13197	0.958204
O75153	Clustered mitochondria protein homolog	CLUH	146.67	Nucleoplasm; Vesicles	GO:0051640 organelle localization; GO:0016043 cellular component organization; GO:0051646 mitochondrion localization; GO:0048311 mitochondrion distribution; GO:0006996 organelle organization; GO:0007005 mitochondrion organization; GO:0051179 localization; GO:0009987 cellular process; GO:0071840 cellular component organization or biogenesis; GO:0048312 intracellular distribution of mitochondria; G…	GO:0044424 intracellular part; GO:0005623 cell; GO:0044464 cell part; GO:0005622 intracellular; GO:0005737 cytoplasm;	GO:0097159 organic cyclic compound binding; GO:1901363 heterocyclic compound binding; GO:0003729 mRNA binding; GO:0003723 RNA binding; GO:0005515 protein binding; GO:0005488 binding; GO:0003676 nucleic acid binding;		118	1.08967	0.0454259		0.878214	0.92837	0.992722	0.785471	0.947297	0.842094	0.838356	0.963595	0.904714	0.730874	0.797553	0.843761	0.778145	0.803098	0.844685	1.11121	1.0574	0.881007	1.10724	1.06985	1.25846	1.02916	1.30213	1.07379	1.129	1.28041	0.984156	1.158	0.88789	1.03044	1.47036	1.16612	1.40303	1.25505	1.18189	1.0886	1.23421
O75165	DnaJ homolog subfamily C member 13	DNAJC13	254.41	Vesicles; Cytosol	GO:0050794 regulation of cellular process; GO:0060627 regulation of vesicle-mediated transport; GO:0016043 cellular component organization; GO:0001649 osteoblast differentiation; GO:0044707 single-multicellular organism process; GO:0010256 endomembrane system organization; GO:0045321 leukocyte activation; GO:0002283 neutrophil activation involved in immune response; GO:0002252 immune effector pro…	GO:0016020 membrane; GO:0044421 extracellular region part; GO:0031410 cytoplasmic vesicle; GO:0031090 organelle membrane; GO:0071944 cell periphery; GO:0005737 cytoplasm; GO:0031982 vesicle; GO:0044433 cytoplasmic vesicle part; GO:0044424 intracellular part; GO:0005623 cell; GO:0044422 organelle part; GO:0005769 early endosome; GO:0070062 extracellular exosome; GO:0005765 lysosomal membrane; GO:0…	GO:0005515 protein binding; GO:0005488 binding;		118	1.15028	6.36085e-10		0.880215	0.796705	0.870616	1.09139	0.966605	0.859911	0.89634	0.790888	0.884836	0.933728	0.852023	0.843512	0.814197	0.842567	0.739492	0.969093	0.933934	1.05102	0.940814	1.02256	0.901	1.03415	0.892256	1.0126	1.02228	1.11731	0.985495	0.871415	1.04877	1.01467	0.996694	1.0763	1.07428	1.05934	1.13739	1.03824	1.13876
O75223	Gamma-glutamylcyclotransferase	GGCT	21.007		GO:0050794 regulation of cellular process; GO:0044700 single organism signaling; GO:0016043 cellular component organization; GO:0097190 apoptotic signaling pathway; GO:0006518 peptide metabolic process; GO:0044699 single-organism process; GO:0042398 cellular modified amino acid biosynthetic process; GO:0009058 biosynthetic process; GO:0050896 response to stimulus; GO:1901566 organonitrogen compou…	GO:0070062 extracellular exosome; GO:0043226 organelle; GO:0044421 extracellular region part; GO:0044464 cell part; GO:0005622 intracellular; GO:0005737 cytoplasm; GO:0031982 vesicle; GO:1903561 extracellular vesicle; GO:0044424 intracellular part; GO:0005623 cell; GO:0005829 cytosol; GO:0043227 membrane-bounded organelle; GO:0005576 extracellular region; GO:0043230 extracellular organelle; GO:00…	GO:0016746 transferase activity, transferring acyl groups; GO:0042802 identical protein binding; GO:0003824 catalytic activity; GO:0042803 protein homodimerization activity; GO:0005488 binding; GO:0046983 protein dimerization activity; GO:0003839 gamma-glutamylcyclotransferase activity; GO:0005515 protein binding; GO:0016740 transferase activity; GO:0016755 transferase activity, transferring amin…	hsa00480 Glutathione metabolism - Homo sapiens (human);	118	1.1862	0.000160485		0.751071	0.704291	0.66964	0.785722	0.783989	1.07379	1.07176	0.990645	0.993687	0.96124	0.820674	0.721932	0.871908	0.889607	0.728453	0.897268	0.876364	0.859142	0.993406	0.765393	0.899939	0.89612	1.17271	0.994259	1.47962	0.782257	0.845648	1.11029	1.28368	0.873771	1.07428	1.2534	0.888592	1.26042	1.17193	1.0362	1.16517
O75306	NADH dehydrogenase [ubiquinone] iron-sulfur protein 2, mitochondrial	NDUFS2	52.545	Nucleoplasm; Mitochondria	GO:0044085 cellular component biogenesis; GO:0009116 nucleoside metabolic process; GO:0042278 purine nucleoside metabolic process; GO:0009167 purine ribonucleoside monophosphate metabolic process; GO:0009117 nucleotide metabolic process; GO:0044699 single-organism process; GO:0044237 cellular metabolic process; GO:0006796 phosphate-containing compound metabolic process; GO:0008152 metabolic proce…	GO:0016020 membrane; GO:0098800 inner mitochondrial membrane protein complex; GO:0031090 organelle membrane; GO:0098796 membrane protein complex; GO:0005737 cytoplasm; GO:0045271 respiratory chain complex I; GO:0032991 macromolecular complex; GO:0098798 mitochondrial protein complex; GO:0044424 intracellular part; GO:0005747 mitochondrial respiratory chain complex I; GO:0044455 mitochondrial memb…	GO:0016651 oxidoreductase activity, acting on NAD(P)H; GO:1901265 nucleoside phosphate binding; GO:0031625 ubiquitin protein ligase binding; GO:0043167 ion binding; GO:0050136 NADH dehydrogenase (quinone) activity; GO:0005515 protein binding; GO:0000166 nucleotide binding; GO:0051539 4 iron, 4 sulfur cluster binding; GO:0048037 cofactor binding; GO:0016655 oxidoreductase activity, acting on NAD(P…	hsa05010 Alzheimer's disease - Homo sapiens (human); hsa04723 Retrograde endocannabinoid signaling - Homo sapiens (human); hsa04932 Non-alcoholic fatty liver disease (NAFLD) - Homo sapiens (human); hsa01100 Metabolic pathways - Homo sapiens (human); hsa00190 Oxidative phosphorylation - Homo sapiens (human); hsa05016 Huntington's disease - Homo sapiens (human); hsa04714 Thermogenesis - Homo sapien…	118	1.16845	0.00279945		0.406631	0.421364	0.319706	0.511235	0.419154	1.10682	1.10057	1.04018	1.05684	1.0964	1.11715	1.33845	1.1363	1.03203	0.98309	1.07789	1.17572	1.37784	1.08381	0.833958	1.06684	1.04812	1.13987	1.10833	1.54917	1.47698	0.99957	1.07141	0.923561	1.11928	1.00651	1.02246	0.922679	1.08431	0.937548	1.01478	1.12035
O75312	Zinc finger protein ZPR1	ZPR1	50.925	Vesicles	GO:0044700 single organism signaling; GO:0071931 positive regulation of transcription involved in G1/S transition of mitotic cell cycle; GO:0010941 regulation of cell death; GO:0042023 DNA endoreduplication; GO:1903533 regulation of protein targeting; GO:0043009 chordate embryonic development; GO:0043523 regulation of neuron apoptotic process; GO:0009891 positive regulation of biosynthetic proces…	GO:0005737 cytoplasm; GO:0043025 neuronal cell body; GO:0032991 macromolecular complex; GO:0030426 growth cone; GO:0044424 intracellular part; GO:0016604 nuclear body; GO:0005623 cell; GO:0044422 organelle part; GO:0015030 Cajal body; GO:0043228 non-membrane-bounded organelle; GO:0031974 membrane-enclosed lumen; GO:0005654 nucleoplasm; GO:0070013 intracellular organelle lumen; GO:0005622 intracel…	GO:0030971 receptor tyrosine kinase binding; GO:1990782 protein tyrosine kinase binding; GO:0046914 transition metal ion binding; GO:0005102 receptor binding; GO:0031369 translation initiation factor binding; GO:0005488 binding; GO:0019901 protein kinase binding; GO:0043167 ion binding; GO:0046872 metal ion binding; GO:0043169 cation binding; GO:0005515 protein binding; GO:0019900 kinase binding;…		118	1.07086	0.0142767		0.907623	0.998769	0.914339	0.841422	0.967108	0.885603	0.990413	0.884641	0.898103	0.855794	0.901189	0.760756	0.861198	0.94862	0.991401	1.02897	1.28258	1.01193	1.04338	0.991649	1.00622	1.10509	1.11378	1.02392	1.20601	1.01124	1.16253	0.989452	0.913488	1.06301	0.981651	1.0707	1.18487	1.06674	1.02106	0.840668	0.980461
O75323	Protein NipSnap homolog 2	NIPSNAP2	33.742	Mitochondria	GO:0009116 nucleoside metabolic process; GO:0042278 purine nucleoside metabolic process; GO:0009167 purine ribonucleoside monophosphate metabolic process; GO:0009117 nucleotide metabolic process; GO:0044699 single-organism process; GO:0009058 biosynthetic process; GO:0009163 nucleoside biosynthetic process; GO:0046129 purine ribonucleoside biosynthetic process; GO:0009156 ribonucleoside monophosp…	GO:0043229 intracellular organelle; GO:0016020 membrane; GO:0031226 intrinsic component of plasma membrane; GO:0071944 cell periphery; GO:0005737 cytoplasm; GO:0031224 intrinsic component of membrane; GO:0044424 intracellular part; GO:0005887 integral component of plasma membrane; GO:0005623 cell; GO:0016021 integral component of membrane; GO:0005739 mitochondrion; GO:0005886 plasma membrane; GO:…	GO:0005515 protein binding; GO:0005488 binding;		118	1.06779	0.261227		0.526507	0.7004	0.516847	0.614259	0.595742	1.0891	1.15875	1.14609	1.03739	1.16508	1.31205	1.22628	1.13415	0.979538	1.08967	1.28277	0.730605	1.49361	1.00016	1.11	0.813952	1.03511	0.921333	1.00813	1.24703	1.17699	0.803105	1.13342	0.968791	0.822812	0.706453	0.998094	0.512022	0.723751	1.00896	0.998145	0.899015
O75340	Programmed cell death protein 6	PDCD6	21.868	Cytosol	GO:0044700 single organism signaling; GO:0010941 regulation of cell death; GO:0030335 positive regulation of cell migration; GO:0032270 positive regulation of cellular protein metabolic process; GO:0051896 regulation of protein kinase B signaling; GO:0007166 cell surface receptor signaling pathway; GO:0015031 protein transport; GO:0010594 regulation of endothelial cell migration; GO:0008152 metab…	GO:0016020 membrane; GO:0042175 nuclear outer membrane-endoplasmic reticulum membrane network; GO:0044421 extracellular region part; GO:0005783 endoplasmic reticulum; GO:0031090 organelle membrane; GO:0031410 cytoplasmic vesicle; GO:0031982 vesicle; GO:0005737 cytoplasm; GO:0044424 intracellular part; GO:0005623 cell; GO:0044422 organelle part; GO:0070062 extracellular exosome; GO:0031965 nuclear…	GO:0004198 calcium-dependent cysteine-type endopeptidase activity; GO:0008233 peptidase activity; GO:0043167 ion binding; GO:0046983 protein dimerization activity; GO:0008234 cysteine-type peptidase activity; GO:0016787 hydrolase activity; GO:0005515 protein binding; GO:0048306 calcium-dependent protein binding; GO:0004175 endopeptidase activity; GO:0043495 protein anchor; GO:0042802 identical pr…		118	1.27232	8.37479e-09		0.604488	0.63836	0.619252	0.600145	0.911074	0.910878	0.839475	0.875177	0.83851	0.880001	0.807342	0.809186	0.694904	0.842364	0.770477	0.674546	0.791893	0.838707	1.08454	0.832202	0.951511	1.20495	0.973376	1.15486	1.02138	1.05785	0.896405	0.829826	1.01123	0.954802	0.888254	1.32319	0.790883	0.895516	1.06388	1.06974	1.03642
O75347	Tubulin-specific chaperone A	TBCA	12.855	Nucleoli; Microtubules	GO:0044085 cellular component biogenesis; GO:0016043 cellular component organization; GO:0034622 cellular macromolecular complex assembly; GO:0071822 protein complex subunit organization; GO:0007021 tubulin complex assembly; GO:0043933 macromolecular complex subunit organization; GO:0006457 protein folding; GO:0022607 cellular component assembly; GO:0065003 macromolecular complex assembly; GO:007…	GO:0043229 intracellular organelle; GO:0099513 polymeric cytoskeletal fiber; GO:0044421 extracellular region part; GO:0005874 microtubule; GO:0043232 intracellular non-membrane-bounded organelle; GO:0044430 cytoskeletal part; GO:0005737 cytoplasm; GO:0044446 intracellular organelle part; GO:0031982 vesicle; GO:0031981 nuclear lumen; GO:0099512 supramolecular fiber; GO:0044424 intracellular part; …	GO:0097159 organic cyclic compound binding; GO:1901363 heterocyclic compound binding; GO:0003723 RNA binding; GO:0008092 cytoskeletal protein binding; GO:0051087 chaperone binding; GO:0005488 binding; GO:0003676 nucleic acid binding; GO:0015631 tubulin binding; GO:0048487 beta-tubulin binding; GO:0005515 protein binding;		118	1.19133	0.00020035		0.538043	0.721686	0.542876	0.473607	0.66611	0.909324	0.902595	0.872797	0.89875	0.890099	0.996303	0.896463	1.08248	1.17496	1.37149	0.795907	0.879825	1.03015	1.09131	0.987475	1.208	0.854164	0.947296	0.909202	1.01568	1.87187	0.954501	1.0141	1.31304	1.31159	0.898669	0.810659	1.22057	1.03954	1.06247	1.12913	0.90134
O75351	Vacuolar protein sorting-associated protein 4B	VPS4B	49.301	Vesicles; Intermediate Filaments	GO:0060627 regulation of vesicle-mediated transport; GO:0044085 cellular component biogenesis; GO:0010941 regulation of cell death; GO:0052192 movement in environment of other organism involved in symbiotic interaction; GO:0006914 autophagy; GO:0010564 regulation of cell cycle process; GO:0044237 cellular metabolic process; GO:0015031 protein transport; GO:0008152 metabolic process; GO:0032879 re…	GO:0016020 membrane; GO:0044421 extracellular region part; GO:0031410 cytoplasmic vesicle; GO:0031090 organelle membrane; GO:0031982 vesicle; GO:0005737 cytoplasm; GO:0044433 cytoplasmic vesicle part; GO:0044424 intracellular part; GO:0005623 cell; GO:0044422 organelle part; GO:0043228 non-membrane-bounded organelle; GO:0005856 cytoskeleton; GO:0070062 extracellular exosome; GO:0005815 microtubul…	GO:1901265 nucleoside phosphate binding; GO:0046983 protein dimerization activity; GO:0016817 hydrolase activity, acting on acid anhydrides; GO:0016787 hydrolase activity; GO:0005515 protein binding; GO:0016887 ATPase activity; GO:1901363 heterocyclic compound binding; GO:0097159 organic cyclic compound binding; GO:0016462 pyrophosphatase activity; GO:0042802 identical protein binding; GO:0032553…	hsa04144 Endocytosis - Homo sapiens (human); hsa04217 Necroptosis - Homo sapiens (human);	118	0.813758	2.94589e-08		1.45344	1.46748	1.81738	1.12577	1.62898	1.23893	1.1851	1.0037	0.957851	1.01566	0.987603	0.684288	1.04881	1.07622	1.0278	1.21039	1.26792	0.939281	1.4964	1.26205	1.20772	1.68527	1.48901	1.31547	1.01694	0.87534	0.964828	1.10636	0.920972	1.16484	0.953048	0.931145	0.969233	0.864022	1.06537	1.02865	0.869564
O75367	Core histone macro-H2A.1	H2AFY	39.617	Nucleoplasm	GO:0044085 cellular component biogenesis; GO:0034093 positive regulation of maintenance of sister chromatid cohesion; GO:0030858 positive regulation of epithelial cell differentiation; GO:0019216 regulation of lipid metabolic process; GO:0010564 regulation of cell cycle process; GO:0033127 regulation of histone phosphorylation; GO:0071900 regulation of protein serine/threonine kinase activity; GO…	GO:0001740 Barr body; GO:0044421 extracellular region part; GO:0000784 nuclear chromosome, telomeric region; GO:0000781 chromosome, telomeric region; GO:0031982 vesicle; GO:0000803 sex chromosome; GO:0032991 macromolecular complex; GO:0044424 intracellular part; GO:0005623 cell; GO:0000792 heterochromatin; GO:0044422 organelle part; GO:0044427 chromosomal part; GO:0043228 non-membrane-bounded org…	GO:0030291 protein serine/threonine kinase inhibitor activity; GO:0000182 rDNA binding; GO:0031490 chromatin DNA binding; GO:0003690 double-stranded DNA binding; GO:0046983 protein dimerization activity; GO:0019901 protein kinase binding; GO:0005515 protein binding; GO:0004860 protein kinase inhibitor activity; GO:0003682 chromatin binding; GO:0019207 kinase regulator activity; GO:0004857 enzyme …	hsa05322 Systemic lupus erythematosus - Homo sapiens (human); hsa05034 Alcoholism - Homo sapiens (human); hsa04217 Necroptosis - Homo sapiens (human);	118	1.03554	0.419501		1.19345	0.951986	1.07165	1.10477	1.05563	0.962377	0.954663	0.893911	0.938269	0.968163	0.78918	1.1583	1.01315	0.94394	0.837242	0.898969	0.803469	1.01985	0.925322	1.21607	0.960855	0.84948	0.958998	1.03527	0.783171	0.953054	0.824481	0.96527	1.08292	1.00161	0.927681	0.643773	0.647766	0.936292	1.15174	1.03448	1.0312
O75368	SH3 domain-binding glutamic acid-rich-like protein	SH3BGRL	12.774	Vesicles	GO:0050794 regulation of cellular process; GO:0050789 regulation of biological process; GO:0010646 regulation of cell communication; GO:0023056 positive regulation of signaling; GO:0023051 regulation of signaling; GO:0048583 regulation of response to stimulus; GO:0048522 positive regulation of cellular process; GO:0009967 positive regulation of signal transduction; GO:0010647 positive regulation …	GO:0043229 intracellular organelle; GO:0005615 extracellular space; GO:0044421 extracellular region part; GO:0005737 cytoplasm; GO:0031982 vesicle; GO:0044424 intracellular part; GO:0005623 cell; GO:0005576 extracellular region; GO:0043226 organelle; GO:0070062 extracellular exosome; GO:0043231 intracellular membrane-bounded organelle; GO:0005634 nucleus; GO:0005622 intracellular; GO:0044464 cell…	GO:0005070 SH3/SH2 adaptor activity; GO:0030674 protein binding, bridging; GO:0035591 signaling adaptor activity; GO:0005488 binding; GO:0060090 binding, bridging; GO:0005515 protein binding; GO:0019904 protein domain specific binding; GO:0017124 SH3 domain binding;		118	0.695613	2.6635e-13		1.50608	1.81127	1.43358	1.23713	1.32249	1.06833	1.04227	1.35495	1.15379	1.45397	1.72572	1.25729	1.2406	1.35854	1.61445	1.72015	1.27547	1.44878	1.28073	1.33851	1.35993	1.66686	1.14216	1.30074	0.506313	0.829044	0.883844	0.95993	0.85883	0.893456	0.679662	0.793517	1.07198	0.981493	0.823125	0.812003	0.866319
O75369	Filamin-B	FLNB	278.16	Plasma Membrane; Golgi Apparatus; Cytosol; Actin Filaments	GO:0044700 single organism signaling; GO:0065008 regulation of biological quality; GO:0048869 cellular developmental process; GO:0032989 cellular component morphogenesis; GO:0044699 single-organism process; GO:0009913 epidermal cell differentiation; GO:0007165 signal transduction; GO:0030036 actin cytoskeleton organization; GO:0007154 cell communication; GO:0008544 epidermis development; GO:00516…	GO:0016020 membrane; GO:0044421 extracellular region part; GO:0098862 cluster of actin-based cell projections; GO:0005903 brush border; GO:0005938 cell cortex; GO:0030054 cell junction; GO:0071944 cell periphery; GO:0030016 myofibril; GO:0031982 vesicle; GO:0005737 cytoplasm; GO:0099568 cytoplasmic region; GO:0031224 intrinsic component of membrane; GO:0099512 supramolecular fiber; GO:0044424 int…	GO:0097159 organic cyclic compound binding; GO:1901363 heterocyclic compound binding; GO:0050839 cell adhesion molecule binding; GO:0003723 RNA binding; GO:0008092 cytoskeletal protein binding; GO:0042802 identical protein binding; GO:0005488 binding; GO:0045296 cadherin binding; GO:0003676 nucleic acid binding; GO:0003779 actin binding; GO:0005515 protein binding;	hsa05132 Salmonella infection - Homo sapiens (human); hsa05205 Proteoglycans in cancer - Homo sapiens (human); hsa04010 MAPK signaling pathway - Homo sapiens (human); hsa04510 Focal adhesion - Homo sapiens (human);	118	1.26581	1.12502e-06		0.876065	0.708388	0.846863	0.944831	0.808241	0.873785	0.837862	0.864076	0.974755	0.907765	0.670606	0.640879	0.726563	0.771154	0.66536	0.858855	0.920927	0.891075	0.903225	0.818848	0.848603	0.899861	0.811803	0.871858	1.26888	1.01548	1.11942	1.01844	1.03592	1.24853	1.22459	1.03976	1.08688	1.16335	0.974614	1.46542	1.2426
O75380	NADH dehydrogenase [ubiquinone] iron-sulfur protein 6, mitochondrial	NDUFS6	13.711		GO:0044085 cellular component biogenesis; GO:0003012 muscle system process; GO:0009116 nucleoside metabolic process; GO:0042278 purine nucleoside metabolic process; GO:0009167 purine ribonucleoside monophosphate metabolic process; GO:0048869 cellular developmental process; GO:0009117 nucleotide metabolic process; GO:0032989 cellular component morphogenesis; GO:0044699 single-organism process; GO:…	GO:0016020 membrane; GO:0098800 inner mitochondrial membrane protein complex; GO:0031090 organelle membrane; GO:0098796 membrane protein complex; GO:0005737 cytoplasm; GO:0032991 macromolecular complex; GO:0045271 respiratory chain complex I; GO:0044424 intracellular part; GO:0098798 mitochondrial protein complex; GO:0005747 mitochondrial respiratory chain complex I; GO:0005623 cell; GO:0044455 m…	GO:0009055 electron carrier activity; GO:0016651 oxidoreductase activity, acting on NAD(P)H; GO:0003954 NADH dehydrogenase activity; GO:0003824 catalytic activity; GO:0050136 NADH dehydrogenase (quinone) activity; GO:0008137 NADH dehydrogenase (ubiquinone) activity; GO:0016655 oxidoreductase activity, acting on NAD(P)H, quinone or similar compound as acceptor; GO:0016491 oxidoreductase activity;	hsa05010 Alzheimer's disease - Homo sapiens (human); hsa04723 Retrograde endocannabinoid signaling - Homo sapiens (human); hsa04932 Non-alcoholic fatty liver disease (NAFLD) - Homo sapiens (human); hsa01100 Metabolic pathways - Homo sapiens (human); hsa00190 Oxidative phosphorylation - Homo sapiens (human); hsa05016 Huntington's disease - Homo sapiens (human); hsa04714 Thermogenesis - Homo sapien…	118	1.21754	0.00960518		0.20841	0.244714	0.246731	0.334129	0.281018	1.00623	1.0637	0.974973	1.0032	1.0889	1.40093	1.37	1.29783	1.12143	1.27149	1.11595	1.10024	1.22628	1.39289	1.3244	1.22834	1.03089	1.17453	1.07143	1.68275	1.74998	1.04958	0.948758	0.914478	1.17985	1.13819	0.846341	1.01247	1.12838	0.843969	1.08883	1.0793
O75390	Citrate synthase, mitochondrial	CS	51.712	Mitochondria	GO:0072350 tricarboxylic acid metabolic process; GO:0055114 oxidation-reduction process; GO:0044281 small molecule metabolic process; GO:0006099 tricarboxylic acid cycle; GO:0044763 single-organism cellular process; GO:0044699 single-organism process; GO:0005975 carbohydrate metabolic process; GO:0044238 primary metabolic process; GO:0045333 cellular respiration; GO:0044237 cellular metabolic pro…	GO:0005759 mitochondrial matrix; GO:0043229 intracellular organelle; GO:0044421 extracellular region part; GO:0044429 mitochondrial part; GO:0005737 cytoplasm; GO:0044446 intracellular organelle part; GO:0031982 vesicle; GO:0044424 intracellular part; GO:0005623 cell; GO:0005576 extracellular region; GO:0044422 organelle part; GO:0005739 mitochondrion; GO:0043231 intracellular membrane-bounded or…	GO:0036440 citrate synthase activity; GO:0097159 organic cyclic compound binding; GO:1901363 heterocyclic compound binding; GO:0003723 RNA binding; GO:0016746 transferase activity, transferring acyl groups; GO:0046912 transferase activity, transferring acyl groups, acyl groups converted into alkyl on transfer; GO:0003824 catalytic activity; GO:0005488 binding; GO:0003676 nucleic acid binding; GO:…	hsa01210 2-Oxocarboxylic acid metabolism - Homo sapiens (human); hsa01100 Metabolic pathways - Homo sapiens (human); hsa00020 Citrate cycle (TCA cycle) - Homo sapiens (human); hsa01230 Biosynthesis of amino acids - Homo sapiens (human); hsa01200 Carbon metabolism - Homo sapiens (human); hsa00630 Glyoxylate and dicarboxylate metabolism - Homo sapiens (human);	118	1.11732	0.000192195		0.783669	0.885118	0.802283	0.742717	0.858127	1.05462	1.00568	1.02366	0.925785	0.943761	0.807125	1.05768	0.836771	0.738271	0.77748	0.966928	0.977077	1.26238	1.02405	0.814285	1.03435	1.00662	0.950318	1.01355	1.00425	0.975398	0.926784	0.995693	1.07159	0.834858	0.976959	1.3663	0.911872	1.14091	1.03502	1.17887	1.09654
O75396	Vesicle-trafficking protein SEC22b	SEC22B	24.593		GO:0044085 cellular component biogenesis; GO:1990668 vesicle fusion with endoplasmic reticulum-Golgi intermediate compartment (ERGIC) membrane; GO:0006901 vesicle coating; GO:0048207 vesicle targeting, rough ER to cis-Golgi; GO:0048208 COPII vesicle coating; GO:0044699 single-organism process; GO:0048280 vesicle fusion with Golgi apparatus; GO:0015031 protein transport; GO:0051234 establishment o…	GO:0030658 transport vesicle membrane; GO:0016020 membrane; GO:0042175 nuclear outer membrane-endoplasmic reticulum membrane network; GO:0005783 endoplasmic reticulum; GO:0031090 organelle membrane; GO:0031410 cytoplasmic vesicle; GO:0098796 membrane protein complex; GO:0031982 vesicle; GO:0005737 cytoplasm; GO:0044433 cytoplasmic vesicle part; GO:0032991 macromolecular complex; GO:0031224 intrin…	GO:0000149 SNARE binding; GO:0005484 SNAP receptor activity; GO:0005515 protein binding; GO:0019905 syntaxin binding; GO:0005488 binding;	hsa05134 Legionellosis - Homo sapiens (human); hsa04130 SNARE interactions in vesicular transport - Homo sapiens (human); hsa04145 Phagosome - Homo sapiens (human);	118	1.08068	0.0463426		0.709637	0.795157	0.665057	0.820631	0.844286	1.18314	1.31056	1.0825	1.0129	1.27844	1.01967	1.27535	1.03184	0.982129	1.10895	0.857978	0.82102	1.28674	0.755706	0.906189	0.849153	0.991464	0.817661	0.777556	1.29645	1.1245	1.14995	0.930454	1.00755	1.08359	0.93395	1.40803	0.965024	1.07194	1.06881	0.982712	1.00179
O75400	Pre-mRNA-processing factor 40 homolog A	PRPF40A	108.8	Nucleoplasm	GO:0050794 regulation of cellular process; GO:0016043 cellular component organization; GO:0016477 cell migration; GO:0065008 regulation of biological quality; GO:0006725 cellular aromatic compound metabolic process; GO:0051674 localization of cell; GO:0044699 single-organism process; GO:0044237 cellular metabolic process; GO:0010564 regulation of cell cycle process; GO:0032465 regulation of cytok…	GO:0005685 U1 snRNP; GO:0016020 membrane; GO:0005737 cytoplasm; GO:0005684 U2-type spliceosomal complex; GO:0032991 macromolecular complex; GO:0044424 intracellular part; GO:0016604 nuclear body; GO:0005623 cell; GO:0044422 organelle part; GO:0031974 membrane-enclosed lumen; GO:0005654 nucleoplasm; GO:0070013 intracellular organelle lumen; GO:0016607 nuclear speck; GO:0044464 cell part; GO:000562…	GO:0097159 organic cyclic compound binding; GO:1901363 heterocyclic compound binding; GO:0003723 RNA binding; GO:0005488 binding; GO:0003676 nucleic acid binding; GO:0005515 protein binding; GO:0070064 proline-rich region binding;	hsa03040 Spliceosome - Homo sapiens (human);	118	1.3748	6.12546e-23		0.778002	0.738335	0.74104	0.912327	0.70498	0.821282	0.829867	0.810789	0.802204	0.774542	0.63763	0.934161	0.70767	0.691297	0.61489	0.740835	0.702954	0.854369	0.800898	0.841514	0.878023	0.71228	0.954214	0.761954	1.15303	1.14401	1.12747	1.01778	1.04067	0.877765	1.07329	1.08778	0.886646	0.931946	1.05342	1.10433	0.983669
O75436	Vacuolar protein sorting-associated protein 26A	VPS26A	38.169	Vesicles; Vesicles	GO:0044700 single organism signaling; GO:0050794 regulation of cellular process; GO:0046907 intracellular transport; GO:0007166 cell surface receptor signaling pathway; GO:0044699 single-organism process; GO:0050896 response to stimulus; GO:0015031 protein transport; GO:0051234 establishment of localization; GO:0007165 signal transduction; GO:0051649 establishment of localization in cell; GO:0007…	GO:0016020 membrane; GO:0044421 extracellular region part; GO:0030904 retromer complex; GO:0031410 cytoplasmic vesicle; GO:0031090 organelle membrane; GO:0030906 retromer, cargo-selective complex; GO:0098796 membrane protein complex; GO:0005737 cytoplasm; GO:0031982 vesicle; GO:0044433 cytoplasmic vesicle part; GO:0032991 macromolecular complex; GO:0044424 intracellular part; GO:0005623 cell; GO:…	GO:0022892 substrate-specific transporter activity; GO:0005515 protein binding; GO:0008565 protein transporter activity; GO:0005488 binding; GO:0005215 transporter activity;	hsa04144 Endocytosis - Homo sapiens (human);	118	0.91429	0.00366295		1.66791	1.56582	1.79137	1.40912	1.40081	0.909366	0.963312	0.919	0.965239	0.928633	0.980251	0.898056	1.10507	1.14971	1.09593	0.971834	1.07263	1.08036	1.07832	0.910648	1.07847	1.06102	1.03115	0.992288	0.743139	0.910523	0.991248	1.00088	1.02111	1.12739	1.2846	1.29738	0.966523	1.04012	1.00391	1.0254	1.04408
O75439	Mitochondrial-processing peptidase subunit beta	PMPCB	54.366	Mitochondria	GO:0016310 phosphorylation; GO:0009116 nucleoside metabolic process; GO:0042278 purine nucleoside metabolic process; GO:0006725 cellular aromatic compound metabolic process; GO:0009167 purine ribonucleoside monophosphate metabolic process; GO:0042773 ATP synthesis coupled electron transport; GO:0009259 ribonucleotide metabolic process; GO:0009117 nucleotide metabolic process; GO:0044699 single-or…	GO:0016020 membrane; GO:0098800 inner mitochondrial membrane protein complex; GO:0031090 organelle membrane; GO:0098796 membrane protein complex; GO:0005737 cytoplasm; GO:0032991 macromolecular complex; GO:0031224 intrinsic component of membrane; GO:0098798 mitochondrial protein complex; GO:0044424 intracellular part; GO:0044455 mitochondrial membrane part; GO:0005623 cell; GO:0044422 organelle p…	GO:0004175 endopeptidase activity; GO:0004222 metalloendopeptidase activity; GO:0008233 peptidase activity; GO:0046914 transition metal ion binding; GO:0003824 catalytic activity; GO:0005488 binding; GO:0043167 ion binding; GO:0046872 metal ion binding; GO:0043169 cation binding; GO:0070011 peptidase activity, acting on L-amino acid peptides; GO:0016787 hydrolase activity; GO:0008237 metallopepti…		118	1.11826	0.000307495		0.813944	0.779643	0.905721	0.823214	0.949292	0.96776	1.00454	0.845823	0.892275	0.8555	0.9222	1.30114	1.01771	0.962251	0.856475	0.920562	1.00415	0.988956	0.734827	0.963701	0.881534	0.91167	1.00112	1.05346	0.874202	1.19959	1.01325	1.02292	0.90292	0.995113	0.93761	1.09851	0.967224	0.900347	1.00933	1.1536	1.06089
O75475	PC4 and SFRS1-interacting protein	PSIP1	60.103	Nucleoplasm	GO:0044085 cellular component biogenesis; GO:0022613 ribonucleoprotein complex biogenesis; GO:0022618 ribonucleoprotein complex assembly; GO:0019043 establishment of viral latency; GO:0097659 nucleic acid-templated transcription; GO:0009891 positive regulation of biosynthetic process; GO:0009058 biosynthetic process; GO:0051169 nuclear transport; GO:0044764 multi-organism cellular process; GO:004…	GO:0005737 cytoplasm; GO:0044424 intracellular part; GO:0005623 cell; GO:0044422 organelle part; GO:0000792 heterochromatin; GO:0044427 chromosomal part; GO:0043228 non-membrane-bounded organelle; GO:0031974 membrane-enclosed lumen; GO:0005654 nucleoplasm; GO:0070013 intracellular organelle lumen; GO:0044454 nuclear chromosome part; GO:0005622 intracellular; GO:0044464 cell part; GO:0005694 chrom…	GO:0003677 DNA binding; GO:0003723 RNA binding; GO:0003690 double-stranded DNA binding; GO:0001190 transcriptional activator activity, RNA polymerase II transcription factor binding; GO:0005515 protein binding; GO:0003682 chromatin binding; GO:0003712 transcription cofactor activity; GO:0033613 activating transcription factor binding; GO:1901363 heterocyclic compound binding; GO:0097159 organic c…		118	0.992154	0.89169		0.978811	0.81616	0.973002	1.36608	0.80551	0.912529	0.79438	0.754037	0.859698	0.91349	0.919482	1.26416	1.12381	1.07325	1.08563	1.32419	0.80479	1.14551	0.987238	1.13901	1.04958	0.910214	1.45494	0.867233	0.859727	1.00495	0.766524	0.583058	0.606111	0.938058	0.875499	0.664255	0.708741	0.760912	1.12478	0.884721	0.749538
O75489	NADH dehydrogenase [ubiquinone] iron-sulfur protein 3, mitochondrial	NDUFS3	30.241	Nucleoplasm; Mitochondria	GO:0044085 cellular component biogenesis; GO:0010941 regulation of cell death; GO:0009116 nucleoside metabolic process; GO:0042278 purine nucleoside metabolic process; GO:0009968 negative regulation of signal transduction; GO:0009167 purine ribonucleoside monophosphate metabolic process; GO:0007420 brain development; GO:0023051 regulation of signaling; GO:0009117 nucleotide metabolic process; GO:…	GO:0016020 membrane; GO:0098800 inner mitochondrial membrane protein complex; GO:0031090 organelle membrane; GO:0098796 membrane protein complex; GO:0005737 cytoplasm; GO:0045271 respiratory chain complex I; GO:0032991 macromolecular complex; GO:0098798 mitochondrial protein complex; GO:0044424 intracellular part; GO:0005747 mitochondrial respiratory chain complex I; GO:0016604 nuclear body; GO:0…	GO:0009055 electron carrier activity; GO:0016651 oxidoreductase activity, acting on NAD(P)H; GO:0003954 NADH dehydrogenase activity; GO:0003824 catalytic activity; GO:0005488 binding; GO:0050136 NADH dehydrogenase (quinone) activity; GO:0005515 protein binding; GO:0016655 oxidoreductase activity, acting on NAD(P)H, quinone or similar compound as acceptor; GO:0008137 NADH dehydrogenase (ubiquinone…	hsa05010 Alzheimer's disease - Homo sapiens (human); hsa04723 Retrograde endocannabinoid signaling - Homo sapiens (human); hsa04932 Non-alcoholic fatty liver disease (NAFLD) - Homo sapiens (human); hsa01100 Metabolic pathways - Homo sapiens (human); hsa00190 Oxidative phosphorylation - Homo sapiens (human); hsa05016 Huntington's disease - Homo sapiens (human); hsa04714 Thermogenesis - Homo sapien…	118	0.955258	0.0668279		0.970282	0.976228	0.955415	1.02479	0.979201	1.04602	1.07643	1.12305	1.00547	1.02068	1.06451	1.12592	1.19962	1.0031	1.10136	0.918038	0.947625	1.35177	1.15224	1.07148	1.15086	1.01778	1.15907	1.083	0.81468	0.961362	1.07339	1.01358	0.915266	1.01845	0.878468	0.985332	0.855343	0.971195	0.926482	0.97666	1.03484
O75521	Enoyl-CoA delta isomerase 2, mitochondrial	ECI2	43.585	Vesicles	GO:0034440 lipid oxidation; GO:0044699 single-organism process; GO:0044255 cellular lipid metabolic process; GO:0044237 cellular metabolic process; GO:0071704 organic substance metabolic process; GO:0008152 metabolic process; GO:0030258 lipid modification; GO:0044248 cellular catabolic process; GO:0032787 monocarboxylic acid metabolic process; GO:0009987 cellular process; GO:0006629 lipid metabol…	GO:0016020 membrane; GO:0043229 intracellular organelle; GO:0044439 peroxisomal part; GO:0005777 peroxisome; GO:0005737 cytoplasm; GO:0044446 intracellular organelle part; GO:0044438 microbody part; GO:0031981 nuclear lumen; GO:0044424 intracellular part; GO:0005623 cell; GO:0005739 mitochondrion; GO:0044422 organelle part; GO:0043226 organelle; GO:0043231 intracellular membrane-bounded organelle…	GO:0016853 isomerase activity; GO:0000062 fatty-acyl-CoA binding; GO:0005102 receptor binding; GO:0003824 catalytic activity; GO:0005488 binding; GO:0043167 ion binding; GO:0005515 protein binding; GO:0043168 anion binding; GO:0016860 intramolecular oxidoreductase activity; GO:0004165 dodecenoyl-CoA delta-isomerase activity; GO:1901681 sulfur compound binding; GO:0048037 cofactor binding; GO:0016…	hsa00071 Fatty acid degradation - Homo sapiens (human); hsa04146 Peroxisome - Homo sapiens (human);	118	0.902454	0.00642788		1.01577	0.922479	0.903439	1.17571	0.951038	1.08453	1.06956	1.00764	0.995655	1.00664	1.00054	0.969836	1.49605	1.13183	1.12653	1.6806	1.18296	1.64169	1.55446	1.14005	1.02607	0.880847	0.919531	0.948851	0.939614	1.18142	0.694062	0.901782	0.867828	0.816314	1.08301	1.13175	0.901305	0.972352	0.996219	0.87419	0.898524
O75533	Splicing factor 3B subunit 1	SF3B1	145.83	Nucleoplasm	GO:0044085 cellular component biogenesis; GO:0016043 cellular component organization; GO:0022613 ribonucleoprotein complex biogenesis; GO:0022618 ribonucleoprotein complex assembly; GO:0006725 cellular aromatic compound metabolic process; GO:0060255 regulation of macromolecule metabolic process; GO:0044237 cellular metabolic process; GO:0071704 organic substance metabolic process; GO:0000398 mRNA…	GO:0005686 U2 snRNP; GO:0005684 U2-type spliceosomal complex; GO:0032991 macromolecular complex; GO:0044424 intracellular part; GO:0016604 nuclear body; GO:0005623 cell; GO:0044422 organelle part; GO:0031974 membrane-enclosed lumen; GO:1902494 catalytic complex; GO:0005654 nucleoplasm; GO:0070013 intracellular organelle lumen; GO:0016607 nuclear speck; GO:0044464 cell part; GO:0005622 intracellul…	GO:0097159 organic cyclic compound binding; GO:1901363 heterocyclic compound binding; GO:0003729 mRNA binding; GO:0003723 RNA binding; GO:0005488 binding; GO:0003676 nucleic acid binding; GO:0005515 protein binding;	hsa03040 Spliceosome - Homo sapiens (human);	118	1.38776	1.5417e-19		0.647461	0.580215	0.631943	0.82075	0.603493	0.762558	0.810571	0.738081	0.792684	0.737139	0.676986	0.907179	0.713237	0.70508	0.672455	0.953712	0.864938	0.829095	0.878665	0.849088	0.86471	0.782072	0.939358	0.801922	1.33199	1.05956	1.02333	0.957434	0.993208	0.874554	1.18821	1.16966	0.945568	0.973597	1.01357	1.06923	0.987504
O75534	Cold shock domain-containing protein E1	CSDE1	88.884	Cytosol	GO:0022414 reproductive process; GO:0008584 male gonad development; GO:0044699 single-organism process; GO:0044237 cellular metabolic process; GO:2001141 regulation of RNA biosynthetic process; GO:0008152 metabolic process; GO:0044702 single organism reproductive process; GO:1901361 organic cyclic compound catabolic process; GO:0043170 macromolecule metabolic process; GO:0032502 developmental pro…	GO:0016020 membrane; GO:0043229 intracellular organelle; GO:0044429 mitochondrial part; GO:0070937 CRD-mediated mRNA stability complex; GO:0031090 organelle membrane; GO:0071944 cell periphery; GO:0031967 organelle envelope; GO:0044446 intracellular organelle part; GO:0005737 cytoplasm; GO:0012505 endomembrane system; GO:0032991 macromolecular complex; GO:0044424 intracellular part; GO:0005829 cy…	GO:0097159 organic cyclic compound binding; GO:1901363 heterocyclic compound binding; GO:0003677 DNA binding; GO:0003723 RNA binding; GO:0005515 protein binding; GO:0005488 binding; GO:0003676 nucleic acid binding;		118	1.0761	0.000702722		0.865554	0.868256	0.852044	0.746664	0.866455	0.980279	0.968468	0.979295	1.00685	0.928116	0.967667	0.984929	0.821893	0.866009	0.930264	1.02336	1.07875	0.957456	1.06017	1.12086	1.16052	1.10483	1.17866	0.982359	1.12405	1.31139	1.20074	1.0787	0.915321	1.02521	1.24754	1.09515	1.17719	1.09307	1.0584	1.1182	1.27342
O75569	Interferon-inducible double-stranded RNA-dependent protein kinase activator A	PRKRA	34.404	Nucleoplasm; Cytosol	GO:0010941 regulation of cell death; GO:0010608 posttranscriptional regulation of gene expression; GO:0042474 middle ear morphogenesis; GO:0044237 cellular metabolic process; GO:0009607 response to biotic stimulus; GO:0008285 negative regulation of cell proliferation; GO:0009605 response to external stimulus; GO:0008152 metabolic process; GO:0048562 embryonic organ morphogenesis; GO:0044093 posit…	GO:0043229 intracellular organelle; GO:0016020 membrane; GO:0044446 intracellular organelle part; GO:0005737 cytoplasm; GO:0031981 nuclear lumen; GO:0044424 intracellular part; GO:0005623 cell; GO:0005829 cytosol; GO:0044422 organelle part; GO:0043226 organelle; GO:0043231 intracellular membrane-bounded organelle; GO:0031974 membrane-enclosed lumen; GO:0005634 nucleus; GO:0005654 nucleoplasm; GO:…	GO:0097159 organic cyclic compound binding; GO:1901363 heterocyclic compound binding; GO:0003723 RNA binding; GO:0042802 identical protein binding; GO:0030234 enzyme regulator activity; GO:0042803 protein homodimerization activity; GO:0003725 double-stranded RNA binding; GO:0005488 binding; GO:0046983 protein dimerization activity; GO:0003676 nucleic acid binding; GO:0005515 protein binding; GO:0…		118	0.9759	0.368055		1.13158	1.0053	0.954402	1.13549	0.945592	1.04434	0.967659	1.05141	0.952523	1.08067	1.05111	1.20426	1.14132	1.39413	0.913687	1.14683	0.885066	1.07809	1.32795	0.94414	0.934877	0.978896	0.980713	0.885984	1.12375	0.899585	0.900054	1.0726	1.03325	1.03327	0.986012	1.0237	0.828807	1.04689	0.918039	0.892725	0.951025
O75643	U5 small nuclear ribonucleoprotein 200 kDa helicase	SNRNP200	244.5	Nucleoplasm	GO:0044085 cellular component biogenesis; GO:0016043 cellular component organization; GO:0001649 osteoblast differentiation; GO:0044707 single-multicellular organism process; GO:0022613 ribonucleoprotein complex biogenesis; GO:0022618 ribonucleoprotein complex assembly; GO:0006725 cellular aromatic compound metabolic process; GO:0045292 mRNA cis splicing, via spliceosome; GO:0048869 cellular deve…	GO:0043229 intracellular organelle; GO:0016020 membrane; GO:0044446 intracellular organelle part; GO:0031981 nuclear lumen; GO:0032991 macromolecular complex; GO:0044424 intracellular part; GO:0005681 spliceosomal complex; GO:0005623 cell; GO:0044422 organelle part; GO:0097525 spliceosomal snRNP complex; GO:0031974 membrane-enclosed lumen; GO:0043226 organelle; GO:0043231 intracellular membrane-b…	GO:1901265 nucleoside phosphate binding; GO:0008026 ATP-dependent helicase activity; GO:0016817 hydrolase activity, acting on acid anhydrides; GO:0005515 protein binding; GO:0016787 hydrolase activity; GO:0016887 ATPase activity; GO:1901363 heterocyclic compound binding; GO:0097159 organic cyclic compound binding; GO:0042802 identical protein binding; GO:0016462 pyrophosphatase activity; GO:00038…	hsa03040 Spliceosome - Homo sapiens (human);	118	1.38405	4.79762e-22		0.641583	0.665378	0.59223	0.626601	0.661853	0.837808	0.800238	0.772061	0.819023	0.774878	0.633668	0.944092	0.716082	0.690442	0.645572	0.898148	0.933363	0.932255	0.894421	0.996372	0.750212	0.751965	0.928871	0.826009	1.26201	1.17212	1.07732	0.906373	1.04162	0.9212	1.07151	1.03857	0.975031	1.04297	0.994336	1.04758	0.968172
O75663	TIP41-like protein	TIPRL	31.444	Vesicles; Cytosol	GO:0050794 regulation of cellular process; GO:0033554 cellular response to stress; GO:0045786 negative regulation of cell cycle; GO:0032515 negative regulation of phosphoprotein phosphatase activity; GO:0043666 regulation of phosphoprotein phosphatase activity; GO:0060255 regulation of macromolecule metabolic process; GO:0031399 regulation of protein modification process; GO:0048523 negative regu…	GO:0044424 intracellular part; GO:0005623 cell; GO:0044464 cell part; GO:0005622 intracellular; GO:0005737 cytoplasm;	GO:0005515 protein binding; GO:0005488 binding;		118	1.03339	0.260322		1.08843	1.0212	1.09634	1.06371	0.9609	0.908182	0.916036	0.9504	0.904255	1.02207	1.14761	0.969253	0.941734	0.965176	1.09359	0.981101	0.705348	0.847682	1.24548	1.00904	1.0778	0.940992	0.907597	1.2106	1.00143	1.02516	0.822764	0.906218	1.09375	1.12315	0.995232	1.30853	0.881193	1.05275	1.4304	0.969959	1.16054
O75694	Nuclear pore complex protein Nup155	NUP155	155.2	Nuclear membrane; Secreted proteins	GO:0044700 single organism signaling; GO:0050658 RNA transport; GO:0065008 regulation of biological quality; GO:0051169 nuclear transport; GO:0044237 cellular metabolic process; GO:0015031 protein transport; GO:1902583 multi-organism intracellular transport; GO:0061337 cardiac conduction; GO:0008152 metabolic process; GO:0044033 multi-organism metabolic process; GO:0032879 regulation of localizat…	GO:0043229 intracellular organelle; GO:0016020 membrane; GO:0005643 nuclear pore; GO:0031090 organelle membrane; GO:0044611 nuclear pore inner ring; GO:0005635 nuclear envelope; GO:0044446 intracellular organelle part; GO:0031967 organelle envelope; GO:0032991 macromolecular complex; GO:0012505 endomembrane system; GO:0044424 intracellular part; GO:0005623 cell; GO:0044422 organelle part; GO:0043…	GO:0005515 protein binding; GO:0017056 structural constituent of nuclear pore; GO:0005198 structural molecule activity; GO:0005488 binding; GO:0005215 transporter activity;	hsa03013 RNA transport - Homo sapiens (human);	118	1.35973	4.22488e-15		0.503453	0.502664	0.535017	0.493194	0.706254	0.740376	0.739446	0.762699	0.858501	0.659456	0.64419	1.0322	0.816223	0.859231	0.700288	1.16353	0.870214	1.09684	0.986708	1.08889	0.916742	0.830079	0.992928	1.00135	1.37384	0.924049	1.04918	0.931051	0.951514	0.937768	0.977362	1.0102	0.992441	1.11668	1.00073	1.07119	1.14034
O75746	Calcium-binding mitochondrial carrier protein Aralar1	SLC25A12	74.761	Nucleoplasm; Cytosol	GO:0016051 carbohydrate biosynthetic process; GO:0034220 ion transmembrane transport; GO:0019319 hexose biosynthetic process; GO:0006839 mitochondrial transport; GO:0015807 L-amino acid transport; GO:0044699 single-organism process; GO:0046364 monosaccharide biosynthetic process; GO:0009058 biosynthetic process; GO:0070778 L-aspartate transport; GO:0022904 respiratory electron transport chain; GO…	GO:0043229 intracellular organelle; GO:0016020 membrane; GO:0044429 mitochondrial part; GO:0031090 organelle membrane; GO:0031967 organelle envelope; GO:0044446 intracellular organelle part; GO:0005737 cytoplasm; GO:0031224 intrinsic component of membrane; GO:0044424 intracellular part; GO:0005623 cell; GO:0016021 integral component of membrane; GO:0044422 organelle part; GO:0005739 mitochondrion…	GO:0005310 dicarboxylic acid transmembrane transporter activity; GO:0005342 organic acid transmembrane transporter activity; GO:0015179 L-amino acid transmembrane transporter activity; GO:0015075 ion transmembrane transporter activity; GO:0043167 ion binding; GO:0015556 C4-dicarboxylate transmembrane transporter activity; GO:0022892 substrate-specific transporter activity; GO:0015172 acidic amino…		118	0.930242	0.167354		0.568374	0.685995	0.391563	0.671577	0.568374	1.19771	1.19443	1.30034	1.24356	1.16823	1.62712	1.21385	1.21168	1.19762	1.29282	1.51929	1.15949	1.98929	1.47081	1.03788	1.24812	1.41915	1.07873	1.133	1.7977	1.23767	0.869074	1.08307	1.0918	1.03642	0.866362	1.00714	0.891598	1.03005	0.966747	1.02864	1.16622
O75821	Eukaryotic translation initiation factor 3 subunit G	EIF3G	35.611	Cytosol	GO:0075525 viral translational termination-reinitiation; GO:0019081 viral translation; GO:0006518 peptide metabolic process; GO:0019058 viral life cycle; GO:0044267 cellular protein metabolic process; GO:0009058 biosynthetic process; GO:0044764 multi-organism cellular process; GO:1901566 organonitrogen compound biosynthetic process; GO:0044237 cellular metabolic process; GO:0071704 organic substa…	GO:0044464 cell part; GO:0005622 intracellular; GO:0005737 cytoplasm; GO:0048471 perinuclear region of cytoplasm; GO:0032991 macromolecular complex; GO:0044424 intracellular part; GO:0043234 protein complex; GO:0005829 cytosol; GO:0005623 cell; GO:0005852 eukaryotic translation initiation factor 3 complex; GO:0044444 cytoplasmic part;	GO:0097159 organic cyclic compound binding; GO:1901363 heterocyclic compound binding; GO:0008135 translation factor activity, RNA binding; GO:0003723 RNA binding; GO:1901265 nucleoside phosphate binding; GO:0005488 binding; GO:0003676 nucleic acid binding; GO:0003743 translation initiation factor activity; GO:0005515 protein binding; GO:0000166 nucleotide binding; GO:0036094 small molecule bindin…	hsa03013 RNA transport - Homo sapiens (human);	118	1.23064	9.68706e-11		0.92693	0.881643	0.878753	0.877789	0.851774	0.78832	0.817687	0.775472	0.769048	0.782813	0.748479	0.851906	0.762995	0.695859	0.792935	0.978605	0.993307	0.761456	0.929331	0.989939	0.927559	0.897993	1.15334	0.642002	1.33451	1.17263	0.946167	1.00398	1.19854	1.0261	1.36008	0.931095	1.16646	1.18869	1.15394	1.10074	1.24129
O75822	Eukaryotic translation initiation factor 3 subunit J	EIF3J	29.062	Cytosol	GO:0006518 peptide metabolic process; GO:0043043 peptide biosynthetic process; GO:0044267 cellular protein metabolic process; GO:0006807 nitrogen compound metabolic process; GO:0009058 biosynthetic process; GO:0043603 cellular amide metabolic process; GO:0044238 primary metabolic process; GO:1901566 organonitrogen compound biosynthetic process; GO:0044237 cellular metabolic process; GO:1901576 or…	GO:0044464 cell part; GO:0005622 intracellular; GO:0005737 cytoplasm; GO:0032991 macromolecular complex; GO:0044424 intracellular part; GO:0043234 protein complex; GO:0005829 cytosol; GO:0005623 cell; GO:0005852 eukaryotic translation initiation factor 3 complex; GO:0044444 cytoplasmic part;	GO:0097159 organic cyclic compound binding; GO:1901363 heterocyclic compound binding; GO:0003723 RNA binding; GO:0008135 translation factor activity, RNA binding; GO:0005488 binding; GO:0003676 nucleic acid binding; GO:0003743 translation initiation factor activity; GO:0005515 protein binding;	hsa03013 RNA transport - Homo sapiens (human);	118	1.19018	5.79875e-07		0.863442	0.831962	0.801382	0.821169	0.784293	0.83472	0.887718	0.855541	0.837559	0.815792	0.880584	0.793085	0.784707	0.865691	0.800531	1.10269	1.06065	0.80441	1.06349	0.88782	1.10037	1.00037	0.907997	0.988107	1.46245	0.936295	1.15839	1.03252	1.18773	1.07513	1.135	1.39587	1.15198	1.14636	0.978476	1.04685	1.63003
O75828	Carbonyl reductase [NADPH] 3	CBR3	30.85	Nucleoplasm; Cytosol	GO:0071466 cellular response to xenobiotic stimulus; GO:0042182 ketone catabolic process; GO:0044699 single-organism process; GO:0050896 response to stimulus; GO:0044237 cellular metabolic process; GO:0050877 neurological system process; GO:0071704 organic substance metabolic process; GO:0008152 metabolic process; GO:0051187 cofactor catabolic process; GO:0009410 response to xenobiotic stimulus; …	GO:0043229 intracellular organelle; GO:0005615 extracellular space; GO:0044421 extracellular region part; GO:0005737 cytoplasm; GO:0044446 intracellular organelle part; GO:0031981 nuclear lumen; GO:0044424 intracellular part; GO:0005829 cytosol; GO:0005623 cell; GO:0005576 extracellular region; GO:0044422 organelle part; GO:0043226 organelle; GO:0043231 intracellular membrane-bounded organelle; G…	GO:1901265 nucleoside phosphate binding; GO:0070402 NADPH binding; GO:0043167 ion binding; GO:0005515 protein binding; GO:0000166 nucleotide binding; GO:0048037 cofactor binding; GO:0016491 oxidoreductase activity; GO:1901363 heterocyclic compound binding; GO:0097159 organic cyclic compound binding; GO:0016614 oxidoreductase activity, acting on CH-OH group of donors; GO:0016616 oxidoreductase act…	hsa01100 Metabolic pathways - Homo sapiens (human); hsa00980 Metabolism of xenobiotics by cytochrome P450 - Homo sapiens (human); hsa00590 Arachidonic acid metabolism - Homo sapiens (human);	118	0.800634	0.00153139		1.6808	1.94173	1.09428	1.1507	2.1627	1.19851	1.18324	0.951069	0.867571	1.13843	0.783995	0.755521	1.29559	1.14942	0.758368	1.31152	1.16878	0.959052	1.37848	1.04171	1.55817	1.05997	1.37708	1.17245	0.779278	0.990847	0.712793	0.840077	0.777962	1.2187	0.6348	0.880014	1.17368	0.775775	0.877596	1.1088	0.752667
O75832	26S proteasome non-ATPase regulatory subunit 10	PSMD10	24.428	Intermediate Filaments; Cytosol	GO:0044700 single organism signaling; GO:0044085 cellular component biogenesis; GO:0010941 regulation of cell death; GO:0010608 posttranscriptional regulation of gene expression; GO:0032436 positive regulation of proteasomal ubiquitin-dependent protein catabolic process; GO:0051443 positive regulation of ubiquitin-protein transferase activity; GO:0090201 negative regulation of release of cytochro…	GO:0005838 proteasome regulatory particle; GO:0005737 cytoplasm; GO:0032991 macromolecular complex; GO:0044424 intracellular part; GO:0005623 cell; GO:0044422 organelle part; GO:0043228 non-membrane-bounded organelle; GO:1905369 endopeptidase complex; GO:0005856 cytoskeleton; GO:0031974 membrane-enclosed lumen; GO:0005654 nucleoplasm; GO:1902494 catalytic complex; GO:0070013 intracellular organel…	GO:0005515 protein binding; GO:0008134 transcription factor binding; GO:0005488 binding;		118	1.30355	9.91289e-08		0.51395	0.533375	0.41197	0.59165	0.671777	0.957431	0.88582	0.820094	1.1242	0.836771	1.07241	0.641868	0.755429	0.785053	0.83739	0.950865	0.97073	0.987275	0.751377	0.981396	0.85	0.984925	0.89014	1.14422	0.767283	1.02709	1.25172	1.10065	1.19777	0.977614	1.0666	1.3927	0.945786	0.893097	1.17775	1.0237	0.887091
O75844	CAAX prenyl protease 1 homolog	ZMPSTE24	54.812	Golgi Apparatus; Cytosol	GO:0016043 cellular component organization; GO:0006997 nucleus organization; GO:0051603 proteolysis involved in cellular protein catabolic process; GO:0010256 endomembrane system organization; GO:0044257 cellular protein catabolic process; GO:0071586 CAAX-box protein processing; GO:0044267 cellular protein metabolic process; GO:0044699 single-organism process; GO:0016485 protein processing; GO:00…	GO:0016020 membrane; GO:0042175 nuclear outer membrane-endoplasmic reticulum membrane network; GO:0044421 extracellular region part; GO:0005783 endoplasmic reticulum; GO:0031090 organelle membrane; GO:0031982 vesicle; GO:0005737 cytoplasm; GO:0031224 intrinsic component of membrane; GO:0044424 intracellular part; GO:0005623 cell; GO:0044422 organelle part; GO:0070062 extracellular exosome; GO:003…	GO:0004175 endopeptidase activity; GO:0008238 exopeptidase activity; GO:0004222 metalloendopeptidase activity; GO:0008233 peptidase activity; GO:0003824 catalytic activity; GO:0005488 binding; GO:0043167 ion binding; GO:0008235 metalloexopeptidase activity; GO:0046872 metal ion binding; GO:0043169 cation binding; GO:0070011 peptidase activity, acting on L-amino acid peptides; GO:0016787 hydrolase…	hsa00900 Terpenoid backbone biosynthesis - Homo sapiens (human);	118	1.27745	4.79834e-10		0.732457	0.919143	1.11154	0.832468	0.901999	0.890247	0.864758	0.696715	0.817555	0.824163	0.710364	0.643958	0.614251	0.672792	0.70949	0.925875	0.809534	0.857148	1.32296	0.831922	0.86036	1.04004	0.89377	0.667276	0.9601	0.969625	0.888359	1.11965	1.00353	0.856281	0.835874	1.27615	1.17257	1.09289	1.14562	1.28574	1.32616
O75874	Isocitrate dehydrogenase [NADP] cytoplasmic	IDH1	46.659	Nucleoplasm; Cytosol	GO:0019362 pyridine nucleotide metabolic process; GO:0045321 leukocyte activation; GO:0006518 peptide metabolic process; GO:0022414 reproductive process; GO:0019216 regulation of lipid metabolic process; GO:0044237 cellular metabolic process; GO:0008152 metabolic process; GO:0006091 generation of precursor metabolites and energy; GO:0044262 cellular carbohydrate metabolic process; GO:0044702 sing…	GO:0034774 secretory granule lumen; GO:1904724 tertiary granule lumen; GO:0044421 extracellular region part; GO:0031410 cytoplasmic vesicle; GO:0005737 cytoplasm; GO:0031982 vesicle; GO:0044433 cytoplasmic vesicle part; GO:0044438 microbody part; GO:0044424 intracellular part; GO:0005623 cell; GO:1904813 ficolin-1-rich granule lumen; GO:0044422 organelle part; GO:0070062 extracellular exosome; GO…	GO:0000287 magnesium ion binding; GO:1901265 nucleoside phosphate binding; GO:0005102 receptor binding; GO:0046983 protein dimerization activity; GO:0043167 ion binding; GO:0004448 isocitrate dehydrogenase activity; GO:0005515 protein binding; GO:0000166 nucleotide binding; GO:0048037 cofactor binding; GO:0016491 oxidoreductase activity; GO:0097159 organic cyclic compound binding; GO:1901363 hete…	hsa01210 2-Oxocarboxylic acid metabolism - Homo sapiens (human); hsa00480 Glutathione metabolism - Homo sapiens (human); hsa01100 Metabolic pathways - Homo sapiens (human); hsa00020 Citrate cycle (TCA cycle) - Homo sapiens (human); hsa01200 Carbon metabolism - Homo sapiens (human); hsa05230 Central carbon metabolism in cancer - Homo sapiens (human); hsa04146 Peroxisome - Homo sapiens (human); hsa…	118	0.952232	0.313955		0.976812	0.953554	1.05467	1.28523	1.30646	1.29135	1.23382	1.29881	1.06441	1.09637	0.827001	0.913803	1.27818	0.775493	0.880418	0.930075	0.810463	1.72885	1.03606	0.920575	1.05652	0.824596	0.906137	1.03829	0.902995	0.812999	0.792712	1.09637	1.19653	0.865156	0.730986	1.95837	0.687577	0.835239	1.08358	1.03905	0.791615
O75886	Signal transducing adapter molecule 2	STAM2	58.164	Nucleoplasm; Vesicles; Cytosol	GO:0044085 cellular component biogenesis; GO:0070646 protein modification by small protein removal; GO:0010256 endomembrane system organization; GO:0009968 negative regulation of signal transduction; GO:1901185 negative regulation of ERBB signaling pathway; GO:0023051 regulation of signaling; GO:0006914 autophagy; GO:0044237 cellular metabolic process; GO:0015031 protein transport; GO:0051234 est…	GO:0016020 membrane; GO:0031090 organelle membrane; GO:0031410 cytoplasmic vesicle; GO:0031982 vesicle; GO:0005737 cytoplasm; GO:0044433 cytoplasmic vesicle part; GO:0032991 macromolecular complex; GO:0044424 intracellular part; GO:0005623 cell; GO:0044422 organelle part; GO:0005769 early endosome; GO:0031974 membrane-enclosed lumen; GO:0036452 ESCRT complex; GO:0005654 nucleoplasm; GO:0070013 in…	GO:0005515 protein binding; GO:0005488 binding;	hsa04144 Endocytosis - Homo sapiens (human); hsa04630 Jak-STAT signaling pathway - Homo sapiens (human);	118	0.942107	0.0613365		1.62396	1.49693	1.61086	0.937707	1.54407	0.969261	0.975913	1.00632	0.850479	0.941704	1.08988	0.917636	1.05484	1.11712	0.837842	1.15667	0.815568	0.940958	1.1062	0.894745	1.20071	1.28258	0.926508	0.896343	1.23893	1.17737	0.835275	1.06524	1.09089	1.14729	1.11457	1.05772	1.01898	1.02416	1.14797	0.997945	1.16795
O75934	Pre-mRNA-splicing factor SPF27	BCAS2	26.131	Nucleoplasm; Centrosome	GO:0006396 RNA processing; GO:0006725 cellular aromatic compound metabolic process; GO:1901360 organic cyclic compound metabolic process; GO:0006807 nitrogen compound metabolic process; GO:0044238 primary metabolic process; GO:0044237 cellular metabolic process; GO:0071704 organic substance metabolic process; GO:0006397 mRNA processing; GO:0016070 RNA metabolic process; GO:0000398 mRNA splicing, …	GO:0000974 Prp19 complex; GO:0032991 macromolecular complex; GO:0044424 intracellular part; GO:0016604 nuclear body; GO:0005623 cell; GO:0071011 precatalytic spliceosome; GO:0044422 organelle part; GO:0043228 non-membrane-bounded organelle; GO:0005856 cytoskeleton; GO:0031974 membrane-enclosed lumen; GO:1902494 catalytic complex; GO:0005815 microtubule organizing center; GO:0005654 nucleoplasm; G…	GO:0005515 protein binding; GO:0005488 binding;	hsa03040 Spliceosome - Homo sapiens (human);	118	1.22844	1.76593e-11		0.820584	0.964464	0.736112	0.765816	1.09442	0.766487	0.832451	0.734898	0.784139	0.76277	0.770337	0.99765	0.861651	0.80628	0.77908	0.87305	0.795873	0.957912	0.855779	1.08331	0.836622	1.11384	0.956664	0.811289	1.10278	1.06008	1.12418	0.975528	0.899344	1.01902	1.00508	1.01807	0.927172	1.01759	1.03508	1.11241	1.0269
O75937	DnaJ homolog subfamily C member 8	DNAJC8	29.841	Nucleoplasm	GO:0006396 RNA processing; GO:0006725 cellular aromatic compound metabolic process; GO:1901360 organic cyclic compound metabolic process; GO:0006807 nitrogen compound metabolic process; GO:0044238 primary metabolic process; GO:0044237 cellular metabolic process; GO:0071704 organic substance metabolic process; GO:0006397 mRNA processing; GO:0016070 RNA metabolic process; GO:0000398 mRNA splicing, …	GO:0043229 intracellular organelle; GO:0044421 extracellular region part; GO:0005737 cytoplasm; GO:0044446 intracellular organelle part; GO:0031981 nuclear lumen; GO:0044424 intracellular part; GO:0005829 cytosol; GO:0005623 cell; GO:0005576 extracellular region; GO:0044422 organelle part; GO:0043226 organelle; GO:0043231 intracellular membrane-bounded organelle; GO:0031974 membrane-enclosed lume…			118	1.23743	4.90781e-10		0.910629	0.805299	0.920205	1.19215	0.776572	0.88081	0.800823	0.747498	0.798918	0.80844	0.651811	0.841381	0.682107	0.657004	0.60853	0.941505	0.958071	1.04793	0.964207	1.03936	0.966821	0.788665	1.07424	0.85156	0.951804	1.13087	1.00365	0.904615	0.891284	0.832725	0.944552	1.19187	0.993402	1.0644	1.03352	0.978387	1.00176
O75947	ATP synthase subunit d, mitochondrial	ATP5H	18.491	Nucleoplasm	GO:0009116 nucleoside metabolic process; GO:0042278 purine nucleoside metabolic process; GO:0009167 purine ribonucleoside monophosphate metabolic process; GO:0090662 ATP hydrolysis coupled transmembrane transport; GO:0009117 nucleotide metabolic process; GO:0006839 mitochondrial transport; GO:0044699 single-organism process; GO:0009058 biosynthetic process; GO:0046129 purine ribonucleoside biosyn…	GO:0016020 membrane; GO:0044421 extracellular region part; GO:0098800 inner mitochondrial membrane protein complex; GO:0031090 organelle membrane; GO:0098796 membrane protein complex; GO:0031982 vesicle; GO:0005737 cytoplasm; GO:0032991 macromolecular complex; GO:0098798 mitochondrial protein complex; GO:0044424 intracellular part; GO:0005623 cell; GO:0044455 mitochondrial membrane part; GO:00444…	GO:0015075 ion transmembrane transporter activity; GO:0022892 substrate-specific transporter activity; GO:0015077 monovalent inorganic cation transmembrane transporter activity; GO:0022890 inorganic cation transmembrane transporter activity; GO:0015078 hydrogen ion transmembrane transporter activity; GO:0008324 cation transmembrane transporter activity; GO:0022891 substrate-specific transmembrane…	hsa05010 Alzheimer's disease - Homo sapiens (human); hsa05016 Huntington's disease - Homo sapiens (human); hsa04714 Thermogenesis - Homo sapiens (human); hsa01100 Metabolic pathways - Homo sapiens (human); hsa00190 Oxidative phosphorylation - Homo sapiens (human); hsa05012 Parkinson's disease - Homo sapiens (human);	118	0.949421	0.113063		0.812243	0.838615	0.72258	0.773565	0.792025	1.28937	1.3152	1.1699	1.11179	1.1247	1.22368	1.30181	1.22157	1.03575	0.991402	0.994299	1.06339	1.53237	1.18017	1.20709	1.18827	1.09851	1.0129	1.05321	1.08123	1.01882	1.04613	1.01384	0.893303	0.947058	0.929453	1.0525	1.1634	0.997846	1.05976	0.863444	0.874589
O75955	Flotillin-1	FLOT1	47.355	Plasma Membrane; Vesicles; Golgi Apparatus	GO:0050658 RNA transport; GO:0044700 single organism signaling; GO:0060627 regulation of vesicle-mediated transport; GO:0044085 cellular component biogenesis; GO:0032481 positive regulation of type I interferon production; GO:0032270 positive regulation of cellular protein metabolic process; GO:0060142 regulation of syncytium formation by plasma membrane fusion; GO:0032989 cellular component morp…	GO:0016020 membrane; GO:0044421 extracellular region part; GO:0044450 microtubule organizing center part; GO:0031090 organelle membrane; GO:0098857 membrane microdomain; GO:0005737 cytoplasm; GO:0032991 macromolecular complex; GO:0005913 cell-cell adherens junction; GO:0005623 cell; GO:0044422 organelle part; GO:0005769 early endosome; GO:0043228 non-membrane-bounded organelle; GO:0005765 lysosom…	GO:0002020 protease binding; GO:0035254 glutamate receptor binding; GO:0046982 protein heterodimerization activity; GO:0005102 receptor binding; GO:0005488 binding; GO:0046983 protein dimerization activity; GO:0005515 protein binding; GO:0035255 ionotropic glutamate receptor binding; GO:0019899 enzyme binding;	hsa04910 Insulin signaling pathway - Homo sapiens (human);	118	1.00133	0.968332		0.98287	1.01169	1.09914	1.09418	0.961006	0.897641	0.883225	0.934161	0.839976	0.974526	1.26143	1.41185	1.07125	1.1153	1.05728	1.02682	1.00326	1.12942	0.857269	0.85421	0.922599	1.02719	0.95257	1.15064	0.743363	1.20846	0.85247	0.776546	1.00432	1.2206	0.860848	0.996248	1.11251	1.12433	0.836642	1.03743	0.932504
O76003	Glutaredoxin-3	GLRX3	37.432		GO:0050794 regulation of cellular process; GO:0044085 cellular component biogenesis; GO:0051188 cofactor biosynthetic process; GO:0016043 cellular component organization; GO:0065008 regulation of biological quality; GO:1903522 regulation of blood circulation; GO:0045454 cell redox homeostasis; GO:0051241 negative regulation of multicellular organismal process; GO:0044699 single-organism process; …	GO:0030425 dendrite; GO:0044421 extracellular region part; GO:0005938 cell cortex; GO:0071944 cell periphery; GO:0030016 myofibril; GO:0031982 vesicle; GO:0005737 cytoplasm; GO:0099568 cytoplasmic region; GO:0099512 supramolecular fiber; GO:0044424 intracellular part; GO:0030018 Z disc; GO:0099080 supramolecular complex; GO:0005623 cell; GO:0031674 I band; GO:0044422 organelle part; GO:0043228 no…	GO:0015035 protein disulfide oxidoreductase activity; GO:0003723 RNA binding; GO:0043167 ion binding; GO:0019901 protein kinase binding; GO:0005515 protein binding; GO:0019900 kinase binding; GO:0016491 oxidoreductase activity; GO:0015036 disulfide oxidoreductase activity; GO:1901363 heterocyclic compound binding; GO:0097159 organic cyclic compound binding; GO:0009055 electron carrier activity; G…		118	1.1817	5.32107e-05		1.20034	1.24281	1.09471	0.805753	1.25938	0.798415	0.76489	0.741953	0.849584	0.743717	0.602535	0.853355	0.815638	0.961793	0.842983	0.977879	0.828924	0.799073	0.930689	0.753005	0.8914	0.808153	1.07505	0.820857	1.13095	0.936248	1.1716	1.10367	1.36216	1.11643	1.34085	0.991892	1.18403	1.03557	1.08086	1.41334	1.34458
O76021	Ribosomal L1 domain-containing protein 1	RSL1D1	54.972	Nucleoli	GO:0050794 regulation of cellular process; GO:0044085 cellular component biogenesis; GO:0001649 osteoblast differentiation; GO:0044707 single-multicellular organism process; GO:0010941 regulation of cell death; GO:0022613 ribonucleoprotein complex biogenesis; GO:0006725 cellular aromatic compound metabolic process; GO:0090342 regulation of cell aging; GO:0048869 cellular developmental process; GO…	GO:0043229 intracellular organelle; GO:0016020 membrane; GO:0043232 intracellular non-membrane-bounded organelle; GO:0044446 intracellular organelle part; GO:0031981 nuclear lumen; GO:0032991 macromolecular complex; GO:0044424 intracellular part; GO:0005730 nucleolus; GO:0005623 cell; GO:0044422 organelle part; GO:0043228 non-membrane-bounded organelle; GO:0030684 preribosome; GO:0031974 membrane…	GO:0097159 organic cyclic compound binding; GO:1901363 heterocyclic compound binding; GO:0050839 cell adhesion molecule binding; GO:0003723 RNA binding; GO:0005488 binding; GO:0045296 cadherin binding; GO:0003676 nucleic acid binding; GO:0005515 protein binding;		118	1.46918	2.93057e-13		0.608227	0.608227	0.597665	0.599425	0.617029	0.533721	0.716737	0.631991	0.782551	0.696001	0.591055	0.890265	0.701532	0.562515	0.624198	0.987323	0.814808	0.925425	0.877638	1.10967	0.735349	0.66375	0.906851	0.807828	1.49284	1.56238	0.842955	1.05031	0.971877	0.938139	1.35003	0.667327	0.718579	1.06108	1.30191	1.04855	1.1538
O76024	Wolframin	WFS1	100.29		GO:0044700 single organism signaling; GO:0051349 positive regulation of lyase activity; GO:0065008 regulation of biological quality; GO:0010941 regulation of cell death; GO:0032270 positive regulation of cellular protein metabolic process; GO:0007601 visual perception; GO:0042593 glucose homeostasis; GO:0009891 positive regulation of biosynthetic process; GO:0043523 regulation of neuron apoptotic…	GO:0016020 membrane; GO:0030425 dendrite; GO:0042175 nuclear outer membrane-endoplasmic reticulum membrane network; GO:0005783 endoplasmic reticulum; GO:0005737 cytoplasm; GO:0031224 intrinsic component of membrane; GO:0032991 macromolecular complex; GO:0044424 intracellular part; GO:0005623 cell; GO:0044422 organelle part; GO:1905369 endopeptidase complex; GO:1902494 catalytic complex; GO:004442…	GO:0031625 ubiquitin protein ligase binding; GO:0051117 ATPase binding; GO:0005488 binding; GO:0005515 protein binding; GO:0044389 ubiquitin-like protein ligase binding; GO:0005516 calmodulin binding; GO:0048306 calcium-dependent protein binding; GO:0033613 activating transcription factor binding; GO:0019899 enzyme binding; GO:0008134 transcription factor binding;	hsa04141 Protein processing in endoplasmic reticulum - Homo sapiens (human);	118	0.762537	4.66356e-09		1.17707	1.52221	1.45251	1.44689	1.16246	0.835885	1.01785	1.37108	0.994498	1.21539	1.49718	1.22877	1.31031	1.09627	2.111	1.97084	1.12076	1.23284	1.34817	1.18515	1.03306	1.53653	1.05368	1.23292	0.882523	0.911753	0.765822	1.05483	0.991579	1.12572	0.828128	1.06631	0.84057	1.05434	0.821895	0.712702	1.07989
O76071	Probable cytosolic iron-sulfur protein assembly protein CIAO1	CIAO1	37.84	Nucleoplasm; Cytosol	GO:0050794 regulation of cellular process; GO:0044085 cellular component biogenesis; GO:0051188 cofactor biosynthetic process; GO:0016043 cellular component organization; GO:0042127 regulation of cell proliferation; GO:0060255 regulation of macromolecule metabolic process; GO:0019219 regulation of nucleobase-containing compound metabolic process; GO:0044699 single-organism process; GO:0009058 bio…	GO:0043229 intracellular organelle; GO:0043232 intracellular non-membrane-bounded organelle; GO:0044430 cytoskeletal part; GO:0005737 cytoplasm; GO:0044446 intracellular organelle part; GO:0032991 macromolecular complex; GO:0044424 intracellular part; GO:0005829 cytosol; GO:0005623 cell; GO:0005819 spindle; GO:0044422 organelle part; GO:0043228 non-membrane-bounded organelle; GO:0043226 organelle…	GO:0005515 protein binding; GO:0005488 binding;		118	1.20487	1.86193e-08		0.763693	0.858923	0.850602	0.899604	0.917171	0.807837	0.793812	0.832147	0.821862	0.823732	0.705474	0.902097	0.750989	0.769195	0.616266	1.37773	0.779884	0.986459	0.842287	1.3589	1.03698	0.671248	0.983597	1.30289	1.34802	1.05123	1.13135	0.940606	1.17903	0.844749	1.21682	1.39696	1.06631	1.01768	0.931309	1.09903	0.91932
O76094	Signal recognition particle subunit SRP72	SRP72	74.605		GO:0046907 intracellular transport; GO:0072594 establishment of protein localization to organelle; GO:0006613 cotranslational protein targeting to membrane; GO:0050896 response to stimulus; GO:0015031 protein transport; GO:0051234 establishment of localization; GO:0006605 protein targeting; GO:0006612 protein targeting to membrane; GO:0042493 response to drug; GO:0051649 establishment of localiza…	GO:0043229 intracellular organelle; GO:0005783 endoplasmic reticulum; GO:0048500 signal recognition particle; GO:0005737 cytoplasm; GO:0032991 macromolecular complex; GO:0012505 endomembrane system; GO:0044424 intracellular part; GO:0005829 cytosol; GO:0005623 cell; GO:0043231 intracellular membrane-bounded organelle; GO:0043226 organelle; GO:0005786 signal recognition particle, endoplasmic retic…	GO:0097159 organic cyclic compound binding; GO:1901363 heterocyclic compound binding; GO:0003723 RNA binding; GO:0005047 signal recognition particle binding; GO:0005488 binding; GO:0044877 macromolecular complex binding; GO:0003676 nucleic acid binding; GO:0005515 protein binding; GO:0043021 ribonucleoprotein complex binding; GO:0008312 7S RNA binding;	hsa03060 Protein export - Homo sapiens (human);	118	1.25292	3.31645e-14		0.937004	0.876856	0.836443	0.859939	0.706748	0.841515	0.825725	0.778355	0.812722	0.764423	0.688924	0.833202	0.817872	0.733109	0.739422	0.826181	0.889597	1.14671	0.847076	0.818151	0.973394	0.827432	1.12823	0.8904	0.989634	1.30729	1.08301	1.06722	1.00592	1.16865	1.22706	1.32018	0.996226	1.15402	1.0736	1.12357	1.19322
O94776	Metastasis-associated protein MTA2	MTA2	75.022	Nucleoplasm	GO:0010762 regulation of fibroblast migration; GO:0023051 regulation of signaling; GO:0009891 positive regulation of biosynthetic process; GO:0044237 cellular metabolic process; GO:0051253 negative regulation of RNA metabolic process; GO:0032259 methylation; GO:2001141 regulation of RNA biosynthetic process; GO:0008152 metabolic process; GO:0010646 regulation of cell communication; GO:0009893 pos…	GO:0016020 membrane; GO:0032991 macromolecular complex; GO:0017053 transcriptional repressor complex; GO:0044424 intracellular part; GO:0070603 SWI/SNF superfamily-type complex; GO:0005623 cell; GO:0044422 organelle part; GO:0000118 histone deacetylase complex; GO:0090568 nuclear transcriptional repressor complex; GO:0044427 chromosomal part; GO:0043228 non-membrane-bounded organelle; GO:0031974 …	GO:0016787 hydrolase activity; GO:0005515 protein binding; GO:0003682 chromatin binding; GO:0003700 transcription factor activity, sequence-specific DNA binding; GO:0000975 regulatory region DNA binding; GO:1901363 heterocyclic compound binding; GO:0097159 organic cyclic compound binding; GO:0042826 histone deacetylase binding; GO:0070491 repressing transcription factor binding; GO:0003824 cataly…		118	1.28484	1.27819e-11		0.844914	0.75777	1.11392	0.923532	0.803236	0.787346	0.712145	0.693118	0.751104	0.636944	0.722912	0.934152	0.690991	0.706013	0.78112	0.895985	0.853351	0.75934	0.922374	0.982398	0.824536	1.00822	0.914511	0.800075	0.81555	0.970893	1.06912	0.801842	0.866171	0.839329	1.02865	1.04767	1.04356	0.992273	1.06821	1.00501	0.982398
O94804	Serine/threonine-protein kinase 10	STK10	112.13		GO:0044700 single organism signaling; GO:0045321 leukocyte activation; GO:0070486 leukocyte aggregation; GO:0044699 single-organism process; GO:0044237 cellular metabolic process; GO:0006796 phosphate-containing compound metabolic process; GO:0051234 establishment of localization; GO:0022610 biological adhesion; GO:0008152 metabolic process; GO:0007165 signal transduction; GO:0016337 single organ…	GO:0016020 membrane; GO:0044421 extracellular region part; GO:0031090 organelle membrane; GO:0031410 cytoplasmic vesicle; GO:0071944 cell periphery; GO:0031982 vesicle; GO:0005737 cytoplasm; GO:0044433 cytoplasmic vesicle part; GO:0044424 intracellular part; GO:0005623 cell; GO:0044422 organelle part; GO:0070062 extracellular exosome; GO:0005622 intracellular; GO:0044464 cell part; GO:0098805 who…	GO:1901265 nucleoside phosphate binding; GO:0016773 phosphotransferase activity, alcohol group as acceptor; GO:0046983 protein dimerization activity; GO:0005515 protein binding; GO:0004672 protein kinase activity; GO:0004702 signal transducer, downstream of receptor, with serine/threonine kinase activity; GO:0004871 signal transducer activity; GO:0097159 organic cyclic compound binding; GO:190136…	hsa04914 Progesterone-mediated oocyte maturation - Homo sapiens (human);	118	1.17808	3.98713e-05		0.980356	0.904063	0.901202	1.03662	0.722869	1.09443	0.997145	0.70238	0.876515	0.973798	0.812248	0.888876	0.804135	0.717591	0.866338	0.874028	0.873649	1.10476	1.06575	0.904372	0.648561	0.791808	0.972081	0.868244	0.907878	1.25882	1.3211	0.813282	1.038	0.879861	1.0966	1.28889	1.18713	1.18221	1.23725	0.921785	1.03865
O94826	Mitochondrial import receptor subunit TOM70	TOMM70	67.454	Mitochondria	GO:0046907 intracellular transport; GO:0016043 cellular component organization; GO:0072594 establishment of protein localization to organelle; GO:0006839 mitochondrial transport; GO:0006914 autophagy; GO:0044237 cellular metabolic process; GO:0015031 protein transport; GO:0051234 establishment of localization; GO:0006605 protein targeting; GO:0008152 metabolic process; GO:0051649 establishment of…	GO:0016020 membrane; GO:0019867 outer membrane; GO:0044421 extracellular region part; GO:0031090 organelle membrane; GO:0098796 membrane protein complex; GO:0005737 cytoplasm; GO:0031982 vesicle; GO:0031224 intrinsic component of membrane; GO:0032991 macromolecular complex; GO:0098798 mitochondrial protein complex; GO:0044424 intracellular part; GO:0044455 mitochondrial membrane part; GO:0005623 …	GO:0008565 protein transporter activity; GO:0022884 macromolecule transmembrane transporter activity; GO:0005488 binding; GO:0022892 substrate-specific transporter activity; GO:0008320 protein transmembrane transporter activity; GO:0005515 protein binding; GO:0022891 substrate-specific transmembrane transporter activity; GO:0022857 transmembrane transporter activity; GO:0005215 transporter activi…		118	1.01739	0.558058		1.04189	1.10233	1.03779	1.0132	0.93022	0.986414	1.03239	1.03938	1.03838	0.948437	1.0216	0.850538	0.976931	1.03775	0.881899	1.02368	0.987013	1.04302	1.04347	0.980773	0.997193	0.996895	1.00997	1.06424	1.23551	1.2017	0.900465	1.07136	1.0174	0.992136	0.95665	1.16902	0.908012	0.994962	1.10847	0.953378	1.09633
O94832	Unconventional myosin-Id	MYO1D	116.2	Cytosol	GO:0050794 regulation of cellular process; GO:0044707 single-multicellular organism process; GO:0046907 intracellular transport; GO:0007420 brain development; GO:0044699 single-organism process; GO:0031324 negative regulation of cellular metabolic process; GO:0048519 negative regulation of biological process; GO:0048523 negative regulation of cellular process; GO:0010923 negative regulation of ph…	GO:0030425 dendrite; GO:0016020 membrane; GO:0044421 extracellular region part; GO:0098862 cluster of actin-based cell projections; GO:0098857 membrane microdomain; GO:0005737 cytoplasm; GO:0043025 neuronal cell body; GO:0032991 macromolecular complex; GO:0005623 cell; GO:0044422 organelle part; GO:0032589 neuron projection membrane; GO:0043228 non-membrane-bounded organelle; GO:0070062 extracell…	GO:0051015 actin filament binding; GO:0003774 motor activity; GO:1901265 nucleoside phosphate binding; GO:0016817 hydrolase activity, acting on acid anhydrides; GO:0016787 hydrolase activity; GO:0005515 protein binding; GO:0048306 calcium-dependent protein binding; GO:0016887 ATPase activity; GO:0097159 organic cyclic compound binding; GO:1901363 heterocyclic compound binding; GO:0016462 pyrophos…		118	0.970387	0.410466		1.00369	0.965727	1.05821	0.966701	0.932628	0.941866	1.08526	0.915349	0.951688	1.01356	1.10543	1.10543	1.10339	1.21373	1.19942	1.00383	1.00163	1.19768	1.24441	0.86014	0.87629	1.06204	1.13873	1.07331	0.672699	1.06892	0.921241	1.02142	0.956598	1.15345	1.14026	0.814817	0.923129	0.989888	0.904265	1.03093	1.00152
O94855	Protein transport protein Sec24D	SEC24D	113.01	Vesicles	GO:0044085 cellular component biogenesis; GO:0051640 organelle localization; GO:0044707 single-multicellular organism process; GO:0016043 cellular component organization; GO:0006901 vesicle coating; GO:0046907 intracellular transport; GO:0048207 vesicle targeting, rough ER to cis-Golgi; GO:0048208 COPII vesicle coating; GO:0043009 chordate embryonic development; GO:0044699 single-organism process…	GO:0030658 transport vesicle membrane; GO:0016020 membrane; GO:0042175 nuclear outer membrane-endoplasmic reticulum membrane network; GO:0005783 endoplasmic reticulum; GO:0031410 cytoplasmic vesicle; GO:0031090 organelle membrane; GO:0098796 membrane protein complex; GO:0031982 vesicle; GO:0005737 cytoplasm; GO:0044433 cytoplasmic vesicle part; GO:0032991 macromolecular complex; GO:0044424 intrac…	GO:0043169 cation binding; GO:0046872 metal ion binding; GO:0005515 protein binding; GO:0008270 zinc ion binding; GO:0046914 transition metal ion binding; GO:0005488 binding; GO:0043167 ion binding;	hsa04141 Protein processing in endoplasmic reticulum - Homo sapiens (human);	118	1.16196	9.98881e-05		1.05426	1.0256	1.01817	1.52353	0.930044	0.896646	1.06519	0.878347	0.759886	1.08445	0.799696	1.15735	0.77956	0.733534	0.67792	0.858891	0.811469	1.12046	0.818893	0.873548	0.8198	0.66461	0.709627	0.754375	1.04789	0.908811	1.23469	1.00066	1.15668	1.06722	0.943769	1.25798	0.897101	1.00252	0.950791	1.0902	0.964966
O94874	E3 UFM1-protein ligase 1	UFL1	89.594	Endoplasmic Reticulum	GO:0001649 osteoblast differentiation; GO:0010941 regulation of cell death; GO:0014013 regulation of gliogenesis; GO:0044237 cellular metabolic process; GO:0032088 negative regulation of NF-kappaB transcription factor activity; GO:0008152 metabolic process; GO:0071569 protein ufmylation; GO:0051240 positive regulation of multicellular organismal process; GO:0032879 regulation of localization; GO:…	GO:0043229 intracellular organelle; GO:0016020 membrane; GO:0042175 nuclear outer membrane-endoplasmic reticulum membrane network; GO:0042995 cell projection; GO:0005783 endoplasmic reticulum; GO:0044446 intracellular organelle part; GO:0005737 cytoplasm; GO:0032991 macromolecular complex; GO:0012505 endomembrane system; GO:0044424 intracellular part; GO:0005829 cytosol; GO:0005623 cell; GO:00444…	GO:0005515 protein binding; GO:0071568 UFM1 transferase activity; GO:0019787 ubiquitin-like protein transferase activity; GO:0016740 transferase activity; GO:0003824 catalytic activity; GO:0005488 binding; GO:0016874 ligase activity;		118	0.948484	0.0165163		1.08571	1.08772	1.15017	1.28009	1.07161	1.06404	1.02704	1.04404	0.945036	1.03904	0.898022	1.0245	1.10818	1.00018	0.928183	1.04731	1.20099	1.1851	1.03789	1.06919	1.09109	1.02414	1.30139	1.06976	0.795649	1.22369	1.01904	0.948036	0.965037	1.13639	0.959952	1.13137	0.902023	1.023	0.900155	1.00564	1.03734
O94875	Sorbin and SH3 domain-containing protein 2	SORBS2	124.11	Nucleoplasm	GO:0014706 striated muscle tissue development; GO:0072359 circulatory system development; GO:0055001 muscle cell development; GO:0044707 single-multicellular organism process; GO:0016043 cellular component organization; GO:0016477 cell migration; GO:0003012 muscle system process; GO:0055006 cardiac cell development; GO:0048738 cardiac muscle tissue development; GO:0051674 localization of cell; GO…	GO:0016020 membrane; GO:0016324 apical plasma membrane; GO:0030054 cell junction; GO:0071944 cell periphery; GO:0030016 myofibril; GO:0005737 cytoplasm; GO:0099512 supramolecular fiber; GO:0044424 intracellular part; GO:0030018 Z disc; GO:0099080 supramolecular complex; GO:0005623 cell; GO:0031674 I band; GO:0044422 organelle part; GO:0043228 non-membrane-bounded organelle; GO:0005856 cytoskeleto…	GO:0003723 RNA binding; GO:0030674 protein binding, bridging; GO:0043167 ion binding; GO:0005515 protein binding; GO:0008307 structural constituent of muscle; GO:1901363 heterocyclic compound binding; GO:0097159 organic cyclic compound binding; GO:0008092 cytoskeletal protein binding; GO:0005200 structural constituent of cytoskeleton; GO:0005488 binding; GO:0008093 cytoskeletal adaptor activity; …		118	0.338838	1.44833e-25	down	2.03138	2.00849	1.74704	1.77837	1.97837	1.17299	1.40119	1.77602	1.61396	1.80469	3.42019	1.42089	1.9993	2.36528	2.64659	4.98535	3.38739	2.19268	1.80291	3.90163	3.30472	4.85012	1.05582	3.12013	0.514473	0.604837	0.449794	0.802573	0.603032	0.661648	0.621864	0.409334	0.947203	0.890774	0.912132	0.611345	0.491241
O94901	SUN domain-containing protein 1	SUN1	90.063	Nuclear membrane	GO:0065008 regulation of biological quality; GO:0022414 reproductive process; GO:0007420 brain development; GO:0051647 nucleus localization; GO:0097240 chromosome attachment to the nuclear envelope; GO:0021987 cerebral cortex development; GO:0007097 nuclear migration; GO:0021537 telencephalon development; GO:0007129 synapsis; GO:0072595 maintenance of protein localization in organelle; GO:0009605…	GO:0016020 membrane; GO:0031090 organelle membrane; GO:0031410 cytoplasmic vesicle; GO:0031982 vesicle; GO:0005737 cytoplasm; GO:0044433 cytoplasmic vesicle part; GO:0031224 intrinsic component of membrane; GO:0032991 macromolecular complex; GO:0044424 intracellular part; GO:0005623 cell; GO:0044422 organelle part; GO:0031965 nuclear membrane; GO:0031229 intrinsic component of nuclear inner membr…	GO:0005515 protein binding; GO:0005521 lamin binding; GO:0005488 binding;		118	0.950104	0.145451		1.08697	0.797766	1.04467	1.09582	0.830227	0.898	1.07558	1.11594	1.09374	1.09072	1.16529	0.994608	1.05782	1.26012	1.32966	1.25204	1.07447	0.817895	1.01298	1.11247	1.07251	1.27405	1.1006	1.00223	0.989583	1.16566	1.0211	1.00798	1.03724	0.895569	0.934479	0.704442	0.939915	1.06097	0.933456	0.959722	1.05117
O94903	Pyridoxal phosphate homeostasis protein	PLPBP	30.344	Cytosol		GO:0043229 intracellular organelle; GO:0044421 extracellular region part; GO:0005737 cytoplasm; GO:0031982 vesicle; GO:0044424 intracellular part; GO:0005623 cell; GO:0005576 extracellular region; GO:0005739 mitochondrion; GO:0043226 organelle; GO:0070062 extracellular exosome; GO:0043231 intracellular membrane-bounded organelle; GO:0044464 cell part; GO:0005622 intracellular; GO:1903561 extracel…	GO:0097159 organic cyclic compound binding; GO:1901363 heterocyclic compound binding; GO:0005488 binding; GO:0043167 ion binding; GO:0043168 anion binding; GO:0048037 cofactor binding; GO:0030170 pyridoxal phosphate binding;		118	1.16863	0.000166982		0.635222	0.573227	0.591197	0.80144	0.636121	1.22781	1.20053	0.964411	0.921385	1.24356	0.913768	0.985157	0.931853	0.745292	0.848091	0.763717	0.808648	1.11562	0.977381	0.949617	0.881523	0.989981	1.25251	0.932904	1.38814	0.733156	1.1596	0.880458	1.11972	0.90425	0.938311	1.04935	0.854402	0.961598	1.09897	1.09841	1.21147
O94905	Erlin-2	ERLIN2	37.839	Secreted proteins; Endoplasmic Reticulum	GO:0044700 single organism signaling; GO:0006066 alcohol metabolic process; GO:0009891 positive regulation of biosynthetic process; GO:0018212 peptidyl-tyrosine modification; GO:0036503 ERAD pathway; GO:0019216 regulation of lipid metabolic process; GO:0044237 cellular metabolic process; GO:0008152 metabolic process; GO:1902931 negative regulation of alcohol biosynthetic process; GO:0090181 regul…	GO:0016020 membrane; GO:0042175 nuclear outer membrane-endoplasmic reticulum membrane network; GO:0044421 extracellular region part; GO:0005783 endoplasmic reticulum; GO:0098857 membrane microdomain; GO:0071944 cell periphery; GO:0031982 vesicle; GO:0005737 cytoplasm; GO:0032991 macromolecular complex; GO:0031224 intrinsic component of membrane; GO:0044424 intracellular part; GO:0005623 cell; GO:…	GO:0015485 cholesterol binding; GO:0032934 sterol binding; GO:0016773 phosphotransferase activity, alcohol group as acceptor; GO:0031625 ubiquitin protein ligase binding; GO:0004713 protein tyrosine kinase activity; GO:0005515 protein binding; GO:0004672 protein kinase activity; GO:0005496 steroid binding; GO:0097159 organic cyclic compound binding; GO:0016301 kinase activity; GO:0003824 catalyti…		118	1.09791	0.0483224		0.727447	0.845122	0.679307	0.518841	0.84958	1.13693	1.12864	1.11413	1.01671	1.13175	1.05647	1.06337	0.998383	0.88417	0.841832	0.933834	0.911087	0.932238	0.984629	0.855797	1.04077	1.09945	1.17904	0.92218	1.16962	0.778261	0.915141	1.05609	1.37323	0.784725	0.903678	0.962036	0.824174	0.903011	0.879831	0.931992	0.978196
O94906	Pre-mRNA-processing factor 6	PRPF6	106.92	Nucleoplasm	GO:0044085 cellular component biogenesis; GO:0022613 ribonucleoprotein complex biogenesis; GO:0022618 ribonucleoprotein complex assembly; GO:0009891 positive regulation of biosynthetic process; GO:0044237 cellular metabolic process; GO:2001141 regulation of RNA biosynthetic process; GO:0008152 metabolic process; GO:0071826 ribonucleoprotein complex subunit organization; GO:0009893 positive regula…	GO:0043229 intracellular organelle; GO:0016020 membrane; GO:0044446 intracellular organelle part; GO:0046540 U4/U6 x U5 tri-snRNP complex; GO:0031981 nuclear lumen; GO:0032991 macromolecular complex; GO:0044424 intracellular part; GO:0005681 spliceosomal complex; GO:0016604 nuclear body; GO:0005623 cell; GO:0044422 organelle part; GO:0097525 spliceosomal snRNP complex; GO:0031974 membrane-enclose…	GO:0003723 RNA binding; GO:0005102 receptor binding; GO:0044877 macromolecular complex binding; GO:0005515 protein binding; GO:0050681 androgen receptor binding; GO:0051427 hormone receptor binding; GO:0003712 transcription cofactor activity; GO:1901363 heterocyclic compound binding; GO:0097159 organic cyclic compound binding; GO:0005488 binding; GO:0003676 nucleic acid binding; GO:0035257 nuclea…	hsa03040 Spliceosome - Homo sapiens (human);	118	1.28627	4.75879e-22		0.706248	0.620837	0.790741	0.983605	0.644716	0.858815	0.870304	0.785092	0.866474	0.805198	0.735364	0.947844	0.79726	0.769545	0.807422	0.794384	0.793851	0.895984	0.989634	0.952208	0.938972	0.826048	0.87476	0.851069	1.12596	1.07544	1.15275	0.978493	1.0503	0.925672	1.26179	1.02782	0.937909	0.996111	1.07456	1.0092	0.985472
O94919	Endonuclease domain-containing 1 protein	ENDOD1	55.016	Nuclear membrane	GO:0006725 cellular aromatic compound metabolic process; GO:0016192 vesicle-mediated transport; GO:0044763 single-organism cellular process; GO:0006807 nitrogen compound metabolic process; GO:1901360 organic cyclic compound metabolic process; GO:0044699 single-organism process; GO:0002576 platelet degranulation; GO:0044238 primary metabolic process; GO:0044237 cellular metabolic process; GO:00717…	GO:0016020 membrane; GO:0044421 extracellular region part; GO:0005737 cytoplasm; GO:0031982 vesicle; GO:0044424 intracellular part; GO:0005623 cell; GO:0005829 cytosol; GO:0005576 extracellular region; GO:0043226 organelle; GO:0070062 extracellular exosome; GO:0005622 intracellular; GO:0044464 cell part; GO:1903561 extracellular vesicle; GO:0043227 membrane-bounded organelle; GO:0043230 extracell…	GO:0097159 organic cyclic compound binding; GO:1901363 heterocyclic compound binding; GO:0003824 catalytic activity; GO:0005488 binding; GO:0043167 ion binding; GO:0003676 nucleic acid binding; GO:0004518 nuclease activity; GO:0016788 hydrolase activity, acting on ester bonds; GO:0046872 metal ion binding; GO:0043169 cation binding; GO:0016787 hydrolase activity; GO:0004519 endonuclease activity;		118	0.796035	3.58423e-06		1.85306	1.79199	1.68205	1.24841	1.6112	1.00773	1.14363	1.16377	1.10638	1.04195	1.2312	0.972911	1.10971	1.417	1.28428	1.29296	1.4805	0.930488	1.10358	0.970376	1.17708	1.33143	0.858471	1.35891	0.905155	0.797661	1.05706	1.1829	0.944303	1.16892	0.865874	0.682995	1.11063	0.974425	0.626835	1.36597	1.13145
O94925	Glutaminase kidney isoform, mitochondrial	GLS	73.46	Mitochondria; Secreted proteins	GO:0044700 single organism signaling; GO:0044085 cellular component biogenesis; GO:0046717 acid secretion; GO:1901606 alpha-amino acid catabolic process; GO:0001967 suckling behavior; GO:0016053 organic acid biosynthetic process; GO:0044699 single-organism process; GO:0009058 biosynthetic process; GO:0044237 cellular metabolic process; GO:0050877 neurological system process; GO:0009084 glutamine …	GO:0005759 mitochondrial matrix; GO:0043229 intracellular organelle; GO:0044429 mitochondrial part; GO:0005737 cytoplasm; GO:0044446 intracellular organelle part; GO:0044424 intracellular part; GO:0005829 cytosol; GO:0005623 cell; GO:0005739 mitochondrion; GO:0044422 organelle part; GO:0031974 membrane-enclosed lumen; GO:0043226 organelle; GO:0043231 intracellular membrane-bounded organelle; GO:0…	GO:0003824 catalytic activity; GO:0005488 binding; GO:0016787 hydrolase activity; GO:0005515 protein binding; GO:0016811 hydrolase activity, acting on carbon-nitrogen (but not peptide) bonds, in linear amides; GO:0004359 glutaminase activity; GO:0016810 hydrolase activity, acting on carbon-nitrogen (but not peptide) bonds;	hsa01100 Metabolic pathways - Homo sapiens (human); hsa04964 Proximal tubule bicarbonate reclamation - Homo sapiens (human); hsa04727 GABAergic synapse - Homo sapiens (human); hsa05230 Central carbon metabolism in cancer - Homo sapiens (human); hsa00220 Arginine biosynthesis - Homo sapiens (human); hsa05206 MicroRNAs in cancer - Homo sapiens (human); hsa04724 Glutamatergic synapse - Homo sapiens …	118	1.28944	7.95397e-06		0.807599	0.62693	0.686043	0.735998	0.57198	0.910655	0.976814	0.752069	0.924276	1.15583	0.730907	0.995886	0.747653	0.798876	0.921022	0.647245	0.864508	0.86294	0.800922	1.37766	0.798399	0.767829	0.666872	0.60489	1.23221	1.13896	1.39031	1.39809	1.08578	1.04218	1.18611	1.41619	0.893043	0.980425	0.773527	1.64566	1.31518
O94973	AP-2 complex subunit alpha-2	AP2A2	103.96	Nucleoplasm; Vesicles	GO:0044700 single organism signaling; GO:0045321 leukocyte activation; GO:0007166 cell surface receptor signaling pathway; GO:0044699 single-organism process; GO:0031347 regulation of defense response; GO:0015031 protein transport; GO:0051234 establishment of localization; GO:0035567 non-canonical Wnt signaling pathway; GO:1905330 regulation of morphogenesis of an epithelium; GO:0007165 signal tr…	GO:0016020 membrane; GO:0030119 AP-type membrane coat adaptor complex; GO:0031090 organelle membrane; GO:0045334 clathrin-coated endocytic vesicle; GO:0005737 cytoplasm; GO:0044433 cytoplasmic vesicle part; GO:0032991 macromolecular complex; GO:0036019 endolysosome; GO:0005623 cell; GO:0044422 organelle part; GO:0005765 lysosomal membrane; GO:0030136 clathrin-coated vesicle; GO:0005622 intracellu…	GO:0008565 protein transporter activity; GO:0005488 binding; GO:0019901 protein kinase binding; GO:0008289 lipid binding; GO:0022892 substrate-specific transporter activity; GO:0005515 protein binding; GO:0019900 kinase binding; GO:0019899 enzyme binding; GO:0005215 transporter activity;	hsa05016 Huntington's disease - Homo sapiens (human); hsa04144 Endocytosis - Homo sapiens (human); hsa04961 Endocrine and other factor-regulated calcium reabsorption - Homo sapiens (human); hsa04721 Synaptic vesicle cycle - Homo sapiens (human);	118	0.943196	0.0073062		1.05286	0.894982	0.906823	1.34691	1.02721	1.08991	1.10654	1.04731	1.13459	1.24992	1.05453	1.24099	1.05555	1.08306	0.939401	1.03871	1.12453	1.23084	0.921621	1.23186	1.03917	1.12115	1.03035	1.02549	0.938399	0.928532	0.965232	0.941335	1.00783	0.918005	0.917145	1.08631	0.927385	1.00309	0.928189	1.01428	0.91249
O94979	Protein transport protein Sec31A	SEC31A	133.01	Secreted proteins; Vesicles; Cytosol	GO:0044700 single organism signaling; GO:0044085 cellular component biogenesis; GO:0006901 vesicle coating; GO:0048207 vesicle targeting, rough ER to cis-Golgi; GO:0048208 COPII vesicle coating; GO:0044699 single-organism process; GO:0015031 protein transport; GO:0030968 endoplasmic reticulum unfolded protein response; GO:0051234 establishment of localization; GO:0007165 signal transduction; GO:0…	GO:0030658 transport vesicle membrane; GO:0016020 membrane; GO:0042175 nuclear outer membrane-endoplasmic reticulum membrane network; GO:0005783 endoplasmic reticulum; GO:0031090 organelle membrane; GO:0031410 cytoplasmic vesicle; GO:0098796 membrane protein complex; GO:0031982 vesicle; GO:0005737 cytoplasm; GO:0044433 cytoplasmic vesicle part; GO:0032991 macromolecular complex; GO:0044424 intrac…	GO:0005515 protein binding; GO:0048306 calcium-dependent protein binding; GO:0005488 binding;	hsa04141 Protein processing in endoplasmic reticulum - Homo sapiens (human);	118	1.17137	1.48163e-10		0.869993	0.699639	0.740633	1.00573	0.748832	1.00872	1.08156	0.946863	0.911942	1.01371	0.886761	1.07315	0.827455	0.849106	0.786035	0.940395	0.918276	1.03115	0.893301	0.875652	0.899766	0.824159	0.939316	0.905777	1.2353	1.10685	1.13943	0.956841	1.11648	1.11363	1.0185	1.30284	0.95176	1.04353	0.982691	1.15448	0.978068
O95139	NADH dehydrogenase [ubiquinone] 1 beta subcomplex subunit 6	NDUFB6	15.489	Mitochondria	GO:0044085 cellular component biogenesis; GO:0009116 nucleoside metabolic process; GO:0042278 purine nucleoside metabolic process; GO:0009167 purine ribonucleoside monophosphate metabolic process; GO:0009117 nucleotide metabolic process; GO:0044699 single-organism process; GO:0044237 cellular metabolic process; GO:0006796 phosphate-containing compound metabolic process; GO:0008152 metabolic proce…	GO:0016020 membrane; GO:0098800 inner mitochondrial membrane protein complex; GO:0031090 organelle membrane; GO:0098796 membrane protein complex; GO:0005737 cytoplasm; GO:0031224 intrinsic component of membrane; GO:0045271 respiratory chain complex I; GO:0032991 macromolecular complex; GO:0098798 mitochondrial protein complex; GO:0044424 intracellular part; GO:0005747 mitochondrial respiratory ch…	GO:0050136 NADH dehydrogenase (quinone) activity; GO:0016651 oxidoreductase activity, acting on NAD(P)H; GO:0003954 NADH dehydrogenase activity; GO:0003824 catalytic activity; GO:0016655 oxidoreductase activity, acting on NAD(P)H, quinone or similar compound as acceptor; GO:0008137 NADH dehydrogenase (ubiquinone) activity; GO:0016491 oxidoreductase activity;	hsa05010 Alzheimer's disease - Homo sapiens (human); hsa04723 Retrograde endocannabinoid signaling - Homo sapiens (human); hsa04932 Non-alcoholic fatty liver disease (NAFLD) - Homo sapiens (human); hsa01100 Metabolic pathways - Homo sapiens (human); hsa00190 Oxidative phosphorylation - Homo sapiens (human); hsa05016 Huntington's disease - Homo sapiens (human); hsa04714 Thermogenesis - Homo sapien…	118	0.967135	0.379036		1.2133	1.14324	1.15136	1.1209	0.892457	0.897534	0.949466	1.02295	0.98278	0.899494	1.07089	1.22857	1.30264	0.965075	1.22751	1.00853	1.14887	1.27486	1.14932	1.09808	1.17412	0.800716	0.769692	0.962114	0.75336	1.04272	0.994538	1.14739	0.877937	0.992588	1.04555	1.07713	1.10845	0.858856	1.04467	1.00132	0.914065
O95140	Mitofusin-2	MFN2	86.401		GO:0044085 cellular component biogenesis; GO:1905037 autophagosome organization; GO:0007596 blood coagulation; GO:0065008 regulation of biological quality; GO:0043009 chordate embryonic development; GO:0006914 autophagy; GO:0044237 cellular metabolic process; GO:0010821 regulation of mitochondrion organization; GO:0015031 protein transport; GO:0008285 negative regulation of cell proliferation; GO…	GO:0016020 membrane; GO:0019867 outer membrane; GO:0031090 organelle membrane; GO:0005737 cytoplasm; GO:0031306 intrinsic component of mitochondrial outer membrane; GO:0031224 intrinsic component of membrane; GO:0044424 intracellular part; GO:0044455 mitochondrial membrane part; GO:0005623 cell; GO:0044422 organelle part; GO:0043228 non-membrane-bounded organelle; GO:0005856 cytoskeleton; GO:0005…	GO:1901265 nucleoside phosphate binding; GO:0031625 ubiquitin protein ligase binding; GO:0016817 hydrolase activity, acting on acid anhydrides; GO:0005515 protein binding; GO:0016787 hydrolase activity; GO:1901363 heterocyclic compound binding; GO:0097159 organic cyclic compound binding; GO:0016462 pyrophosphatase activity; GO:0032553 ribonucleotide binding; GO:0003824 catalytic activity; GO:0005…	hsa04137 Mitophagy - animal - Homo sapiens (human); hsa04621 NOD-like receptor signaling pathway - Homo sapiens (human);	118	1.01282	0.643445		0.772413	0.918921	0.86143	0.982902	0.840103	0.880959	1.01489	1.00993	0.937507	1.14088	1.06924	1.0764	1.00683	0.960781	1.18077	1.25838	1.02615	1.05066	0.986353	1.2226	1.05521	1.07867	1.0409	1.02444	1.22028	1.10066	0.845245	1.06747	0.935523	0.955665	0.929044	1.2673	0.942402	1.01732	1.06177	0.93896	1.00031
O95163	Elongator complex protein 1	ELP1	150.25	Nucleoplasm; Cytosol	GO:0044085 cellular component biogenesis; GO:0044700 single organism signaling; GO:0030335 positive regulation of cell migration; GO:0097659 nucleic acid-templated transcription; GO:0040017 positive regulation of locomotion; GO:0044699 single-organism process; GO:0009058 biosynthetic process; GO:0006354 DNA-templated transcription, elongation; GO:0009451 RNA modification; GO:0044237 cellular meta…	GO:0005737 cytoplasm; GO:0032991 macromolecular complex; GO:0044424 intracellular part; GO:0005623 cell; GO:0000123 histone acetyltransferase complex; GO:0044422 organelle part; GO:0043228 non-membrane-bounded organelle; GO:0031974 membrane-enclosed lumen; GO:1902494 catalytic complex; GO:0005654 nucleoplasm; GO:0031248 protein acetyltransferase complex; GO:0070013 intracellular organelle lumen; …	GO:0030234 enzyme regulator activity; GO:0005488 binding; GO:0005515 protein binding; GO:0019887 protein kinase regulator activity; GO:0019207 kinase regulator activity; GO:0098772 molecular function regulator; GO:0008607 phosphorylase kinase regulator activity; GO:0004871 signal transducer activity;		118	1.17025	5.07196e-07		0.718925	0.657203	0.66155	0.771953	0.722402	0.896151	1.0328	0.921897	1.09816	0.806041	0.921024	0.906248	0.94565	0.894428	1.20078	1.06496	1.12169	0.845779	0.837122	1.03204	0.943001	0.90201	1.0552	0.832072	1.4761	0.964072	0.93378	1.18926	0.965467	1.07863	1.05027	1.12374	1.09615	1.04823	1.14278	1.21007	1.12651
O95171	Sciellin	SCEL	77.551	Plasma Membrane; Nucleoplasm; Cytosol	GO:0032502 developmental process; GO:0060429 epithelium development; GO:0044707 single-multicellular organism process; GO:0043588 skin development; GO:0030216 keratinocyte differentiation; GO:0009888 tissue development; GO:0048731 system development; GO:0048869 cellular developmental process; GO:0044763 single-organism cellular process; GO:0044699 single-organism process; GO:0032501 multicellular…	GO:0016020 membrane; GO:0044421 extracellular region part; GO:0071944 cell periphery; GO:0005737 cytoplasm; GO:0031982 vesicle; GO:0044424 intracellular part; GO:0005623 cell; GO:0005576 extracellular region; GO:0005886 plasma membrane; GO:0043226 organelle; GO:0070062 extracellular exosome; GO:0001533 cornified envelope; GO:0044464 cell part; GO:0005622 intracellular; GO:1903561 extracellular ve…	GO:0046914 transition metal ion binding; GO:0005488 binding; GO:0043167 ion binding; GO:0043169 cation binding; GO:0046872 metal ion binding; GO:0005515 protein binding; GO:0008270 zinc ion binding;		118	0.333148	1.30458e-18	down	3.60719	3.39407	4.57693	1.01413	3.84163	1.48928	1.17649	1.51636	1.01495	0.908509	1.71378	0.437359	2.59325	2.62178	2.99496	3.09369	3.27516	0.420564	4.53489	2.43639	4.83835	4.40377	2.64376	3.95043	0.721083	0.818767	0.519148	1.11766	0.546226	1.59969	1.01929	0.652159	1.31485	0.886215	1.11682	0.644576	0.971038
O95202	Mitochondrial proton/calcium exchanger protein	LETM1	83.353	Mitochondria	GO:0042407 cristae formation; GO:0016043 cellular component organization; GO:0065008 regulation of biological quality; GO:0050801 ion homeostasis; GO:0007006 mitochondrial membrane organization; GO:0030003 cellular cation homeostasis; GO:0098771 inorganic ion homeostasis; GO:0044763 single-organism cellular process; GO:0019725 cellular homeostasis; GO:0044802 single-organism membrane organization…	GO:0043229 intracellular organelle; GO:0016020 membrane; GO:0044429 mitochondrial part; GO:0031090 organelle membrane; GO:0031967 organelle envelope; GO:0044446 intracellular organelle part; GO:0005737 cytoplasm; GO:0031224 intrinsic component of membrane; GO:0044424 intracellular part; GO:0005623 cell; GO:0016021 integral component of membrane; GO:0044422 organelle part; GO:0005739 mitochondrion…	GO:0043022 ribosome binding; GO:0005488 binding; GO:0043167 ion binding; GO:0044877 macromolecular complex binding; GO:0043169 cation binding; GO:0046872 metal ion binding; GO:0005515 protein binding; GO:0005509 calcium ion binding; GO:0043021 ribonucleoprotein complex binding;		118	1.13466	0.00147013		0.719873	0.816324	0.736533	0.781251	0.83386	0.966644	0.869599	0.831542	0.894336	0.783971	0.763682	1.47543	0.972422	0.860415	0.811539	0.904118	1.04362	1.01891	1.16451	0.94868	0.975724	0.910659	0.908511	1.11607	1.1767	0.946971	0.898141	1.08557	1.06274	1.03963	1.09837	1.3521	1.0937	0.914942	0.84944	0.936214	1.51342
O95232	Luc7-like protein 3	LUC7L3	51.466	Nucleoplasm	GO:0044085 cellular component biogenesis; GO:0006376 mRNA splice site selection; GO:0016043 cellular component organization; GO:0022613 ribonucleoprotein complex biogenesis; GO:0022618 ribonucleoprotein complex assembly; GO:0006725 cellular aromatic compound metabolic process; GO:0044237 cellular metabolic process; GO:0071704 organic substance metabolic process; GO:0000398 mRNA splicing, via spli…	GO:0005685 U1 snRNP; GO:0043229 intracellular organelle; GO:0044446 intracellular organelle part; GO:0005684 U2-type spliceosomal complex; GO:0031981 nuclear lumen; GO:0032991 macromolecular complex; GO:0044424 intracellular part; GO:0005681 spliceosomal complex; GO:0016604 nuclear body; GO:0005623 cell; GO:0044422 organelle part; GO:0097525 spliceosomal snRNP complex; GO:0031974 membrane-enclose…	GO:0097159 organic cyclic compound binding; GO:1901363 heterocyclic compound binding; GO:0003677 DNA binding; GO:0003729 mRNA binding; GO:0003723 RNA binding; GO:0005488 binding; GO:0003676 nucleic acid binding; GO:0005515 protein binding;		118	1.40009	1.09138e-15		0.680414	0.565427	0.734017	0.938919	0.590499	0.815469	0.732571	0.680309	0.725362	0.664089	0.661915	1.00448	0.704619	0.701834	0.663772	0.742609	0.997624	0.839186	0.783588	0.688806	1.00546	0.695916	0.865875	0.806482	1.14642	1.02019	0.983969	0.914587	1.00379	0.861511	1.23321	1.00593	1.16268	0.851774	1.02066	1.13794	0.922837
O95248	Myotubularin-related protein 5	SBF1	208.44	Nucleoplasm	GO:0000003 reproduction; GO:0016043 cellular component organization; GO:0022414 reproductive process; GO:0044267 cellular protein metabolic process; GO:0044699 single-organism process; GO:0044237 cellular metabolic process; GO:0006796 phosphate-containing compound metabolic process; GO:0071704 organic substance metabolic process; GO:0008152 metabolic process; GO:0051345 positive regulation of hyd…	GO:0016020 membrane; GO:0043229 intracellular organelle; GO:0005737 cytoplasm; GO:0031224 intrinsic component of membrane; GO:0044424 intracellular part; GO:0005829 cytosol; GO:0005623 cell; GO:0016021 integral component of membrane; GO:0043231 intracellular membrane-bounded organelle; GO:0043226 organelle; GO:0005634 nucleus; GO:0005622 intracellular; GO:0044464 cell part; GO:0044425 membrane pa…	GO:0030234 enzyme regulator activity; GO:0003824 catalytic activity; GO:0042578 phosphoric ester hydrolase activity; GO:0017112 Rab guanyl-nucleotide exchange factor activity; GO:0005085 guanyl-nucleotide exchange factor activity; GO:0016791 phosphatase activity; GO:0019208 phosphatase regulator activity; GO:0016788 hydrolase activity, acting on ester bonds; GO:0016787 hydrolase activity; GO:0005…		118	0.823515	7.38187e-09		2.05743	1.67083	1.65996	1.637	1.24678	1.17796	1.03708	1.00511	1.02709	1.00911	1.37505	1.02067	1.20304	1.09735	1.29837	1.22732	0.941928	0.921332	1.1139	1.03777	1.14458	1.17469	1.12401	1.3369	0.933878	0.84206	0.921185	0.971141	1.12201	1.02896	0.93953	1.12455	1.05438	0.993786	1.12107	0.923651	0.896476
O95274	Ly6/PLAUR domain-containing protein 3	LYPD3	35.97	Vesicles; Endoplasmic Reticulum	GO:0043687 post-translational protein modification; GO:0006501 C-terminal protein lipidation; GO:0044267 cellular protein metabolic process; GO:0009058 biosynthetic process; GO:0018410 C-terminal protein amino acid modification; GO:0044238 primary metabolic process; GO:1901576 organic substance biosynthetic process; GO:0044237 cellular metabolic process; GO:0044249 cellular biosynthetic process; …	GO:0016020 membrane; GO:0031226 intrinsic component of plasma membrane; GO:0005615 extracellular space; GO:0044421 extracellular region part; GO:0044459 plasma membrane part; GO:0044464 cell part; GO:0071944 cell periphery; GO:0044425 membrane part; GO:0031225 anchored component of membrane; GO:0031224 intrinsic component of membrane; GO:0005623 cell; GO:0005576 extracellular region; GO:0016021 i…	GO:0005515 protein binding; GO:0043236 laminin binding; GO:0005488 binding; GO:0050840 extracellular matrix binding;		118	0.451409	3.77652e-11	down	3.30849	3.32854	3.10026	0.7018	2.58201	1.45749	1.07172	1.49981	1.19768	0.799112	1.73444	0.394295	2.13567	2.11832	2.49065	1.61307	2.37017	0.506399	4.49007	1.26773	2.42311	2.78318	1.96684	3.2093	0.578407	1.3018	0.716445	1.40435	0.854223	1.52283	0.929802	0.424741	1.358	0.624395	0.850554	0.696162	0.970326
O95292	Vesicle-associated membrane protein-associated protein B/C	VAPB	27.228	Endoplasmic Reticulum	GO:0044700 single organism signaling; GO:0065008 regulation of biological quality; GO:0032270 positive regulation of cellular protein metabolic process; GO:0044827 modulation by host of viral genome replication; GO:0044255 cellular lipid metabolic process; GO:0044237 cellular metabolic process; GO:0008610 lipid biosynthetic process; GO:0008152 metabolic process; GO:0035966 response to topological…	GO:0043229 intracellular organelle; GO:0016020 membrane; GO:0042175 nuclear outer membrane-endoplasmic reticulum membrane network; GO:0005783 endoplasmic reticulum; GO:0098588 bounding membrane of organelle; GO:0031090 organelle membrane; GO:0044446 intracellular organelle part; GO:0005737 cytoplasm; GO:0000139 Golgi membrane; GO:0031224 intrinsic component of membrane; GO:0012505 endomembrane sy…	GO:0050839 cell adhesion molecule binding; GO:0042802 identical protein binding; GO:0008092 cytoskeletal protein binding; GO:0046982 protein heterodimerization activity; GO:0042803 protein homodimerization activity; GO:0008017 microtubule binding; GO:0005488 binding; GO:0033149 FFAT motif binding; GO:0046983 protein dimerization activity; GO:0045296 cadherin binding; GO:0015631 tubulin binding; G…	hsa04979 Cholesterol metabolism - Homo sapiens (human);	118	1.17902	1.62084e-06		0.726627	0.817902	0.743629	0.80269	0.732891	0.726218	0.819511	0.80945	0.814023	0.789328	1.10751	1.25031	1.08106	1.05038	1.02182	0.860788	0.810949	1.01937	1.1741	0.778262	0.913833	0.992068	0.93614	0.864433	1.25101	1.2009	1.34451	1.21829	0.987803	0.982686	1.3326	0.889891	0.809924	1.23028	1.03075	1.0472	1.19266
O95299	NADH dehydrogenase [ubiquinone] 1 alpha subcomplex subunit 10, mitochondrial	NDUFA10	40.75	Mitochondria; Secreted proteins	GO:0044085 cellular component biogenesis; GO:0009116 nucleoside metabolic process; GO:0042278 purine nucleoside metabolic process; GO:0009167 purine ribonucleoside monophosphate metabolic process; GO:0009117 nucleotide metabolic process; GO:0044699 single-organism process; GO:0044237 cellular metabolic process; GO:0006796 phosphate-containing compound metabolic process; GO:0008152 metabolic proce…	GO:0016020 membrane; GO:0098800 inner mitochondrial membrane protein complex; GO:0031090 organelle membrane; GO:0098796 membrane protein complex; GO:0005737 cytoplasm; GO:0045271 respiratory chain complex I; GO:0032991 macromolecular complex; GO:0098798 mitochondrial protein complex; GO:0044424 intracellular part; GO:0005747 mitochondrial respiratory chain complex I; GO:0044455 mitochondrial memb…	GO:0050136 NADH dehydrogenase (quinone) activity; GO:0016651 oxidoreductase activity, acting on NAD(P)H; GO:0003954 NADH dehydrogenase activity; GO:0003824 catalytic activity; GO:0016655 oxidoreductase activity, acting on NAD(P)H, quinone or similar compound as acceptor; GO:0008137 NADH dehydrogenase (ubiquinone) activity; GO:0016491 oxidoreductase activity;	hsa05010 Alzheimer's disease - Homo sapiens (human); hsa04723 Retrograde endocannabinoid signaling - Homo sapiens (human); hsa04932 Non-alcoholic fatty liver disease (NAFLD) - Homo sapiens (human); hsa01100 Metabolic pathways - Homo sapiens (human); hsa00190 Oxidative phosphorylation - Homo sapiens (human); hsa05016 Huntington's disease - Homo sapiens (human); hsa04714 Thermogenesis - Homo sapien…	118	0.928365	0.00359201		1.12825	1.02816	0.966494	1.3173	1.03726	0.977857	1.02901	1.0418	0.919815	1.03	1.13408	1.26799	1.14747	1.00635	1.06713	1.09868	0.924576	1.76293	1.05122	1.07122	1.05279	1.02974	1.1663	1.11409	0.933132	0.955374	1.01032	1.02606	0.856855	1.01047	0.921343	0.936367	0.911803	0.939099	1.00255	1.06734	1.09529
O95302	Peptidyl-prolyl cis-trans isomerase FKBP9	FKBP9	63.083	Mitochondria; Secreted proteins; Vesicles; Golgi Apparatus	GO:0061077 chaperone-mediated protein folding; GO:0044267 cellular protein metabolic process; GO:0044238 primary metabolic process; GO:0018208 peptidyl-proline modification; GO:0000413 protein peptidyl-prolyl isomerization; GO:0044237 cellular metabolic process; GO:0071704 organic substance metabolic process; GO:0006457 protein folding; GO:0018193 peptidyl-amino acid modification; GO:0008152 meta…	GO:0043226 organelle; GO:0043231 intracellular membrane-bounded organelle; GO:0043229 intracellular organelle; GO:0005783 endoplasmic reticulum; GO:0044464 cell part; GO:0005622 intracellular; GO:0005737 cytoplasm; GO:0012505 endomembrane system; GO:0044424 intracellular part; GO:0043227 membrane-bounded organelle; GO:0005623 cell; GO:0044444 cytoplasmic part;	GO:0097159 organic cyclic compound binding; GO:1901363 heterocyclic compound binding; GO:0003755 peptidyl-prolyl cis-trans isomerase activity; GO:0016853 isomerase activity; GO:0003824 catalytic activity; GO:0005488 binding; GO:0043167 ion binding; GO:0043169 cation binding; GO:0046872 metal ion binding; GO:0008144 drug binding; GO:0005509 calcium ion binding; GO:0005528 FK506 binding; GO:0005527…		118	1.63358	2.69006e-16	up	0.557959	0.548617	0.585984	0.718467	0.593627	0.449041	0.498934	0.523881	0.64113	0.652772	0.686585	0.894199	0.620112	0.656535	0.723919	0.764927	0.992216	0.615907	0.67703	0.76958	0.651298	0.736714	0.773476	0.79315	1.06666	1.62122	1.60989	1.01866	1.15004	0.753969	1.20839	0.81249	1.05283	1.12916	1.07317	1.12391	1.30775
O95336	6-phosphogluconolactonase	PGLS	27.547	Nucleoplasm; Cytosol	GO:0006739 NADP metabolic process; GO:0019362 pyridine nucleotide metabolic process; GO:0006725 cellular aromatic compound metabolic process; GO:0046496 nicotinamide nucleotide metabolic process; GO:0009051 pentose-phosphate shunt, oxidative branch; GO:0009117 nucleotide metabolic process; GO:0044699 single-organism process; GO:0044237 cellular metabolic process; GO:0072524 pyridine-containing co…	GO:0070062 extracellular exosome; GO:0043226 organelle; GO:0044421 extracellular region part; GO:0044464 cell part; GO:0005622 intracellular; GO:0005737 cytoplasm; GO:0031982 vesicle; GO:1903561 extracellular vesicle; GO:0044424 intracellular part; GO:0005829 cytosol; GO:0005623 cell; GO:0043227 membrane-bounded organelle; GO:0005576 extracellular region; GO:0043230 extracellular organelle; GO:00…	GO:0005515 protein binding; GO:0017057 6-phosphogluconolactonase activity; GO:0016787 hydrolase activity; GO:0052689 carboxylic ester hydrolase activity; GO:0003824 catalytic activity; GO:0005488 binding; GO:0016788 hydrolase activity, acting on ester bonds;	hsa01100 Metabolic pathways - Homo sapiens (human); hsa00030 Pentose phosphate pathway - Homo sapiens (human); hsa01200 Carbon metabolism - Homo sapiens (human);	118	0.956477	0.240795		1.91608	1.50423	1.5776	0.936147	1.56695	1.04725	0.962807	0.987072	0.889044	0.936602	0.85758	0.829246	1.02475	0.903859	1.03231	0.994353	0.989758	0.921749	1.07583	0.992588	0.867025	1.01919	0.994982	1.07568	0.705365	0.823715	0.89875	0.884191	1.25204	1.08709	1.0806	0.940171	1.08199	1.06624	0.990506	1.0517	1.03566
O95340	Bifunctional 3'-phosphoadenosine 5'-phosphosulfate synthase 2	PAPSS2	69.5	Mitochondria	GO:0000103 sulfate assimilation; GO:0009116 nucleoside metabolic process; GO:0042278 purine nucleoside metabolic process; GO:0007596 blood coagulation; GO:0065008 regulation of biological quality; GO:0009117 nucleotide metabolic process; GO:0044699 single-organism process; GO:0009058 biosynthetic process; GO:0009163 nucleoside biosynthetic process; GO:0046129 purine ribonucleoside biosynthetic pr…	GO:0044464 cell part; GO:0005622 intracellular; GO:0005737 cytoplasm; GO:0044424 intracellular part; GO:0005829 cytosol; GO:0005623 cell; GO:0044444 cytoplasmic part;	GO:0005524 ATP binding; GO:0004779 sulfate adenylyltransferase activity; GO:1901265 nucleoside phosphate binding; GO:0016773 phosphotransferase activity, alcohol group as acceptor; GO:0001882 nucleoside binding; GO:0043167 ion binding; GO:0000166 nucleotide binding; GO:0070566 adenylyltransferase activity; GO:0097159 organic cyclic compound binding; GO:1901363 heterocyclic compound binding; GO:00…	hsa00230 Purine metabolism - Homo sapiens (human); hsa00920 Sulfur metabolism - Homo sapiens (human); hsa00450 Selenocompound metabolism - Homo sapiens (human); hsa01100 Metabolic pathways - Homo sapiens (human);	118	1.19663	0.000256013		0.983246	0.634469	0.601123	1.00217	0.60653	1.27676	2.03701	0.870926	0.666331	1.44111	0.683748	0.715614	1.00696	0.663719	0.750211	0.811348	0.86566	1.12159	0.598802	0.808578	1.05725	0.746047	0.799193	1.03252	1.30679	1.14547	1.03639	0.77366	0.935771	0.959615	0.89228	1.09436	1.0422	0.910367	1.02232	0.980402	0.760064
O95347	Structural maintenance of chromosomes protein 2	SMC2	135.65	Nucleoplasm; Nucleoli	GO:0000003 reproduction; GO:0016043 cellular component organization; GO:1903046 meiotic cell cycle process; GO:0022414 reproductive process; GO:0048285 organelle fission; GO:0007067 mitotic nuclear division; GO:0044699 single-organism process; GO:1903047 mitotic cell cycle process; GO:0030261 chromosome condensation; GO:0000819 sister chromatid segregation; GO:0006323 DNA packaging; GO:0010032 me…	GO:0044421 extracellular region part; GO:0031982 vesicle; GO:0005737 cytoplasm; GO:0032991 macromolecular complex; GO:0044424 intracellular part; GO:0005623 cell; GO:0044422 organelle part; GO:0044427 chromosomal part; GO:0043228 non-membrane-bounded organelle; GO:0000793 condensed chromosome; GO:0070062 extracellular exosome; GO:0031974 membrane-enclosed lumen; GO:0005654 nucleoplasm; GO:0000796…	GO:0005524 ATP binding; GO:1901265 nucleoside phosphate binding; GO:0046982 protein heterodimerization activity; GO:0046983 protein dimerization activity; GO:0001882 nucleoside binding; GO:0043167 ion binding; GO:0005515 protein binding; GO:0000166 nucleotide binding; GO:0097159 organic cyclic compound binding; GO:1901363 heterocyclic compound binding; GO:0032549 ribonucleoside binding; GO:009736…		118	1.52466	3.95314e-17	up	0.573546	0.483288	0.562879	0.696624	0.525955	0.546276	0.566858	0.553995	0.617455	0.565143	0.66956	0.86723	0.72576	0.826533	0.694753	0.95916	0.882394	0.836045	0.842839	1.00521	0.671787	0.775301	0.842732	0.764969	1.07489	1.3514	0.889307	0.830992	1.00851	0.906958	1.03189	0.912342	0.947638	1.01222	1.20015	1.17618	1.06607
O95359	Transforming acidic coiled-coil-containing protein 2	TACC2	309.42	Plasma Membrane; Nucleoplasm; Cytosol	GO:0032502 developmental process; GO:0021543 pallium development; GO:0007399 nervous system development; GO:0044707 single-multicellular organism process; GO:0016043 cellular component organization; GO:0007420 brain development; GO:0048731 system development; GO:0044699 single-organism process; GO:0008283 cell proliferation; GO:0021987 cerebral cortex development; GO:0032501 multicellular organis…	GO:0016020 membrane; GO:0043229 intracellular organelle; GO:0043232 intracellular non-membrane-bounded organelle; GO:0071944 cell periphery; GO:0044430 cytoskeletal part; GO:0005737 cytoplasm; GO:0044446 intracellular organelle part; GO:0031981 nuclear lumen; GO:0044424 intracellular part; GO:0005829 cytosol; GO:0005623 cell; GO:0044422 organelle part; GO:0005886 plasma membrane; GO:0043228 non-m…	GO:0035257 nuclear hormone receptor binding; GO:0005515 protein binding; GO:0051427 hormone receptor binding; GO:0005102 receptor binding; GO:0005488 binding;		118	0.77367	2.90061e-07		1.40677	1.25958	1.80453	1.0371	1.3034	1.0709	0.946552	1.22898	1.08825	0.957155	1.34647	0.881584	1.12156	1.14264	1.12658	1.50751	1.5404	1.27256	1.14682	0.801316	1.57366	1.66894	1.42987	1.34893	0.969685	0.643835	0.827992	1.12102	1.09307	1.04123	1.26678	1.08651	1.06721	0.745639	1.12045	1.41982	1.09021
O95361	Tripartite motif-containing protein 16	TRIM16	63.954	Plasma Membrane; Cytosol	GO:0009891 positive regulation of biosynthetic process; GO:0032651 regulation of interleukin-1 beta production; GO:0046683 response to organophosphorus; GO:0030858 positive regulation of epithelial cell differentiation; GO:0044237 cellular metabolic process; GO:0032732 positive regulation of interleukin-1 production; GO:0008152 metabolic process; GO:0051240 positive regulation of multicellular or…	GO:0043229 intracellular organelle; GO:0016020 membrane; GO:0071944 cell periphery; GO:0044446 intracellular organelle part; GO:0005737 cytoplasm; GO:0031981 nuclear lumen; GO:0044424 intracellular part; GO:0016604 nuclear body; GO:0005623 cell; GO:0005829 cytosol; GO:0044422 organelle part; GO:0005886 plasma membrane; GO:0043231 intracellular membrane-bounded organelle; GO:0043226 organelle; GO:…	GO:0003677 DNA binding; GO:0019838 growth factor binding; GO:0019966 interleukin-1 binding; GO:0043167 ion binding; GO:0032089 NACHT domain binding; GO:0005515 protein binding; GO:0008270 zinc ion binding; GO:1901363 heterocyclic compound binding; GO:0097159 organic cyclic compound binding; GO:0019955 cytokine binding; GO:0046914 transition metal ion binding; GO:0005488 binding; GO:0003676 nuclei…		118	0.754614	2.44524e-06		1.68744	1.34345	1.69752	0.817947	1.57427	1.24407	1.22005	1.22205	1.07792	0.854732	1.08142	0.553306	1.20739	1.38375	1.27328	1.29328	2.43477	0.87665	1.49962	1.09057	1.83688	1.46421	1.48914	1.4488	0.906465	1.19779	0.909779	1.32213	0.936802	1.1444	1.35154	1.14659	0.705837	1.11462	1.13438	1.34803	1.13597
O95372	Acyl-protein thioesterase 2	LYPLA2	24.737	Nucleoplasm; Cytosol	GO:0048869 cellular developmental process; GO:0048666 neuron development; GO:0032989 cellular component morphogenesis; GO:0022008 neurogenesis; GO:0044699 single-organism process; GO:0098734 macromolecule depalmitoylation; GO:0044255 cellular lipid metabolic process; GO:0044237 cellular metabolic process; GO:0042157 lipoprotein metabolic process; GO:0009605 response to external stimulus; GO:00081…	GO:0070062 extracellular exosome; GO:0043226 organelle; GO:0044421 extracellular region part; GO:0044464 cell part; GO:0005622 intracellular; GO:0005737 cytoplasm; GO:0031982 vesicle; GO:1903561 extracellular vesicle; GO:0044424 intracellular part; GO:0005829 cytosol; GO:0005623 cell; GO:0043227 membrane-bounded organelle; GO:0005576 extracellular region; GO:0043230 extracellular organelle; GO:00…	GO:0050839 cell adhesion molecule binding; GO:0098599 palmitoyl hydrolase activity; GO:0052689 carboxylic ester hydrolase activity; GO:0003824 catalytic activity; GO:0005488 binding; GO:0045296 cadherin binding; GO:0016788 hydrolase activity, acting on ester bonds; GO:0016787 hydrolase activity; GO:0005515 protein binding; GO:0008474 palmitoyl-(protein) hydrolase activity; GO:0016790 thiolester h…	hsa00564 Glycerophospholipid metabolism - Homo sapiens (human);	118	0.941433	0.121973		1.64811	1.38031	1.503	1.47941	1.56317	1.07697	0.888523	0.853661	0.799011	0.876274	0.717882	1.20455	1.07733	1.08238	1.25705	0.987383	0.618278	1.08633	1.04616	1.11645	1.09249	0.892443	1.16123	1.02657	0.973296	0.852961	0.94223	0.934692	0.963902	1.12882	1.07822	1.01012	0.987473	0.991602	1.10547	0.946289	0.939694
O95373	Importin-7	IPO7	119.52	Nucleoplasm; Cytosol	GO:0050794 regulation of cellular process; GO:0044700 single organism signaling; GO:0046907 intracellular transport; GO:0072594 establishment of protein localization to organelle; GO:0017038 protein import; GO:1902593 single-organism nuclear import; GO:0044699 single-organism process; GO:0051169 nuclear transport; GO:0044764 multi-organism cellular process; GO:0050896 response to stimulus; GO:001…	GO:0043229 intracellular organelle; GO:0016020 membrane; GO:0005643 nuclear pore; GO:0005635 nuclear envelope; GO:0005737 cytoplasm; GO:0044446 intracellular organelle part; GO:0031967 organelle envelope; GO:0031981 nuclear lumen; GO:0032991 macromolecular complex; GO:0012505 endomembrane system; GO:0044424 intracellular part; GO:0005829 cytosol; GO:0005623 cell; GO:0044422 organelle part; GO:003…	GO:0031267 small GTPase binding; GO:0042393 histone binding; GO:0030234 enzyme regulator activity; GO:0017016 Ras GTPase binding; GO:0060589 nucleoside-triphosphatase regulator activity; GO:0005488 binding; GO:0030695 GTPase regulator activity; GO:0008536 Ran GTPase binding; GO:0005515 protein binding; GO:0051020 GTPase binding; GO:0098772 molecular function regulator; GO:0046332 SMAD binding; GO…		118	1.26822	6.26135e-11		0.644569	0.812605	0.648878	0.62475	0.698858	0.755624	0.781489	0.766709	0.884949	0.805507	0.857305	0.964945	0.792531	0.805867	0.80682	0.784271	0.824155	0.894729	1.13722	0.971525	0.889755	0.976158	1.03121	0.960824	1.59333	1.16247	1.13251	0.911737	0.945916	1.01257	1.37608	1.00023	1.12327	1.24394	0.99908	1.13099	1.04241
[truncated: 9,152 more rows]
[truncated: 81 more columns]

## Sheet: 2.b protein log2 z-score
Protein annotation										Subtype1/Normal			Subtype2/Normal			Subtype3/Normal			Subtype ANOVA		Normal																								Subtype1
[truncated: 9,403 more rows]
[truncated: 89 more columns]

## Sheet: 3.a phospho raw information
Phosphosites annotation												Tumor/Normal			Normal																								Tumor
[truncated: 26,893 more rows]
[truncated: 83 more columns]

[truncated: 2 more sheets: 3.b phospho log2 z-score, 4.kinase&phosphatase annotation]
