# Supplementary material for: Phosphoproteomics reveals therapeutic targets of esophageal squamous cell carcinoma
Source: Signal Transduct Target Ther. 2021 Nov 12;6:381. doi: 10.1038/s41392-021-00682-5 (PMC8585941; doi:10.1038/s41392-021-00682-5)
Supplement: Supplementary file 3 — Dataset 2 [file 41392_2021_682_MOESM3_ESM.xlsx]

## Sheet: Sheet1
Table S2: Relation between clinicopathological variables and different subtypes in ESCC patients.
Variable	Group	Subtype**					p value
		S-I	S-II	S-III	total		S-II/S-I	S-III/S-I
Sex
	Female	8 (0.26)	15 (0.48)	8 (0.26)	31
	Male	16 (0.26)	20 (0.33)	25 (0.41)	61		0.461232	0.450762
Location
	Lower	5 (0.21)	10 (0.42)	9 (0.38)	24
	Upper & middle	19 (0.28)	25 (0.37)	24 (0.35)	68		0.502511	0.577097
Smoking
	Never & light	13 (0.24)	23 (0.42)	19 (0.35)	55
	Moderate & heavy	11 (0.30)	12 (0.32)	14 (0.38)	37		0.371646	0.797881
Drinking
	Never & light	24 (0.31)	29 (0.38)	24 (0.31)	77
	Moderate & heavy	0 (0.00)	6 (0.40)	9 (0.60)	15		0.07203	0.00713
Lymph node
	No metastatic	16 (0.34)	18 (0.38)	13 (0.28)	47
	Metastatic	8 (0.18)	17 (0.38)	20 (0.44)	45		0.244604	0.041999
TNM stage
	II	16 (0.34)	18 (0.38)	13 (0.28)	47
	III & IV	8 (0.18)	17 (0.38)	20 (0.44)	45		0.244604	0.041999
Grade*
	G2	21(0.33)	27 (0.42)	16 (0.25)	64
	G3	3 (0.12)	8 (0.31)	15 (0.58)	26		0.50721	0.011627
Age
	Average	62.2917	61	59.8485
	sd	6.27957	6.85136	8.33337			0.465059	0.232451
* Differentiation cannot be assessed in 2 samples.
** 2 ESCC patients with chemotherapy followed by surgery are not included in relation assay.
