# Supplementary material for: Phosphoproteomics reveals therapeutic targets of esophageal squamous cell carcinoma
Source: Signal Transduct Target Ther. 2021 Nov 12;6:381. doi: 10.1038/s41392-021-00682-5 (PMC8585941; doi:10.1038/s41392-021-00682-5)
Supplement: Supplementary file 4 — Dataset 3 [file 41392_2021_682_MOESM4_ESM.xlsx]

## Sheet: Cluster1
KEGG pathway	Mapping	Background	All Mapping	All Background	Fold enrichment	Fisher's exact test p value	-log10(p value)	Related proteins
hsa03050 Proteasome	21	46	165	7970	22.05	1.30007e-13	12.89	P28066 P61289 Q13200 P48556 Q99460 P62191 O00231 O43242 P25789 P17980 P35998 P62333 P25788 P62195 Q9UNM6 P43686 P20618 O00232 O14818 P49721 Q16186
hsa03010 Ribosome	50	136	165	7970	17.76	1.03173e-12	11.99	P52815 P63173 Q07020 P27635 P62750 P49207 P62753 P61247 P46782 P46779 P39019 P62851 P40429 P62979 P62906 P18621 P61313 P82933 P62280 P39023 P62857 P62847 P62249 P61353 P62277 P62269 P62266 P46776 P46781 P50914 P25398 P15880 P62263 P05387 P36578 P62913 P08708 P46777 P84098 P62899 P26373 P62244 P60866 P83731 P23396 P62081 P62829 P46783 P62241 P32969
hsa03013 RNA transport	24	168	165	7970	6.9	1.21192e-12	11.92	O75821 P20042 O75822 Q9UKX7 P60842 Q8IYB3 P78344 P05198 P11940 Q13347 P62826 P60228 O60841 Q14152 P41091 O15371 O00303 O14744 P46060 P23588 P55884 Q04637 Q99613 P55010
hsa05169 Epstein-Barr virus infection	16	317	165	7970	2.44	0.00218556	2.66	Q99836 Q13200 P48556 Q99460 P62191 Q93009 O00231 O43242 P17980 P35998 P62333 P62195 Q9UNM6 P43686 O00232 Q16186
hsa03060 Protein export	4	24	165	7970	8.05	0.0126065	1.9	Q9UHB9 P61011 Q15070 O76094
hsa05134 Legionellosis	5	65	165	7970	3.72	0.0444158	1.35	Q99836 P11142 Q14116 P26641 Q9ULZ3

## Sheet: Cluster1 Pathway2Protein
KEGG pathway	Fisher's exact test p value	Protein accession	Cluster
hsa03008 Ribosome biogenesis in eukaryotes	0.238102	Q969X6	Cluster1
hsa03008 Ribosome biogenesis in eukaryotes	0.238102	Q9H0A0	Cluster1
hsa03008 Ribosome biogenesis in eukaryotes	0.238102	Q13428	Cluster1
hsa03008 Ribosome biogenesis in eukaryotes	0.238102	P62826	Cluster1
hsa00983 Drug metabolism - other enzymes	0.492999	P12268	Cluster1
hsa00983 Drug metabolism - other enzymes	0.492999	P15531	Cluster1
hsa00983 Drug metabolism - other enzymes	0.492999	P19971	Cluster1
hsa03013 RNA transport	1.21192e-12	O75821	Cluster1
hsa03013 RNA transport	1.21192e-12	P20042	Cluster1
hsa03013 RNA transport	1.21192e-12	O75822	Cluster1
hsa03013 RNA transport	1.21192e-12	Q9UKX7	Cluster1
hsa03013 RNA transport	1.21192e-12	P60842	Cluster1
hsa03013 RNA transport	1.21192e-12	Q8IYB3	Cluster1
hsa03013 RNA transport	1.21192e-12	P78344	Cluster1
hsa03013 RNA transport	1.21192e-12	P05198	Cluster1
hsa03013 RNA transport	1.21192e-12	P11940	Cluster1
hsa03013 RNA transport	1.21192e-12	Q13347	Cluster1
hsa03013 RNA transport	1.21192e-12	P62826	Cluster1
hsa03013 RNA transport	1.21192e-12	P60228	Cluster1
hsa03013 RNA transport	1.21192e-12	O60841	Cluster1
hsa03013 RNA transport	1.21192e-12	Q14152	Cluster1
hsa03013 RNA transport	1.21192e-12	P41091	Cluster1
hsa03013 RNA transport	1.21192e-12	O15371	Cluster1
hsa03013 RNA transport	1.21192e-12	O00303	Cluster1
hsa03013 RNA transport	1.21192e-12	O14744	Cluster1
hsa03013 RNA transport	1.21192e-12	P46060	Cluster1
hsa03013 RNA transport	1.21192e-12	P23588	Cluster1
hsa03013 RNA transport	1.21192e-12	P55884	Cluster1
hsa03013 RNA transport	1.21192e-12	Q04637	Cluster1
hsa03013 RNA transport	1.21192e-12	Q99613	Cluster1
hsa03013 RNA transport	1.21192e-12	P55010	Cluster1
hsa04066 HIF-1 signaling pathway	0.350468	P52789	Cluster1
hsa04066 HIF-1 signaling pathway	0.350468	P62753	Cluster1
hsa04066 HIF-1 signaling pathway	0.350468	P06733	Cluster1
hsa04066 HIF-1 signaling pathway	0.350468	Q15370	Cluster1
hsa00240 Pyrimidine metabolism	0.3284	P00491	Cluster1
hsa00240 Pyrimidine metabolism	0.3284	P15531	Cluster1
hsa00240 Pyrimidine metabolism	0.3284	P19971	Cluster1
hsa05169 Epstein-Barr virus infection	0.00218556	Q99836	Cluster1
hsa05169 Epstein-Barr virus infection	0.00218556	Q13200	Cluster1
hsa05169 Epstein-Barr virus infection	0.00218556	P48556	Cluster1
hsa05169 Epstein-Barr virus infection	0.00218556	Q99460	Cluster1
hsa05169 Epstein-Barr virus infection	0.00218556	P62191	Cluster1
hsa05169 Epstein-Barr virus infection	0.00218556	Q93009	Cluster1
hsa05169 Epstein-Barr virus infection	0.00218556	O00231	Cluster1
hsa05169 Epstein-Barr virus infection	0.00218556	O43242	Cluster1
hsa05169 Epstein-Barr virus infection	0.00218556	P17980	Cluster1
hsa05169 Epstein-Barr virus infection	0.00218556	P35998	Cluster1
hsa05169 Epstein-Barr virus infection	0.00218556	P62333	Cluster1
hsa05169 Epstein-Barr virus infection	0.00218556	P62195	Cluster1
hsa05169 Epstein-Barr virus infection	0.00218556	Q9UNM6	Cluster1
hsa05169 Epstein-Barr virus infection	0.00218556	P43686	Cluster1
hsa05169 Epstein-Barr virus infection	0.00218556	O00232	Cluster1
hsa05169 Epstein-Barr virus infection	0.00218556	Q16186	Cluster1
hsa01523 Antifolate resistance	0.475744	P31939	Cluster1
hsa01523 Antifolate resistance	0.475744	P22102	Cluster1
hsa00230 Purine metabolism	0.129729	P12268	Cluster1
hsa00230 Purine metabolism	0.129729	P31939	Cluster1
hsa00230 Purine metabolism	0.129729	P22102	Cluster1
hsa00230 Purine metabolism	0.129729	P00491	Cluster1
hsa00230 Purine metabolism	0.129729	P15531	Cluster1
hsa00230 Purine metabolism	0.129729	P22234	Cluster1
hsa05144 Malaria	0.624718	Q99836	Cluster1
hsa05144 Malaria	0.624718	Q14116	Cluster1
hsa04623 Cytosolic DNA-sensing pathway	0.714125	Q14116	Cluster1
hsa04623 Cytosolic DNA-sensing pathway	0.714125	Q9ULZ3	Cluster1
hsa05134 Legionellosis	0.0444158	Q99836	Cluster1
hsa05134 Legionellosis	0.0444158	P11142	Cluster1
hsa05134 Legionellosis	0.0444158	Q14116	Cluster1
hsa05134 Legionellosis	0.0444158	P26641	Cluster1
hsa05134 Legionellosis	0.0444158	Q9ULZ3	Cluster1
hsa04979 Cholesterol metabolism	0.668993	Q9P0L0	Cluster1
hsa04979 Cholesterol metabolism	0.668993	P45880	Cluster1
hsa03015 mRNA surveillance pathway	0.574303	P11940	Cluster1
hsa03015 mRNA surveillance pathway	0.574303	P15170	Cluster1
hsa03015 mRNA surveillance pathway	0.574303	Q8IYB3	Cluster1
hsa00052 Galactose metabolism	0.486574	P52789	Cluster1
hsa00052 Galactose metabolism	0.486574	Q14376	Cluster1
hsa04621 NOD-like receptor signaling pathway	0.169332	Q99836	Cluster1
hsa04621 NOD-like receptor signaling pathway	0.169332	P08238	Cluster1
hsa04621 NOD-like receptor signaling pathway	0.169332	P45880	Cluster1
hsa04621 NOD-like receptor signaling pathway	0.169332	Q14116	Cluster1
hsa04621 NOD-like receptor signaling pathway	0.169332	P07900	Cluster1
hsa04621 NOD-like receptor signaling pathway	0.169332	P49662	Cluster1
hsa04621 NOD-like receptor signaling pathway	0.169332	Q9ULZ3	Cluster1
hsa03050 Proteasome	1.30007e-13	P28066	Cluster1
hsa03050 Proteasome	1.30007e-13	P61289	Cluster1
hsa03050 Proteasome	1.30007e-13	Q13200	Cluster1
hsa03050 Proteasome	1.30007e-13	P48556	Cluster1
hsa03050 Proteasome	1.30007e-13	Q99460	Cluster1
hsa03050 Proteasome	1.30007e-13	P62191	Cluster1
hsa03050 Proteasome	1.30007e-13	O00231	Cluster1
hsa03050 Proteasome	1.30007e-13	O43242	Cluster1
hsa03050 Proteasome	1.30007e-13	P25789	Cluster1
hsa03050 Proteasome	1.30007e-13	P17980	Cluster1
hsa03050 Proteasome	1.30007e-13	P35998	Cluster1
hsa03050 Proteasome	1.30007e-13	P62333	Cluster1
hsa03050 Proteasome	1.30007e-13	P25788	Cluster1
hsa03050 Proteasome	1.30007e-13	P62195	Cluster1
hsa03050 Proteasome	1.30007e-13	Q9UNM6	Cluster1
hsa03050 Proteasome	1.30007e-13	P43686	Cluster1
hsa03050 Proteasome	1.30007e-13	P20618	Cluster1
hsa03050 Proteasome	1.30007e-13	O00232	Cluster1
hsa03050 Proteasome	1.30007e-13	O14818	Cluster1
hsa03050 Proteasome	1.30007e-13	P49721	Cluster1
hsa03050 Proteasome	1.30007e-13	Q16186	Cluster1
hsa05132 Salmonella infection	0.0882545	Q99836	Cluster1
hsa05132 Salmonella infection	0.0882545	Q14204	Cluster1
hsa05132 Salmonella infection	0.0882545	P51149	Cluster1
hsa05132 Salmonella infection	0.0882545	Q14116	Cluster1
hsa05132 Salmonella infection	0.0882545	Q9ULZ3	Cluster1
hsa00970 Aminoacyl-tRNA biosynthesis	0.0613442	P41250	Cluster1
hsa00970 Aminoacyl-tRNA biosynthesis	0.0613442	P54136	Cluster1
hsa00970 Aminoacyl-tRNA biosynthesis	0.0613442	P56192	Cluster1
hsa00970 Aminoacyl-tRNA biosynthesis	0.0613442	Q9NSD9	Cluster1
hsa00520 Amino sugar and nucleotide sugar metabolism	0.647546	P52789	Cluster1
hsa00520 Amino sugar and nucleotide sugar metabolism	0.647546	Q14376	Cluster1
hsa03010 Ribosome	1.03173e-12	P52815	Cluster1
hsa03010 Ribosome	1.03173e-12	P63173	Cluster1
hsa03010 Ribosome	1.03173e-12	Q07020	Cluster1
hsa03010 Ribosome	1.03173e-12	P27635	Cluster1
hsa03010 Ribosome	1.03173e-12	P62750	Cluster1
hsa03010 Ribosome	1.03173e-12	P49207	Cluster1
hsa03010 Ribosome	1.03173e-12	P62753	Cluster1
hsa03010 Ribosome	1.03173e-12	P61247	Cluster1
hsa03010 Ribosome	1.03173e-12	P46782	Cluster1
hsa03010 Ribosome	1.03173e-12	P46779	Cluster1
hsa03010 Ribosome	1.03173e-12	P39019	Cluster1
hsa03010 Ribosome	1.03173e-12	P62851	Cluster1
hsa03010 Ribosome	1.03173e-12	P40429	Cluster1
hsa03010 Ribosome	1.03173e-12	P62979	Cluster1
hsa03010 Ribosome	1.03173e-12	P62906	Cluster1
hsa03010 Ribosome	1.03173e-12	P18621	Cluster1
hsa03010 Ribosome	1.03173e-12	P61313	Cluster1
hsa03010 Ribosome	1.03173e-12	P82933	Cluster1
hsa03010 Ribosome	1.03173e-12	P62280	Cluster1
hsa03010 Ribosome	1.03173e-12	P39023	Cluster1
hsa03010 Ribosome	1.03173e-12	P62857	Cluster1
hsa03010 Ribosome	1.03173e-12	P62847	Cluster1
hsa03010 Ribosome	1.03173e-12	P62249	Cluster1
hsa03010 Ribosome	1.03173e-12	P61353	Cluster1
hsa03010 Ribosome	1.03173e-12	P62277	Cluster1
hsa03010 Ribosome	1.03173e-12	P62269	Cluster1
hsa03010 Ribosome	1.03173e-12	P62266	Cluster1
hsa03010 Ribosome	1.03173e-12	P46776	Cluster1
hsa03010 Ribosome	1.03173e-12	P46781	Cluster1
hsa03010 Ribosome	1.03173e-12	P50914	Cluster1
hsa03010 Ribosome	1.03173e-12	P25398	Cluster1
hsa03010 Ribosome	1.03173e-12	P15880	Cluster1
hsa03010 Ribosome	1.03173e-12	P62263	Cluster1
hsa03010 Ribosome	1.03173e-12	P05387	Cluster1
hsa03010 Ribosome	1.03173e-12	P36578	Cluster1
hsa03010 Ribosome	1.03173e-12	P62913	Cluster1
hsa03010 Ribosome	1.03173e-12	P08708	Cluster1
hsa03010 Ribosome	1.03173e-12	P46777	Cluster1
hsa03010 Ribosome	1.03173e-12	P84098	Cluster1
hsa03010 Ribosome	1.03173e-12	P62899	Cluster1
hsa03010 Ribosome	1.03173e-12	P26373	Cluster1
hsa03010 Ribosome	1.03173e-12	P62244	Cluster1
hsa03010 Ribosome	1.03173e-12	P60866	Cluster1
hsa03010 Ribosome	1.03173e-12	P83731	Cluster1
hsa03010 Ribosome	1.03173e-12	P23396	Cluster1
hsa03010 Ribosome	1.03173e-12	P62081	Cluster1
hsa03010 Ribosome	1.03173e-12	P62829	Cluster1
hsa03010 Ribosome	1.03173e-12	P46783	Cluster1
hsa03010 Ribosome	1.03173e-12	P62241	Cluster1
hsa03010 Ribosome	1.03173e-12	P32969	Cluster1
hsa04216 Ferroptosis	0.574561	P08195	Cluster1
hsa04216 Ferroptosis	0.574561	P45880	Cluster1
hsa04141 Protein processing in endoplasmic reticulum	0.0742062	Q9NZL4	Cluster1
hsa04141 Protein processing in endoplasmic reticulum	0.0742062	Q9UMX0	Cluster1
hsa04141 Protein processing in endoplasmic reticulum	0.0742062	P08238	Cluster1
hsa04141 Protein processing in endoplasmic reticulum	0.0742062	P11142	Cluster1
hsa04141 Protein processing in endoplasmic reticulum	0.0742062	P25685	Cluster1
hsa04141 Protein processing in endoplasmic reticulum	0.0742062	P25686	Cluster1
hsa04141 Protein processing in endoplasmic reticulum	0.0742062	P07900	Cluster1
hsa04141 Protein processing in endoplasmic reticulum	0.0742062	P05198	Cluster1
hsa00670 One carbon pool by folate	0.340543	P31939	Cluster1
hsa00670 One carbon pool by folate	0.340543	P22102	Cluster1
hsa03060 Protein export	0.0126065	Q9UHB9	Cluster1
hsa03060 Protein export	0.0126065	P61011	Cluster1
hsa03060 Protein export	0.0126065	Q15070	Cluster1
hsa03060 Protein export	0.0126065	O76094	Cluster1
hsa05130 Pathogenic Escherichia coli infection	0.689143	Q9BQE3	Cluster1
hsa05130 Pathogenic Escherichia coli infection	0.689143	Q13509	Cluster1

## Sheet: Cluster2
KEGG pathway	Mapping	Background	All Mapping	All Background	Fold enrichment	Fisher's exact test p value	-log10(p value)	Related proteins
hsa04610 Complement and coagulation cascades	31	84	177	7970	16.62	1.1032e-63	62.96	P00747 P04004 P07358 P07360 P01009 P02679 P07357 P07225 P02675 P08603 P00488 P01042 P01031 P05546 P09871 P00736 P05155 P10909 P04003 P02748 P00734 P01024 P04275 P01008 P00751 P05156 P01023 P06681 P13671 P08697 P02671
hsa04512 ECM-receptor interaction	25	89	177	7970	12.65	7.53841e-14	13.12	P04004 P08123 P24821 P02462 O15230 P18084 P56199 P08572 P05556 Q16363 P98160 P55268 P11047 Q14118 P22105 P07942 P08648 P04275 P06756 P12110 P02751 P02452 P12109 P35442 P12111
hsa04510 Focal adhesion	38	210	177	7970	8.15	1.91402e-12	11.72	Q9Y4G6 P08123 P02462 P62140 P18206 P18084 Q13464 Q15746 Q16363 P11047 P24844 P07942 P06756 P12110 Q9NVD7 P12109 P12111 Q13418 P04004 P24821 O15230 Q14315 Q03135 P56199 O43707 P08572 P05556 Q9Y490 P55268 P21333 P12814 P22105 P08648 P04275 P02751 O75116 P02452 P35442
hsa05146 Amoebiasis	22	134	177	7970	7.39	2.02394e-12	11.69	P08123 P02462 P07358 P35237 P07360 P18206 O15230 P02461 O43707 P08572 P07357 Q16363 P55268 P11047 P12814 P08571 P02748 P07942 P01780 P50148 P02751 P02452
hsa04611 Platelet activation	18	127	177	7970	6.38	2.10594e-09	8.68	Q9Y4G6 P08123 P62140 P02461 P02679 Q13464 Q15746 P05556 P02675 Q9Y490 P04899 P00734 P04275 Q13976 P50148 O75116 P02671 P02452
hsa04974 Protein digestion and absorption	13	96	177	7970	6.1	1.1507e-06	5.94	P08123 Q05707 P02462 P02461 P08572 P15088 P12110 P39059 Q99715 P02452 P20908 P12109 P12111
hsa04151 PI3K-Akt signaling pathway	26	402	177	7970	2.91	2.25942e-06	5.65	P04004 P08123 P24821 P02462 O15230 P18084 P56199 P08572 P05556 Q16363 P55268 P11047 P22105 Q04917 P07942 P08648 Q9HAV0 P04275 P06756 P01780 P12110 P02751 P02452 P12109 P35442 P12111
hsa05205 Proteoglycans in cancer	18	207	177	7970	3.92	2.86033e-06	5.54	P04004 P62140 Q03135 Q14315 P18084 Q13555 Q13464 P05556 P08253 P98160 P21333 P08648 P06756 P51884 P02751 P10301 O75116 P07585
hsa04810 Regulation of actin cytoskeleton	18	214	177	7970	3.79	4.50142e-06	5.35	P62140 P18206 P18084 O43707 P56199 Q13464 Q15746 P05556 P01042 P12814 P24844 P08648 P00734 P06756 P78356 P02751 O75116 P10301
hsa05410 Hypertrophic cardiomyopathy (HCM)	12	91	177	7970	5.94	4.55412e-06	5.34	Q14118 P67936 P17661 P01019 P08648 P09493 P18084 P06756 P02545 P56199 P54289 P05556
hsa05133 Pertussis	11	80	177	7970	6.19	9.24194e-06	5.03	P04003 P08571 P04899 P08648 P01024 P05556 P06681 P01031 P09871 P00736 P05155
hsa05322 Systemic lupus erythematosus	14	145	177	7970	4.35	1.743e-05	4.76	P12814 P02748 P07358 P07360 P01024 O43707 P01780 P07357 P06681 P01871 P13671 P01031 P09871 P00736
hsa05414 Dilated cardiomyopathy (DCM)	13	128	177	7970	4.57	2.36635e-05	4.63	Q14118 P67936 P17661 P01019 P08648 P09493 P18084 P06756 P02545 P56199 P54289 P01780 P05556
hsa05150 Staphylococcus aureus infection	12	111	177	7970	4.87	3.10697e-05	4.51	P00747 P01024 P01780 P02679 P00751 P05156 P08603 P01871 P06681 P01031 P09871 P00736
hsa05020 Prion diseases	7	34	177	7970	9.27	8.56588e-05	4.07	P11047 P07357 P02748 P07358 P13671 P01031 P07360
hsa05165 Human papillomavirus infection	23	417	177	7970	2.48	0.000119416	3.92	P04004 P08123 P24821 P02462 O15230 P18084 P56199 P08572 P05556 Q16363 P55268 P11047 P22105 P07942 P08648 P04275 P06756 P12110 P02751 P02452 P12109 P12111 P35442
hsa05412 Arrhythmogenic right ventricular cardiomyopathy (ARVC)	9	74	177	7970	5.48	0.000209846	3.68	Q14118 P17661 P08648 P18084 P06756 P02545 P56199 P54289 P05556
hsa04670 Leukocyte transendothelial migration	11	117	177	7970	4.23	0.000247702	3.61	P12814 P24844 P04899 P04216 P18206 O43707 Q13464 P16284 P05556 O75116 P08253
hsa05222 Small cell lung cancer	10	98	177	7970	4.59	0.000296249	3.53	P11047 P02462 P07942 O15230 P06756 P08572 P02751 P05556 Q16363 P55268
hsa05100 Bacterial invasion of epithelial cells	8	75	177	7970	4.8	0.00127421	2.89	Q13418 P08648 Q9NVA2 P18206 Q03135 P05556 P02751 Q15019
hsa04270 Vascular smooth muscle contraction	10	140	177	7970	3.22	0.00374234	2.43	P24844 Q05682 P62140 P01019 Q13976 P50148 Q13464 Q15746 O75116 P60660
hsa04530 Tight junction	11	177	177	7970	2.8	0.00573334	2.24	P12814 P35580 P35579 P24844 O43707 Q13464 P05556 P35749 O75116 P60660 Q68EM7
hsa04933 AGE-RAGE signaling pathway in diabetic complications	8	104	177	7970	3.46	0.00800487	2.1	P08572 P08123 P02751 P02462 P02452 P01019 P08253 P02461
hsa04921 Oxytocin signaling pathway	10	158	177	7970	2.85	0.00818392	2.09	P24844 P62140 P04899 P54289 P50148 Q13464 Q13555 Q15746 O75116 P60660
hsa04926 Relaxin signaling pathway	9	134	177	7970	3.02	0.00949398	2.02	P08123 P02462 P04899 Q9HAV0 P02461 P08572 P08253 P02452 P49407

## Sheet: Cluster2 Pathway2Protein
KEGG pathway	Fisher's exact test p value	Protein accession	Cluster
hsa04923 Regulation of lipolysis in adipocytes	0.727431	P04899	Cluster2
hsa04923 Regulation of lipolysis in adipocytes	0.727431	Q13976	Cluster2
hsa04360 Axon guidance	0.0508463	Q16555	Cluster2
hsa04360 Axon guidance	0.0508463	Q13418	Cluster2
hsa04360 Axon guidance	0.0508463	P24844	Cluster2
hsa04360 Axon guidance	0.0508463	P04899	Cluster2
hsa04360 Axon guidance	0.0508463	Q13464	Cluster2
hsa04360 Axon guidance	0.0508463	Q13555	Cluster2
hsa04360 Axon guidance	0.0508463	P05556	Cluster2
hsa04360 Axon guidance	0.0508463	P10301	Cluster2
hsa04360 Axon guidance	0.0508463	O75116	Cluster2
hsa04071 Sphingolipid signaling pathway	0.283272	Q13464	Cluster2
hsa04071 Sphingolipid signaling pathway	0.283272	P50148	Cluster2
hsa04071 Sphingolipid signaling pathway	0.283272	P04899	Cluster2
hsa04071 Sphingolipid signaling pathway	0.283272	O75116	Cluster2
hsa04071 Sphingolipid signaling pathway	0.283272	P01042	Cluster2
hsa04975 Fat digestion and absorption	0.65097	P02647	Cluster2
hsa04975 Fat digestion and absorption	0.65097	P04114	Cluster2
hsa05222 Small cell lung cancer	0.000296249	P11047	Cluster2
hsa05222 Small cell lung cancer	0.000296249	P02462	Cluster2
hsa05222 Small cell lung cancer	0.000296249	P07942	Cluster2
hsa05222 Small cell lung cancer	0.000296249	O15230	Cluster2
hsa05222 Small cell lung cancer	0.000296249	P06756	Cluster2
hsa05222 Small cell lung cancer	0.000296249	P08572	Cluster2
hsa05222 Small cell lung cancer	0.000296249	P02751	Cluster2
hsa05222 Small cell lung cancer	0.000296249	P05556	Cluster2
hsa05222 Small cell lung cancer	0.000296249	Q16363	Cluster2
hsa05222 Small cell lung cancer	0.000296249	P55268	Cluster2
hsa04145 Phagosome	0.0374152	P08571	Cluster2
hsa04145 Phagosome	0.0374152	P08648	Cluster2
hsa04145 Phagosome	0.0374152	P01024	Cluster2
hsa04145 Phagosome	0.0374152	P18084	Cluster2
hsa04145 Phagosome	0.0374152	P06756	Cluster2
hsa04145 Phagosome	0.0374152	P01780	Cluster2
hsa04145 Phagosome	0.0374152	P05556	Cluster2
hsa04145 Phagosome	0.0374152	P01871	Cluster2
hsa04145 Phagosome	0.0374152	Q9UBG0	Cluster2
hsa04145 Phagosome	0.0374152	P00736	Cluster2
hsa04145 Phagosome	0.0374152	P35442	Cluster2
hsa04145 Phagosome	0.0374152	P22897	Cluster2
hsa04520 Adherens junction	0.229781	P12814	Cluster2
hsa04520 Adherens junction	0.229781	Q9BX66	Cluster2
hsa04520 Adherens junction	0.229781	P18206	Cluster2
hsa04520 Adherens junction	0.229781	O43707	Cluster2
hsa00350 Tyrosine metabolism	0.188373	Q16853	Cluster2
hsa00350 Tyrosine metabolism	0.188373	P11766	Cluster2
hsa00350 Tyrosine metabolism	0.188373	P27338	Cluster2
hsa04726 Serotonergic synapse	0.468784	P50148	Cluster2
hsa04726 Serotonergic synapse	0.468784	P04899	Cluster2
hsa04726 Serotonergic synapse	0.468784	P27338	Cluster2
hsa04726 Serotonergic synapse	0.468784	Q9HAV0	Cluster2
hsa00030 Pentose phosphate pathway	0.488877	Q9Y315	Cluster2
hsa00030 Pentose phosphate pathway	0.488877	O95479	Cluster2
hsa04611 Platelet activation	2.10594e-09	Q9Y4G6	Cluster2
hsa04611 Platelet activation	2.10594e-09	P08123	Cluster2
hsa04611 Platelet activation	2.10594e-09	P62140	Cluster2
hsa04611 Platelet activation	2.10594e-09	P02461	Cluster2
hsa04611 Platelet activation	2.10594e-09	P02679	Cluster2
hsa04611 Platelet activation	2.10594e-09	Q13464	Cluster2
hsa04611 Platelet activation	2.10594e-09	Q15746	Cluster2
hsa04611 Platelet activation	2.10594e-09	P05556	Cluster2
hsa04611 Platelet activation	2.10594e-09	P02675	Cluster2
hsa04611 Platelet activation	2.10594e-09	Q9Y490	Cluster2
hsa04611 Platelet activation	2.10594e-09	P04899	Cluster2
hsa04611 Platelet activation	2.10594e-09	P00734	Cluster2
hsa04611 Platelet activation	2.10594e-09	P04275	Cluster2
hsa04611 Platelet activation	2.10594e-09	Q13976	Cluster2
hsa04611 Platelet activation	2.10594e-09	P50148	Cluster2
hsa04611 Platelet activation	2.10594e-09	O75116	Cluster2
hsa04611 Platelet activation	2.10594e-09	P02671	Cluster2
hsa04611 Platelet activation	2.10594e-09	P02452	Cluster2
hsa00410 beta-Alanine metabolism	0.156728	P30837	Cluster2
hsa00410 beta-Alanine metabolism	0.156728	Q16853	Cluster2
hsa00410 beta-Alanine metabolism	0.156728	P11310	Cluster2
hsa05322 Systemic lupus erythematosus	1.743e-05	P12814	Cluster2
hsa05322 Systemic lupus erythematosus	1.743e-05	P02748	Cluster2
hsa05322 Systemic lupus erythematosus	1.743e-05	P07358	Cluster2
hsa05322 Systemic lupus erythematosus	1.743e-05	P07360	Cluster2
hsa05322 Systemic lupus erythematosus	1.743e-05	P01024	Cluster2
hsa05322 Systemic lupus erythematosus	1.743e-05	O43707	Cluster2
hsa05322 Systemic lupus erythematosus	1.743e-05	P01780	Cluster2
hsa05322 Systemic lupus erythematosus	1.743e-05	P07357	Cluster2
hsa05322 Systemic lupus erythematosus	1.743e-05	P06681	Cluster2
hsa05322 Systemic lupus erythematosus	1.743e-05	P01871	Cluster2
hsa05322 Systemic lupus erythematosus	1.743e-05	P13671	Cluster2
hsa05322 Systemic lupus erythematosus	1.743e-05	P01031	Cluster2
hsa05322 Systemic lupus erythematosus	1.743e-05	P09871	Cluster2
hsa05322 Systemic lupus erythematosus	1.743e-05	P00736	Cluster2
hsa04640 Hematopoietic cell lineage	0.237005	P15144	Cluster2
hsa04640 Hematopoietic cell lineage	0.237005	P01780	Cluster2
hsa04640 Hematopoietic cell lineage	0.237005	P08571	Cluster2
hsa04640 Hematopoietic cell lineage	0.237005	P01871	Cluster2
hsa04640 Hematopoietic cell lineage	0.237005	P08648	Cluster2
hsa04640 Hematopoietic cell lineage	0.237005	P56199	Cluster2
hsa05143 African trypanosomiasis	0.057575	P01780	Cluster2
hsa05143 African trypanosomiasis	0.057575	P50148	Cluster2
hsa05143 African trypanosomiasis	0.057575	P02647	Cluster2
hsa05143 African trypanosomiasis	0.057575	Q16363	Cluster2
hsa05143 African trypanosomiasis	0.057575	P01042	Cluster2
hsa04750 Inflammatory mediator regulation of TRP channels	0.392458	Q13555	Cluster2
hsa04750 Inflammatory mediator regulation of TRP channels	0.392458	P50148	Cluster2
hsa04750 Inflammatory mediator regulation of TRP channels	0.392458	P62140	Cluster2
hsa04750 Inflammatory mediator regulation of TRP channels	0.392458	P01042	Cluster2
hsa00604 Glycosphingolipid biosynthesis - ganglio series	0.0475052	P07686	Cluster2
hsa00604 Glycosphingolipid biosynthesis - ganglio series	0.0475052	P16278	Cluster2
hsa00604 Glycosphingolipid biosynthesis - ganglio series	0.0475052	P06865	Cluster2
hsa00360 Phenylalanine metabolism	0.316139	Q16853	Cluster2
hsa00360 Phenylalanine metabolism	0.316139	P27338	Cluster2
hsa04721 Synaptic vesicle cycle	0.496309	O95782	Cluster2
hsa04721 Synaptic vesicle cycle	0.496309	Q96CW1	Cluster2
hsa04721 Synaptic vesicle cycle	0.496309	O94973	Cluster2
hsa00480 Glutathione metabolism	0.383678	P15144	Cluster2
hsa00480 Glutathione metabolism	0.383678	P36269	Cluster2
hsa00480 Glutathione metabolism	0.383678	P22352	Cluster2
hsa04371 Apelin signaling pathway	0.378675	P50148	Cluster2
hsa04371 Apelin signaling pathway	0.378675	Q15746	Cluster2
hsa04371 Apelin signaling pathway	0.378675	P04899	Cluster2
hsa04371 Apelin signaling pathway	0.378675	P10301	Cluster2
hsa04371 Apelin signaling pathway	0.378675	Q9HAV0	Cluster2
hsa05146 Amoebiasis	2.02394e-12	P08123	Cluster2
hsa05146 Amoebiasis	2.02394e-12	P02462	Cluster2
hsa05146 Amoebiasis	2.02394e-12	P07358	Cluster2
hsa05146 Amoebiasis	2.02394e-12	P35237	Cluster2
hsa05146 Amoebiasis	2.02394e-12	P07360	Cluster2
hsa05146 Amoebiasis	2.02394e-12	P18206	Cluster2
hsa05146 Amoebiasis	2.02394e-12	O15230	Cluster2
hsa05146 Amoebiasis	2.02394e-12	P02461	Cluster2
hsa05146 Amoebiasis	2.02394e-12	O43707	Cluster2
hsa05146 Amoebiasis	2.02394e-12	P08572	Cluster2
hsa05146 Amoebiasis	2.02394e-12	P07357	Cluster2
hsa05146 Amoebiasis	2.02394e-12	Q16363	Cluster2
hsa05146 Amoebiasis	2.02394e-12	P55268	Cluster2
hsa05146 Amoebiasis	2.02394e-12	P11047	Cluster2
hsa05146 Amoebiasis	2.02394e-12	P12814	Cluster2
hsa05146 Amoebiasis	2.02394e-12	P08571	Cluster2
hsa05146 Amoebiasis	2.02394e-12	P02748	Cluster2
hsa05146 Amoebiasis	2.02394e-12	P07942	Cluster2
hsa05146 Amoebiasis	2.02394e-12	P01780	Cluster2
hsa05146 Amoebiasis	2.02394e-12	P50148	Cluster2
hsa05146 Amoebiasis	2.02394e-12	P02751	Cluster2
hsa05146 Amoebiasis	2.02394e-12	P02452	Cluster2
hsa00511 Other glycan degradation	0.0648585	P07686	Cluster2
hsa00511 Other glycan degradation	0.0648585	P16278	Cluster2
hsa00511 Other glycan degradation	0.0648585	P06865	Cluster2
hsa01200 Carbon metabolism	0.116559	P09104	Cluster2
hsa01200 Carbon metabolism	0.116559	P11766	Cluster2
hsa01200 Carbon metabolism	0.116559	P10768	Cluster2
hsa01200 Carbon metabolism	0.116559	P21399	Cluster2
hsa01200 Carbon metabolism	0.116559	P11310	Cluster2
hsa01200 Carbon metabolism	0.116559	O95479	Cluster2
hsa04510 Focal adhesion	1.91402e-12	Q9Y4G6	Cluster2
hsa04510 Focal adhesion	1.91402e-12	P08123	Cluster2
hsa04510 Focal adhesion	1.91402e-12	P02462	Cluster2
hsa04510 Focal adhesion	1.91402e-12	P62140	Cluster2
hsa04510 Focal adhesion	1.91402e-12	P18206	Cluster2
hsa04510 Focal adhesion	1.91402e-12	P18084	Cluster2
hsa04510 Focal adhesion	1.91402e-12	Q13464	Cluster2
hsa04510 Focal adhesion	1.91402e-12	Q15746	Cluster2
hsa04510 Focal adhesion	1.91402e-12	Q16363	Cluster2
hsa04510 Focal adhesion	1.91402e-12	P11047	Cluster2
hsa04510 Focal adhesion	1.91402e-12	P24844	Cluster2
hsa04510 Focal adhesion	1.91402e-12	P07942	Cluster2
hsa04510 Focal adhesion	1.91402e-12	P06756	Cluster2
hsa04510 Focal adhesion	1.91402e-12	P12110	Cluster2
hsa04510 Focal adhesion	1.91402e-12	Q9NVD7	Cluster2
hsa04510 Focal adhesion	1.91402e-12	P12109	Cluster2
hsa04510 Focal adhesion	1.91402e-12	P12111	Cluster2
hsa04510 Focal adhesion	1.91402e-12	Q13418	Cluster2
hsa04510 Focal adhesion	1.91402e-12	P04004	Cluster2
hsa04510 Focal adhesion	1.91402e-12	P24821	Cluster2
hsa04510 Focal adhesion	1.91402e-12	O15230	Cluster2
hsa04510 Focal adhesion	1.91402e-12	Q14315	Cluster2
hsa04510 Focal adhesion	1.91402e-12	Q03135	Cluster2
hsa04510 Focal adhesion	1.91402e-12	P56199	Cluster2
hsa04510 Focal adhesion	1.91402e-12	O43707	Cluster2
hsa04510 Focal adhesion	1.91402e-12	P08572	Cluster2
hsa04510 Focal adhesion	1.91402e-12	P05556	Cluster2
hsa04510 Focal adhesion	1.91402e-12	Q9Y490	Cluster2
hsa04510 Focal adhesion	1.91402e-12	P55268	Cluster2
hsa04510 Focal adhesion	1.91402e-12	P21333	Cluster2
hsa04510 Focal adhesion	1.91402e-12	P12814	Cluster2
hsa04510 Focal adhesion	1.91402e-12	P22105	Cluster2
hsa04510 Focal adhesion	1.91402e-12	P08648	Cluster2
hsa04510 Focal adhesion	1.91402e-12	P04275	Cluster2
hsa04510 Focal adhesion	1.91402e-12	P02751	Cluster2
hsa04510 Focal adhesion	1.91402e-12	O75116	Cluster2
hsa04510 Focal adhesion	1.91402e-12	P02452	Cluster2
hsa04510 Focal adhesion	1.91402e-12	P35442	Cluster2
hsa04713 Circadian entrainment	0.179492	Q13555	Cluster2
hsa04713 Circadian entrainment	0.179492	P50148	Cluster2
hsa04713 Circadian entrainment	0.179492	P04899	Cluster2
hsa04713 Circadian entrainment	0.179492	Q9HAV0	Cluster2
hsa04713 Circadian entrainment	0.179492	Q13976	Cluster2
hsa04970 Salivary secretion	0.34413	P01034	Cluster2
hsa04970 Salivary secretion	0.34413	P50148	Cluster2
hsa04970 Salivary secretion	0.34413	P23634	Cluster2
hsa04970 Salivary secretion	0.34413	Q13976	Cluster2
hsa04961 Endocrine and other factor-regulated calcium reabsorption	0.0890318	O95782	Cluster2
hsa04961 Endocrine and other factor-regulated calcium reabsorption	0.0890318	P50148	Cluster2
hsa04961 Endocrine and other factor-regulated calcium reabsorption	0.0890318	Q96CW1	Cluster2
hsa04961 Endocrine and other factor-regulated calcium reabsorption	0.0890318	O94973	Cluster2
hsa04978 Mineral absorption	0.688061	P02794	Cluster2
hsa04978 Mineral absorption	0.688061	P02787	Cluster2
hsa05145 Toxoplasmosis	0.0238893	P11047	Cluster2
hsa05145 Toxoplasmosis	0.0238893	P04899	Cluster2
hsa05145 Toxoplasmosis	0.0238893	P07942	Cluster2
hsa05145 Toxoplasmosis	0.0238893	O15230	Cluster2
hsa05145 Toxoplasmosis	0.0238893	P05556	Cluster2
hsa05145 Toxoplasmosis	0.0238893	Q16363	Cluster2
hsa05145 Toxoplasmosis	0.0238893	P01871	Cluster2
hsa05145 Toxoplasmosis	0.0238893	P55268	Cluster2
hsa04720 Long-term potentiation	0.460161	Q13555	Cluster2
hsa04720 Long-term potentiation	0.460161	P50148	Cluster2
hsa04720 Long-term potentiation	0.460161	P62140	Cluster2
hsa05144 Malaria	0.0847811	P16284	Cluster2
hsa05144 Malaria	0.0847811	P60033	Cluster2
hsa05144 Malaria	0.0847811	Q07954	Cluster2
hsa05144 Malaria	0.0847811	P35442	Cluster2
hsa04979 Cholesterol metabolism	0.0290764	P02647	Cluster2
hsa04979 Cholesterol metabolism	0.0290764	Q07954	Cluster2
hsa04979 Cholesterol metabolism	0.0290764	P02652	Cluster2
hsa04979 Cholesterol metabolism	0.0290764	P02749	Cluster2
hsa04979 Cholesterol metabolism	0.0290764	P04114	Cluster2
hsa04924 Renin secretion	0.482032	P50148	Cluster2
hsa04924 Renin secretion	0.482032	P04899	Cluster2
hsa04924 Renin secretion	0.482032	P01019	Cluster2
hsa04022 cGMP-PKG signaling pathway	0.0119665	P24844	Cluster2
hsa04022 cGMP-PKG signaling pathway	0.0119665	P62140	Cluster2
hsa04022 cGMP-PKG signaling pathway	0.0119665	P04899	Cluster2
hsa04022 cGMP-PKG signaling pathway	0.0119665	Q13976	Cluster2
hsa04022 cGMP-PKG signaling pathway	0.0119665	P50148	Cluster2
hsa04022 cGMP-PKG signaling pathway	0.0119665	Q13464	Cluster2
hsa04022 cGMP-PKG signaling pathway	0.0119665	Q15746	Cluster2
hsa04022 cGMP-PKG signaling pathway	0.0119665	P01042	Cluster2
hsa04022 cGMP-PKG signaling pathway	0.0119665	O75116	Cluster2
hsa04022 cGMP-PKG signaling pathway	0.0119665	P23634	Cluster2
hsa04270 Vascular smooth muscle contraction	0.00374234	P24844	Cluster2
hsa04270 Vascular smooth muscle contraction	0.00374234	Q05682	Cluster2
hsa04270 Vascular smooth muscle contraction	0.00374234	P62140	Cluster2
hsa04270 Vascular smooth muscle contraction	0.00374234	P01019	Cluster2
hsa04270 Vascular smooth muscle contraction	0.00374234	Q13976	Cluster2
hsa04270 Vascular smooth muscle contraction	0.00374234	P50148	Cluster2
hsa04270 Vascular smooth muscle contraction	0.00374234	Q13464	Cluster2
hsa04270 Vascular smooth muscle contraction	0.00374234	Q15746	Cluster2
hsa04270 Vascular smooth muscle contraction	0.00374234	O75116	Cluster2
hsa04270 Vascular smooth muscle contraction	0.00374234	P60660	Cluster2
hsa05200 Pathways in cancer	0.0187884	P02462	Cluster2
hsa05200 Pathways in cancer	0.0187884	O15230	Cluster2
hsa05200 Pathways in cancer	0.0187884	P08572	Cluster2
hsa05200 Pathways in cancer	0.0187884	Q13555	Cluster2
hsa05200 Pathways in cancer	0.0187884	Q13464	Cluster2
hsa05200 Pathways in cancer	0.0187884	P05556	Cluster2
hsa05200 Pathways in cancer	0.0187884	Q16363	Cluster2
hsa05200 Pathways in cancer	0.0187884	P01042	Cluster2
hsa05200 Pathways in cancer	0.0187884	P08253	Cluster2
hsa05200 Pathways in cancer	0.0187884	Q9UKG1	Cluster2
hsa05200 Pathways in cancer	0.0187884	P55268	Cluster2
hsa05200 Pathways in cancer	0.0187884	P11047	Cluster2
hsa05200 Pathways in cancer	0.0187884	P04899	Cluster2
hsa05200 Pathways in cancer	0.0187884	P07942	Cluster2
hsa05200 Pathways in cancer	0.0187884	P00734	Cluster2
hsa05200 Pathways in cancer	0.0187884	P01019	Cluster2
hsa05200 Pathways in cancer	0.0187884	Q9HAV0	Cluster2
hsa05200 Pathways in cancer	0.0187884	P06756	Cluster2
hsa05200 Pathways in cancer	0.0187884	P50148	Cluster2
hsa05200 Pathways in cancer	0.0187884	P02751	Cluster2
hsa05200 Pathways in cancer	0.0187884	O75116	Cluster2
hsa04261 Adrenergic signaling in cardiomyocytes	0.0205544	P67936	Cluster2
hsa04261 Adrenergic signaling in cardiomyocytes	0.0205544	P62140	Cluster2
hsa04261 Adrenergic signaling in cardiomyocytes	0.0205544	P04899	Cluster2
hsa04261 Adrenergic signaling in cardiomyocytes	0.0205544	P01019	Cluster2
hsa04261 Adrenergic signaling in cardiomyocytes	0.0205544	P09493	Cluster2
hsa04261 Adrenergic signaling in cardiomyocytes	0.0205544	P54289	Cluster2
hsa04261 Adrenergic signaling in cardiomyocytes	0.0205544	P50148	Cluster2
hsa04261 Adrenergic signaling in cardiomyocytes	0.0205544	Q13555	Cluster2
hsa04261 Adrenergic signaling in cardiomyocytes	0.0205544	P23634	Cluster2
hsa00531 Glycosaminoglycan degradation	0.0774207	P07686	Cluster2
hsa00531 Glycosaminoglycan degradation	0.0774207	P16278	Cluster2
hsa00531 Glycosaminoglycan degradation	0.0774207	P06865	Cluster2
hsa05205 Proteoglycans in cancer	2.86033e-06	P04004	Cluster2
hsa05205 Proteoglycans in cancer	2.86033e-06	P62140	Cluster2
hsa05205 Proteoglycans in cancer	2.86033e-06	Q03135	Cluster2
hsa05205 Proteoglycans in cancer	2.86033e-06	Q14315	Cluster2
hsa05205 Proteoglycans in cancer	2.86033e-06	P18084	Cluster2
hsa05205 Proteoglycans in cancer	2.86033e-06	Q13555	Cluster2
hsa05205 Proteoglycans in cancer	2.86033e-06	Q13464	Cluster2
hsa05205 Proteoglycans in cancer	2.86033e-06	P05556	Cluster2
hsa05205 Proteoglycans in cancer	2.86033e-06	P08253	Cluster2
hsa05205 Proteoglycans in cancer	2.86033e-06	P98160	Cluster2
hsa05205 Proteoglycans in cancer	2.86033e-06	P21333	Cluster2
hsa05205 Proteoglycans in cancer	2.86033e-06	P08648	Cluster2
hsa05205 Proteoglycans in cancer	2.86033e-06	P06756	Cluster2
hsa05205 Proteoglycans in cancer	2.86033e-06	P51884	Cluster2
hsa05205 Proteoglycans in cancer	2.86033e-06	P02751	Cluster2
hsa05205 Proteoglycans in cancer	2.86033e-06	P10301	Cluster2
hsa05205 Proteoglycans in cancer	2.86033e-06	O75116	Cluster2
hsa05205 Proteoglycans in cancer	2.86033e-06	P07585	Cluster2
hsa05206 MicroRNAs in cancer	0.241113	Q13464	Cluster2
hsa05206 MicroRNAs in cancer	0.241113	P08670	Cluster2
hsa05206 MicroRNAs in cancer	0.241113	P22105	Cluster2
hsa05206 MicroRNAs in cancer	0.241113	P24821	Cluster2
hsa05206 MicroRNAs in cancer	0.241113	P08648	Cluster2
hsa05206 MicroRNAs in cancer	0.241113	P09493	Cluster2
hsa04925 Aldosterone synthesis and secretion	0.380439	Q13555	Cluster2
hsa04925 Aldosterone synthesis and secretion	0.380439	P50148	Cluster2
hsa04925 Aldosterone synthesis and secretion	0.380439	P01019	Cluster2
hsa04925 Aldosterone synthesis and secretion	0.380439	P23634	Cluster2
hsa00071 Fatty acid degradation	0.261861	P30837	Cluster2
hsa00071 Fatty acid degradation	0.261861	P11766	Cluster2
hsa00071 Fatty acid degradation	0.261861	P11310	Cluster2
hsa00330 Arginine and proline metabolism	0.0933705	P30837	Cluster2
hsa00330 Arginine and proline metabolism	0.0933705	P27338	Cluster2
hsa00330 Arginine and proline metabolism	0.0933705	P12277	Cluster2
hsa00330 Arginine and proline metabolism	0.0933705	O15460	Cluster2
hsa04933 AGE-RAGE signaling pathway in diabetic complications	0.00800487	P08572	Cluster2
hsa04933 AGE-RAGE signaling pathway in diabetic complications	0.00800487	P08123	Cluster2
hsa04933 AGE-RAGE signaling pathway in diabetic complications	0.00800487	P02751	Cluster2
hsa04933 AGE-RAGE signaling pathway in diabetic complications	0.00800487	P02462	Cluster2
hsa04933 AGE-RAGE signaling pathway in diabetic complications	0.00800487	P02452	Cluster2
hsa04933 AGE-RAGE signaling pathway in diabetic complications	0.00800487	P01019	Cluster2
hsa04933 AGE-RAGE signaling pathway in diabetic complications	0.00800487	P08253	Cluster2
hsa04933 AGE-RAGE signaling pathway in diabetic complications	0.00800487	P02461	Cluster2
hsa04728 Dopaminergic synapse	0.0780667	Q13555	Cluster2
hsa04728 Dopaminergic synapse	0.0780667	P50148	Cluster2
hsa04728 Dopaminergic synapse	0.0780667	P62140	Cluster2
hsa04728 Dopaminergic synapse	0.0780667	P04899	Cluster2
hsa04728 Dopaminergic synapse	0.0780667	P27338	Cluster2
hsa04728 Dopaminergic synapse	0.0780667	P49407	Cluster2
hsa04728 Dopaminergic synapse	0.0780667	Q9HAV0	Cluster2
hsa04725 Cholinergic synapse	0.457291	Q13555	Cluster2
hsa04725 Cholinergic synapse	0.457291	P50148	Cluster2
hsa04725 Cholinergic synapse	0.457291	P04899	Cluster2
hsa04725 Cholinergic synapse	0.457291	Q9HAV0	Cluster2
hsa04921 Oxytocin signaling pathway	0.00818392	P24844	Cluster2
hsa04921 Oxytocin signaling pathway	0.00818392	P62140	Cluster2
hsa04921 Oxytocin signaling pathway	0.00818392	P04899	Cluster2
hsa04921 Oxytocin signaling pathway	0.00818392	P54289	Cluster2
hsa04921 Oxytocin signaling pathway	0.00818392	P50148	Cluster2
hsa04921 Oxytocin signaling pathway	0.00818392	Q13464	Cluster2
hsa04921 Oxytocin signaling pathway	0.00818392	Q13555	Cluster2
hsa04921 Oxytocin signaling pathway	0.00818392	Q15746	Cluster2
hsa04921 Oxytocin signaling pathway	0.00818392	O75116	Cluster2
hsa04921 Oxytocin signaling pathway	0.00818392	P60660	Cluster2
hsa00590 Arachidonic acid metabolism	0.452753	P36269	Cluster2
hsa00590 Arachidonic acid metabolism	0.452753	Q16647	Cluster2
hsa00590 Arachidonic acid metabolism	0.452753	P22352	Cluster2
hsa00260 Glycine, serine and threonine metabolism	0.600632	Q16853	Cluster2
hsa00260 Glycine, serine and threonine metabolism	0.600632	P27338	Cluster2
hsa05132 Salmonella infection	0.0345984	P21333	Cluster2
hsa05132 Salmonella infection	0.0345984	P18428	Cluster2
hsa05132 Salmonella infection	0.0345984	Q13464	Cluster2
hsa05132 Salmonella infection	0.0345984	P08571	Cluster2
hsa05132 Salmonella infection	0.0345984	O75116	Cluster2
hsa05132 Salmonella infection	0.0345984	Q14315	Cluster2
hsa05165 Human papillomavirus infection	0.000119416	P04004	Cluster2
hsa05165 Human papillomavirus infection	0.000119416	P08123	Cluster2
hsa05165 Human papillomavirus infection	0.000119416	P24821	Cluster2
hsa05165 Human papillomavirus infection	0.000119416	P02462	Cluster2
hsa05165 Human papillomavirus infection	0.000119416	O15230	Cluster2
hsa05165 Human papillomavirus infection	0.000119416	P18084	Cluster2
hsa05165 Human papillomavirus infection	0.000119416	P56199	Cluster2
hsa05165 Human papillomavirus infection	0.000119416	P08572	Cluster2
hsa05165 Human papillomavirus infection	0.000119416	P05556	Cluster2
hsa05165 Human papillomavirus infection	0.000119416	Q16363	Cluster2
hsa05165 Human papillomavirus infection	0.000119416	P55268	Cluster2
hsa05165 Human papillomavirus infection	0.000119416	P11047	Cluster2
hsa05165 Human papillomavirus infection	0.000119416	P22105	Cluster2
hsa05165 Human papillomavirus infection	0.000119416	P07942	Cluster2
hsa05165 Human papillomavirus infection	0.000119416	P08648	Cluster2
hsa05165 Human papillomavirus infection	0.000119416	P04275	Cluster2
hsa05165 Human papillomavirus infection	0.000119416	P06756	Cluster2
hsa05165 Human papillomavirus infection	0.000119416	P12110	Cluster2
hsa05165 Human papillomavirus infection	0.000119416	P02751	Cluster2
hsa05165 Human papillomavirus infection	0.000119416	P02452	Cluster2
hsa05165 Human papillomavirus infection	0.000119416	P12109	Cluster2
hsa05165 Human papillomavirus infection	0.000119416	P12111	Cluster2
hsa05165 Human papillomavirus infection	0.000119416	P35442	Cluster2
hsa04512 ECM-receptor interaction	7.53841e-14	P04004	Cluster2
hsa04512 ECM-receptor interaction	7.53841e-14	P08123	Cluster2
hsa04512 ECM-receptor interaction	7.53841e-14	P24821	Cluster2
hsa04512 ECM-receptor interaction	7.53841e-14	P02462	Cluster2
hsa04512 ECM-receptor interaction	7.53841e-14	O15230	Cluster2
hsa04512 ECM-receptor interaction	7.53841e-14	P18084	Cluster2
hsa04512 ECM-receptor interaction	7.53841e-14	P56199	Cluster2
hsa04512 ECM-receptor interaction	7.53841e-14	P08572	Cluster2
hsa04512 ECM-receptor interaction	7.53841e-14	P05556	Cluster2
hsa04512 ECM-receptor interaction	7.53841e-14	Q16363	Cluster2
hsa04512 ECM-receptor interaction	7.53841e-14	P98160	Cluster2
hsa04512 ECM-receptor interaction	7.53841e-14	P55268	Cluster2
hsa04512 ECM-receptor interaction	7.53841e-14	P11047	Cluster2
hsa04512 ECM-receptor interaction	7.53841e-14	Q14118	Cluster2
hsa04512 ECM-receptor interaction	7.53841e-14	P22105	Cluster2
hsa04512 ECM-receptor interaction	7.53841e-14	P07942	Cluster2
hsa04512 ECM-receptor interaction	7.53841e-14	P08648	Cluster2
hsa04512 ECM-receptor interaction	7.53841e-14	P04275	Cluster2
hsa04512 ECM-receptor interaction	7.53841e-14	P06756	Cluster2
hsa04512 ECM-receptor interaction	7.53841e-14	P12110	Cluster2
hsa04512 ECM-receptor interaction	7.53841e-14	P02751	Cluster2
hsa04512 ECM-receptor interaction	7.53841e-14	P02452	Cluster2
hsa04512 ECM-receptor interaction	7.53841e-14	P12109	Cluster2
hsa04512 ECM-receptor interaction	7.53841e-14	P35442	Cluster2
hsa04512 ECM-receptor interaction	7.53841e-14	P12111	Cluster2
hsa04670 Leukocyte transendothelial migration	0.000247702	P12814	Cluster2
hsa04670 Leukocyte transendothelial migration	0.000247702	P24844	Cluster2
hsa04670 Leukocyte transendothelial migration	0.000247702	P04899	Cluster2
hsa04670 Leukocyte transendothelial migration	0.000247702	P04216	Cluster2
hsa04670 Leukocyte transendothelial migration	0.000247702	P18206	Cluster2
hsa04670 Leukocyte transendothelial migration	0.000247702	O43707	Cluster2
hsa04670 Leukocyte transendothelial migration	0.000247702	Q13464	Cluster2
hsa04670 Leukocyte transendothelial migration	0.000247702	P16284	Cluster2
hsa04670 Leukocyte transendothelial migration	0.000247702	P05556	Cluster2
hsa04670 Leukocyte transendothelial migration	0.000247702	O75116	Cluster2
hsa04670 Leukocyte transendothelial migration	0.000247702	P08253	Cluster2
hsa00340 Histidine metabolism	0.0975296	P30837	Cluster2
hsa00340 Histidine metabolism	0.0975296	P27338	Cluster2
hsa00340 Histidine metabolism	0.0975296	P50135	Cluster2
hsa04977 Vitamin digestion and absorption	0.453332	P02647	Cluster2
hsa04977 Vitamin digestion and absorption	0.453332	P04114	Cluster2
hsa05030 Cocaine addiction	0.680971	P04899	Cluster2
hsa05030 Cocaine addiction	0.680971	P27338	Cluster2
hsa05133 Pertussis	9.24194e-06	P04003	Cluster2
hsa05133 Pertussis	9.24194e-06	P08571	Cluster2
hsa05133 Pertussis	9.24194e-06	P04899	Cluster2
hsa05133 Pertussis	9.24194e-06	P08648	Cluster2
hsa05133 Pertussis	9.24194e-06	P01024	Cluster2
hsa05133 Pertussis	9.24194e-06	P05556	Cluster2
hsa05133 Pertussis	9.24194e-06	P06681	Cluster2
hsa05133 Pertussis	9.24194e-06	P01031	Cluster2
hsa05133 Pertussis	9.24194e-06	P09871	Cluster2
hsa05133 Pertussis	9.24194e-06	P00736	Cluster2
hsa05133 Pertussis	9.24194e-06	P05155	Cluster2
hsa00280 Valine, leucine and isoleucine degradation	0.666306	P30837	Cluster2
hsa00280 Valine, leucine and isoleucine degradation	0.666306	P11310	Cluster2
hsa04614 Renin-angiotensin system	0.104529	P15144	Cluster2
hsa04614 Renin-angiotensin system	0.104529	P15088	Cluster2
hsa04614 Renin-angiotensin system	0.104529	P01019	Cluster2
hsa04350 TGF-beta signaling pathway	0.29554	Q14766	Cluster2
hsa04350 TGF-beta signaling pathway	0.29554	Q13464	Cluster2
hsa04350 TGF-beta signaling pathway	0.29554	Q06828	Cluster2
hsa04350 TGF-beta signaling pathway	0.29554	P07585	Cluster2
hsa05410 Hypertrophic cardiomyopathy (HCM)	4.55412e-06	Q14118	Cluster2
hsa05410 Hypertrophic cardiomyopathy (HCM)	4.55412e-06	P67936	Cluster2
hsa05410 Hypertrophic cardiomyopathy (HCM)	4.55412e-06	P17661	Cluster2
hsa05410 Hypertrophic cardiomyopathy (HCM)	4.55412e-06	P01019	Cluster2
hsa05410 Hypertrophic cardiomyopathy (HCM)	4.55412e-06	P08648	Cluster2
hsa05410 Hypertrophic cardiomyopathy (HCM)	4.55412e-06	P09493	Cluster2
hsa05410 Hypertrophic cardiomyopathy (HCM)	4.55412e-06	P18084	Cluster2
hsa05410 Hypertrophic cardiomyopathy (HCM)	4.55412e-06	P06756	Cluster2
hsa05410 Hypertrophic cardiomyopathy (HCM)	4.55412e-06	P02545	Cluster2
hsa05410 Hypertrophic cardiomyopathy (HCM)	4.55412e-06	P56199	Cluster2
hsa05410 Hypertrophic cardiomyopathy (HCM)	4.55412e-06	P54289	Cluster2
hsa05410 Hypertrophic cardiomyopathy (HCM)	4.55412e-06	P05556	Cluster2
hsa04260 Cardiac muscle contraction	0.550859	P67936	Cluster2
hsa04260 Cardiac muscle contraction	0.550859	P09493	Cluster2
hsa04260 Cardiac muscle contraction	0.550859	P54289	Cluster2
hsa04971 Gastric acid secretion	0.235655	Q13555	Cluster2
hsa04971 Gastric acid secretion	0.235655	P50148	Cluster2
hsa04971 Gastric acid secretion	0.235655	Q15746	Cluster2
hsa04971 Gastric acid secretion	0.235655	P04899	Cluster2
hsa03320 PPAR signaling pathway	0.107272	Q13418	Cluster2
hsa03320 PPAR signaling pathway	0.107272	P02647	Cluster2
hsa03320 PPAR signaling pathway	0.107272	Q9BX66	Cluster2
hsa03320 PPAR signaling pathway	0.107272	P02652	Cluster2
hsa03320 PPAR signaling pathway	0.107272	P11310	Cluster2
hsa04610 Complement and coagulation cascades	1.1032e-63	P00747	Cluster2
hsa04610 Complement and coagulation cascades	1.1032e-63	P04004	Cluster2
hsa04610 Complement and coagulation cascades	1.1032e-63	P07358	Cluster2
hsa04610 Complement and coagulation cascades	1.1032e-63	P07360	Cluster2
hsa04610 Complement and coagulation cascades	1.1032e-63	P01009	Cluster2
hsa04610 Complement and coagulation cascades	1.1032e-63	P02679	Cluster2
hsa04610 Complement and coagulation cascades	1.1032e-63	P07357	Cluster2
hsa04610 Complement and coagulation cascades	1.1032e-63	P07225	Cluster2
hsa04610 Complement and coagulation cascades	1.1032e-63	P02675	Cluster2
hsa04610 Complement and coagulation cascades	1.1032e-63	P08603	Cluster2
hsa04610 Complement and coagulation cascades	1.1032e-63	P00488	Cluster2
hsa04610 Complement and coagulation cascades	1.1032e-63	P01042	Cluster2
hsa04610 Complement and coagulation cascades	1.1032e-63	P01031	Cluster2
hsa04610 Complement and coagulation cascades	1.1032e-63	P05546	Cluster2
hsa04610 Complement and coagulation cascades	1.1032e-63	P09871	Cluster2
hsa04610 Complement and coagulation cascades	1.1032e-63	P00736	Cluster2
hsa04610 Complement and coagulation cascades	1.1032e-63	P05155	Cluster2
hsa04610 Complement and coagulation cascades	1.1032e-63	P10909	Cluster2
hsa04610 Complement and coagulation cascades	1.1032e-63	P04003	Cluster2
hsa04610 Complement and coagulation cascades	1.1032e-63	P02748	Cluster2
hsa04610 Complement and coagulation cascades	1.1032e-63	P00734	Cluster2
hsa04610 Complement and coagulation cascades	1.1032e-63	P01024	Cluster2
hsa04610 Complement and coagulation cascades	1.1032e-63	P04275	Cluster2
hsa04610 Complement and coagulation cascades	1.1032e-63	P01008	Cluster2
hsa04610 Complement and coagulation cascades	1.1032e-63	P00751	Cluster2
hsa04610 Complement and coagulation cascades	1.1032e-63	P05156	Cluster2
hsa04610 Complement and coagulation cascades	1.1032e-63	P01023	Cluster2
hsa04610 Complement and coagulation cascades	1.1032e-63	P06681	Cluster2
hsa04610 Complement and coagulation cascades	1.1032e-63	P13671	Cluster2
hsa04610 Complement and coagulation cascades	1.1032e-63	P08697	Cluster2
hsa04610 Complement and coagulation cascades	1.1032e-63	P02671	Cluster2
hsa05152 Tuberculosis	0.235882	P18428	Cluster2
hsa05152 Tuberculosis	0.235882	P08571	Cluster2
hsa05152 Tuberculosis	0.235882	P01024	Cluster2
hsa05152 Tuberculosis	0.235882	P01780	Cluster2
hsa05152 Tuberculosis	0.235882	Q13555	Cluster2
hsa05152 Tuberculosis	0.235882	Q9UBG0	Cluster2
hsa05152 Tuberculosis	0.235882	P01871	Cluster2
hsa05152 Tuberculosis	0.235882	P22897	Cluster2
hsa05100 Bacterial invasion of epithelial cells	0.00127421	Q13418	Cluster2
hsa05100 Bacterial invasion of epithelial cells	0.00127421	P08648	Cluster2
hsa05100 Bacterial invasion of epithelial cells	0.00127421	Q9NVA2	Cluster2
hsa05100 Bacterial invasion of epithelial cells	0.00127421	P18206	Cluster2
hsa05100 Bacterial invasion of epithelial cells	0.00127421	Q03135	Cluster2
hsa05100 Bacterial invasion of epithelial cells	0.00127421	P05556	Cluster2
hsa05100 Bacterial invasion of epithelial cells	0.00127421	P02751	Cluster2
hsa05100 Bacterial invasion of epithelial cells	0.00127421	Q15019	Cluster2
hsa05020 Prion diseases	8.56588e-05	P11047	Cluster2
hsa05020 Prion diseases	8.56588e-05	P07357	Cluster2
hsa05020 Prion diseases	8.56588e-05	P02748	Cluster2
hsa05020 Prion diseases	8.56588e-05	P07358	Cluster2
hsa05020 Prion diseases	8.56588e-05	P13671	Cluster2
hsa05020 Prion diseases	8.56588e-05	P01031	Cluster2
hsa05020 Prion diseases	8.56588e-05	P07360	Cluster2
hsa00520 Amino sugar and nucleotide sugar metabolism	0.097795	P07686	Cluster2
hsa00520 Amino sugar and nucleotide sugar metabolism	0.097795	P06865	Cluster2
hsa00520 Amino sugar and nucleotide sugar metabolism	0.097795	Q96IJ6	Cluster2
hsa00520 Amino sugar and nucleotide sugar metabolism	0.097795	P00387	Cluster2
hsa04216 Ferroptosis	0.228974	P02794	Cluster2
hsa04216 Ferroptosis	0.228974	P02787	Cluster2
hsa04216 Ferroptosis	0.228974	P00450	Cluster2
hsa05414 Dilated cardiomyopathy (DCM)	2.36635e-05	Q14118	Cluster2
hsa05414 Dilated cardiomyopathy (DCM)	2.36635e-05	P67936	Cluster2
hsa05414 Dilated cardiomyopathy (DCM)	2.36635e-05	P17661	Cluster2
hsa05414 Dilated cardiomyopathy (DCM)	2.36635e-05	P01019	Cluster2
hsa05414 Dilated cardiomyopathy (DCM)	2.36635e-05	P08648	Cluster2
hsa05414 Dilated cardiomyopathy (DCM)	2.36635e-05	P09493	Cluster2
hsa05414 Dilated cardiomyopathy (DCM)	2.36635e-05	P18084	Cluster2
hsa05414 Dilated cardiomyopathy (DCM)	2.36635e-05	P06756	Cluster2
hsa05414 Dilated cardiomyopathy (DCM)	2.36635e-05	P02545	Cluster2
hsa05414 Dilated cardiomyopathy (DCM)	2.36635e-05	P56199	Cluster2
hsa05414 Dilated cardiomyopathy (DCM)	2.36635e-05	P54289	Cluster2
hsa05414 Dilated cardiomyopathy (DCM)	2.36635e-05	P01780	Cluster2
hsa05414 Dilated cardiomyopathy (DCM)	2.36635e-05	P05556	Cluster2
hsa05131 Shigellosis	0.0524763	Q13464	Cluster2
hsa05131 Shigellosis	0.0524763	P05556	Cluster2
hsa05131 Shigellosis	0.0524763	O75116	Cluster2
hsa05131 Shigellosis	0.0524763	P08648	Cluster2
hsa05131 Shigellosis	0.0524763	P18206	Cluster2
hsa00380 Tryptophan metabolism	0.626644	P30837	Cluster2
hsa00380 Tryptophan metabolism	0.626644	P27338	Cluster2
hsa05142 Chagas disease (American trypanosomiasis)	0.404419	P50148	Cluster2
hsa05142 Chagas disease (American trypanosomiasis)	0.404419	P04899	Cluster2
hsa05142 Chagas disease (American trypanosomiasis)	0.404419	P01042	Cluster2
hsa05142 Chagas disease (American trypanosomiasis)	0.404419	P01024	Cluster2
hsa04141 Protein processing in endoplasmic reticulum	0.200375	Q15436	Cluster2
hsa04141 Protein processing in endoplasmic reticulum	0.200375	Q07065	Cluster2
hsa04141 Protein processing in endoplasmic reticulum	0.200375	O76024	Cluster2
hsa04141 Protein processing in endoplasmic reticulum	0.200375	Q9P2E9	Cluster2
hsa04141 Protein processing in endoplasmic reticulum	0.200375	O94855	Cluster2
hsa04141 Protein processing in endoplasmic reticulum	0.200375	O95816	Cluster2
hsa04141 Protein processing in endoplasmic reticulum	0.200375	O94979	Cluster2
hsa00603 Glycosphingolipid biosynthesis - globo and isoglobo series	0.300665	P07686	Cluster2
hsa00603 Glycosphingolipid biosynthesis - globo and isoglobo series	0.300665	P06865	Cluster2
hsa04926 Relaxin signaling pathway	0.00949398	P08123	Cluster2
hsa04926 Relaxin signaling pathway	0.00949398	P02462	Cluster2
hsa04926 Relaxin signaling pathway	0.00949398	P04899	Cluster2
hsa04926 Relaxin signaling pathway	0.00949398	Q9HAV0	Cluster2
hsa04926 Relaxin signaling pathway	0.00949398	P02461	Cluster2
hsa04926 Relaxin signaling pathway	0.00949398	P08572	Cluster2
hsa04926 Relaxin signaling pathway	0.00949398	P08253	Cluster2
hsa04926 Relaxin signaling pathway	0.00949398	P02452	Cluster2
hsa04926 Relaxin signaling pathway	0.00949398	P49407	Cluster2
hsa04974 Protein digestion and absorption	1.1507e-06	P08123	Cluster2
hsa04974 Protein digestion and absorption	1.1507e-06	Q05707	Cluster2
hsa04974 Protein digestion and absorption	1.1507e-06	P02462	Cluster2
hsa04974 Protein digestion and absorption	1.1507e-06	P02461	Cluster2
hsa04974 Protein digestion and absorption	1.1507e-06	P08572	Cluster2
hsa04974 Protein digestion and absorption	1.1507e-06	P15088	Cluster2
hsa04974 Protein digestion and absorption	1.1507e-06	P12110	Cluster2
hsa04974 Protein digestion and absorption	1.1507e-06	P39059	Cluster2
hsa04974 Protein digestion and absorption	1.1507e-06	Q99715	Cluster2
hsa04974 Protein digestion and absorption	1.1507e-06	P02452	Cluster2
hsa04974 Protein digestion and absorption	1.1507e-06	P20908	Cluster2
hsa04974 Protein digestion and absorption	1.1507e-06	P12109	Cluster2
hsa04974 Protein digestion and absorption	1.1507e-06	P12111	Cluster2
hsa05150 Staphylococcus aureus infection	3.10697e-05	P00747	Cluster2
hsa05150 Staphylococcus aureus infection	3.10697e-05	P01024	Cluster2
hsa05150 Staphylococcus aureus infection	3.10697e-05	P01780	Cluster2
hsa05150 Staphylococcus aureus infection	3.10697e-05	P02679	Cluster2
hsa05150 Staphylococcus aureus infection	3.10697e-05	P00751	Cluster2
hsa05150 Staphylococcus aureus infection	3.10697e-05	P05156	Cluster2
hsa05150 Staphylococcus aureus infection	3.10697e-05	P08603	Cluster2
hsa05150 Staphylococcus aureus infection	3.10697e-05	P01871	Cluster2
hsa05150 Staphylococcus aureus infection	3.10697e-05	P06681	Cluster2
hsa05150 Staphylococcus aureus infection	3.10697e-05	P01031	Cluster2
hsa05150 Staphylococcus aureus infection	3.10697e-05	P09871	Cluster2
hsa05150 Staphylococcus aureus infection	3.10697e-05	P00736	Cluster2
hsa05412 Arrhythmogenic right ventricular cardiomyopathy (ARVC)	0.000209846	Q14118	Cluster2
hsa05412 Arrhythmogenic right ventricular cardiomyopathy (ARVC)	0.000209846	P17661	Cluster2
hsa05412 Arrhythmogenic right ventricular cardiomyopathy (ARVC)	0.000209846	P08648	Cluster2
hsa05412 Arrhythmogenic right ventricular cardiomyopathy (ARVC)	0.000209846	P18084	Cluster2
hsa05412 Arrhythmogenic right ventricular cardiomyopathy (ARVC)	0.000209846	P06756	Cluster2
hsa05412 Arrhythmogenic right ventricular cardiomyopathy (ARVC)	0.000209846	P02545	Cluster2
hsa05412 Arrhythmogenic right ventricular cardiomyopathy (ARVC)	0.000209846	P56199	Cluster2
hsa05412 Arrhythmogenic right ventricular cardiomyopathy (ARVC)	0.000209846	P54289	Cluster2
hsa05412 Arrhythmogenic right ventricular cardiomyopathy (ARVC)	0.000209846	P05556	Cluster2
hsa04530 Tight junction	0.00573334	P12814	Cluster2
hsa04530 Tight junction	0.00573334	P35580	Cluster2
hsa04530 Tight junction	0.00573334	P35579	Cluster2
hsa04530 Tight junction	0.00573334	P24844	Cluster2
hsa04530 Tight junction	0.00573334	O43707	Cluster2
hsa04530 Tight junction	0.00573334	Q13464	Cluster2
hsa04530 Tight junction	0.00573334	P05556	Cluster2
hsa04530 Tight junction	0.00573334	P35749	Cluster2
hsa04530 Tight junction	0.00573334	O75116	Cluster2
hsa04530 Tight junction	0.00573334	P60660	Cluster2
hsa04530 Tight junction	0.00573334	Q68EM7	Cluster2
hsa04810 Regulation of actin cytoskeleton	4.50142e-06	P62140	Cluster2
hsa04810 Regulation of actin cytoskeleton	4.50142e-06	P18206	Cluster2
hsa04810 Regulation of actin cytoskeleton	4.50142e-06	P18084	Cluster2
hsa04810 Regulation of actin cytoskeleton	4.50142e-06	O43707	Cluster2
hsa04810 Regulation of actin cytoskeleton	4.50142e-06	P56199	Cluster2
hsa04810 Regulation of actin cytoskeleton	4.50142e-06	Q13464	Cluster2
hsa04810 Regulation of actin cytoskeleton	4.50142e-06	Q15746	Cluster2
hsa04810 Regulation of actin cytoskeleton	4.50142e-06	P05556	Cluster2
hsa04810 Regulation of actin cytoskeleton	4.50142e-06	P01042	Cluster2
hsa04810 Regulation of actin cytoskeleton	4.50142e-06	P12814	Cluster2
hsa04810 Regulation of actin cytoskeleton	4.50142e-06	P24844	Cluster2
hsa04810 Regulation of actin cytoskeleton	4.50142e-06	P08648	Cluster2
hsa04810 Regulation of actin cytoskeleton	4.50142e-06	P00734	Cluster2
hsa04810 Regulation of actin cytoskeleton	4.50142e-06	P06756	Cluster2
hsa04810 Regulation of actin cytoskeleton	4.50142e-06	P78356	Cluster2
hsa04810 Regulation of actin cytoskeleton	4.50142e-06	P02751	Cluster2
hsa04810 Regulation of actin cytoskeleton	4.50142e-06	O75116	Cluster2
hsa04810 Regulation of actin cytoskeleton	4.50142e-06	P10301	Cluster2
hsa04024 cAMP signaling pathway	0.229326	P24844	Cluster2
hsa04024 cAMP signaling pathway	0.229326	P62140	Cluster2
hsa04024 cAMP signaling pathway	0.229326	P04899	Cluster2
hsa04024 cAMP signaling pathway	0.229326	Q13464	Cluster2
hsa04024 cAMP signaling pathway	0.229326	Q13555	Cluster2
hsa04024 cAMP signaling pathway	0.229326	P10301	Cluster2
hsa04024 cAMP signaling pathway	0.229326	O75116	Cluster2
hsa04024 cAMP signaling pathway	0.229326	P23634	Cluster2
hsa04730 Long-term depression	0.399374	P50148	Cluster2
hsa04730 Long-term depression	0.399374	P04899	Cluster2
hsa04730 Long-term depression	0.399374	Q13976	Cluster2
hsa00010 Glycolysis / Gluconeogenesis	0.452753	P30837	Cluster2
hsa00010 Glycolysis / Gluconeogenesis	0.452753	P09104	Cluster2
hsa00010 Glycolysis / Gluconeogenesis	0.452753	P11766	Cluster2
hsa05130 Pathogenic Escherichia coli infection	0.126022	Q13464	Cluster2
hsa05130 Pathogenic Escherichia coli infection	0.126022	P05556	Cluster2
hsa05130 Pathogenic Escherichia coli infection	0.126022	P08571	Cluster2
hsa05130 Pathogenic Escherichia coli infection	0.126022	O75116	Cluster2
hsa04151 PI3K-Akt signaling pathway	2.25942e-06	P04004	Cluster2
hsa04151 PI3K-Akt signaling pathway	2.25942e-06	P08123	Cluster2
hsa04151 PI3K-Akt signaling pathway	2.25942e-06	P24821	Cluster2
hsa04151 PI3K-Akt signaling pathway	2.25942e-06	P02462	Cluster2
hsa04151 PI3K-Akt signaling pathway	2.25942e-06	O15230	Cluster2
hsa04151 PI3K-Akt signaling pathway	2.25942e-06	P18084	Cluster2
hsa04151 PI3K-Akt signaling pathway	2.25942e-06	P56199	Cluster2
hsa04151 PI3K-Akt signaling pathway	2.25942e-06	P08572	Cluster2
hsa04151 PI3K-Akt signaling pathway	2.25942e-06	P05556	Cluster2
hsa04151 PI3K-Akt signaling pathway	2.25942e-06	Q16363	Cluster2
hsa04151 PI3K-Akt signaling pathway	2.25942e-06	P55268	Cluster2
hsa04151 PI3K-Akt signaling pathway	2.25942e-06	P11047	Cluster2
hsa04151 PI3K-Akt signaling pathway	2.25942e-06	P22105	Cluster2
hsa04151 PI3K-Akt signaling pathway	2.25942e-06	Q04917	Cluster2
hsa04151 PI3K-Akt signaling pathway	2.25942e-06	P07942	Cluster2
hsa04151 PI3K-Akt signaling pathway	2.25942e-06	P08648	Cluster2
hsa04151 PI3K-Akt signaling pathway	2.25942e-06	Q9HAV0	Cluster2
hsa04151 PI3K-Akt signaling pathway	2.25942e-06	P04275	Cluster2
hsa04151 PI3K-Akt signaling pathway	2.25942e-06	P06756	Cluster2
hsa04151 PI3K-Akt signaling pathway	2.25942e-06	P01780	Cluster2
hsa04151 PI3K-Akt signaling pathway	2.25942e-06	P12110	Cluster2
hsa04151 PI3K-Akt signaling pathway	2.25942e-06	P02751	Cluster2
hsa04151 PI3K-Akt signaling pathway	2.25942e-06	P02452	Cluster2
hsa04151 PI3K-Akt signaling pathway	2.25942e-06	P12109	Cluster2
hsa04151 PI3K-Akt signaling pathway	2.25942e-06	P35442	Cluster2
hsa04151 PI3K-Akt signaling pathway	2.25942e-06	P12111	Cluster2
hsa05031 Amphetamine addiction	0.460161	Q13555	Cluster2
hsa05031 Amphetamine addiction	0.460161	P62140	Cluster2
hsa05031 Amphetamine addiction	0.460161	P27338	Cluster2

## Sheet: Cluster3
KEGG pathway	Mapping	Background	All Mapping	All Background	Fold enrichment	Fisher's exact test p value	-log10(p value)	Related proteins
hsa03040 Spliceosome	57	141	250	7970	12.89	2.05991e-12	11.69	P07910 P09651 P26368 P38159 O43395 Q9UNP9 Q8WYA6 P62308 P61978 P84103 Q9UHX1 Q99459 O15042 P09661 P52272 O75533 O14776 O43447 Q00839 Q9NW64 Q12874 P62316 Q07955 P61326 Q8WWY3 Q96I25 Q8IWX8 Q96DI7 Q15428 Q9Y5S9 Q9UKV3 Q15393 O75400 Q9Y4Z0 Q6P2Q9 P62318 Q9UMS4 O75643 P08621 P17844 Q9Y333 Q16629 Q15459 Q13435 P0DN76 O75934 P38919 O60306 Q86V81 Q86XP3 Q7L014 Q15029 Q9BUQ8 Q13243 P62995 P49756 O43143
hsa03013 RNA transport	24	168	250	7970	4.55	1.87784e-09	8.73	Q8TEM1 Q9HAV4 O14980 Q12769 P78406 P49792 Q9H307 P61326 Q9H074 Q8NFH5 P63165 Q92900 O00422 Q9Y5S9 Q9UKV3 P12270 P52948 P38919 P63279 Q86V81 P49790 Q9BW27 P51114 P35658
hsa00280 Valine, leucine and isoleucine degradation	14	49	250	7970	9.11	1.90725e-09	8.72	P09622 P55809 Q9BWD1 P24752 P05166 P21953 P26440 Q16836 Q96RQ3 O15382 Q02252 Q9HCC0 P22033 P05165
hsa03030 DNA replication	12	37	250	7970	10.34	9.25348e-09	8.03	P25205 P33993 P33992 P28340 P39748 P33991 Q14566 P49736 P35249 P27694 P12004 P35244
hsa03015 mRNA surveillance pathway	16	93	250	7970	5.48	1.53326e-07	6.81	Q92797 Q8N684 Q9H307 P61326 Q92900 O00422 Q9Y5S9 Q9UKV3 P33240 Q16630 O43809 P38919 Q86V81 Q96EP5 P51003 Q12996
hsa01200 Carbon metabolism	17	117	250	7970	4.63	6.10394e-07	6.21	P09622 Q9BWD1 P21912 P52209 P05166 P08559 P10515 P22033 Q96I99 P31040 Q99798 P24752 P40926 P07954 P00367 Q02252 P05165
hsa00020 Citrate cycle (TCA cycle)	9	30	250	7970	9.56	2.61566e-06	5.58	P09622 P31040 P21912 P40926 Q99798 P07954 P08559 P10515 Q96I99
hsa00640 Propanoate metabolism	9	32	250	7970	8.97	4.45246e-06	5.35	P09622 P21953 Q9BWD1 P24752 Q02252 P22033 Q96I99 P05165 P05166
hsa04714 Thermogenesis	22	236	250	7970	2.97	1.38985e-05	4.86	O00217 O96000 Q8TAQ2 P21912 Q7LBC6 O00483 O96019 P23786 P10606 Q92922 P28331 Q16795 P25705 P36542 Q969G3 P31040 P63092 O60341 O75489 P51532 Q12824 P13073
hsa00630 Glyoxylate and dicarboxylate metabolism	8	30	250	7970	8.5	2.9371e-05	4.53	P09622 Q9BWD1 P40926 P24752 Q99798 P05166 P22033 P05165
hsa03410 Base excision repair	8	35	250	7970	7.29	8.48869e-05	4.07	P09429 P09874 P28340 P39748 P18887 P49916 P12004 P27695
hsa03430 Mismatch repair	7	27	250	7970	8.27	0.000149165	3.83	P52701 P35249 P28340 P43246 P27694 P12004 P35244
hsa05016 Huntington disease	18	200	250	7970	2.87	0.00016419	3.78	O00217 O96000 Q96ST3 P21912 P24928 O00483 P10606 Q00059 P28331 Q16795 P25705 P36542 P31040 P19388 O75489 P30876 Q13547 P13073
hsa00620 Pyruvate metabolism	8	40	250	7970	6.38	0.000205977	3.69	P09622 P08559 Q9BWD1 P40926 P24752 P10515 Q16775 P07954
hsa04110 Cell cycle	13	129	250	7970	3.21	0.000678498	3.17	O43684 P25205 P33993 P33992 P33991 Q14566 Q14683 P49736 Q8N3U4 Q13547 P78527 P12004 Q9UQE7
hsa03008 Ribosome biogenesis in eukaryotes	10	82	250	7970	3.89	0.000982692	3.01	O14980 Q15269 O60832 O00567 Q9H0D6 Q9H583 Q9NY12 P22087 Q9Y2X3 Q9BVP2
hsa00190 Oxidative phosphorylation	13	137	250	7970	3.03	0.00115674	2.94	P36542 P31040 O00217 O96000 P21912 O75489 O00483 P10606 Q9H2U2 P28331 Q16795 P25705 P13073
hsa05012 Parkinson disease	13	147	250	7970	2.82	0.00211865	2.67	P36542 P31040 O00217 O96000 P21912 O75489 O00483 P10606 Q99497 P28331 Q16795 P25705 P13073
hsa03450 Non-homologous end-joining	4	15	250	7970	8.5	0.0103769	1.98	Q92878 P39748 P78527 P49959
hsa00650 Butanoate metabolism	5	29	250	7970	5.5	0.0119467	1.92	P55809 Q16836 Q9BWD1 P24752 P51649
hsa00071 Fatty acid degradation	6	45	250	7970	4.25	0.0126082	1.9	P23786 Q16836 Q9BWD1 P42126 P24752 P40394
hsa03420 Nucleotide excision repair	6	46	250	7970	4.16	0.0137952	1.86	P35249 P28340 Q16531 P27694 P12004 P35244
hsa05010 Alzheimer disease	12	177	250	7970	2.16	0.0226961	1.64	P36542 P31040 O00217 O96000 P21912 O75489 O00483 P10606 P28331 Q16795 P25705 P13073
hsa00072 Synthesis and degradation of ketone bodies	3	10	250	7970	9.56	0.0370772	1.43	P55809 Q9BWD1 P24752
hsa03018 RNA degradation	7	80	250	7970	2.79	0.0385277	1.41	Q96F86 P26196 Q9Y4Z0 Q9H0D6 P42285 Q9Y333 P10809

## Sheet: Cluster3 Pathway2Protein
KEGG pathway	Fisher's exact test p value	Protein accession	Cluster
hsa03008 Ribosome biogenesis in eukaryotes	0.000982692	O14980	Cluster3
hsa03008 Ribosome biogenesis in eukaryotes	0.000982692	Q15269	Cluster3
hsa03008 Ribosome biogenesis in eukaryotes	0.000982692	O60832	Cluster3
hsa03008 Ribosome biogenesis in eukaryotes	0.000982692	O00567	Cluster3
hsa03008 Ribosome biogenesis in eukaryotes	0.000982692	Q9H0D6	Cluster3
hsa03008 Ribosome biogenesis in eukaryotes	0.000982692	Q9H583	Cluster3
hsa03008 Ribosome biogenesis in eukaryotes	0.000982692	Q9NY12	Cluster3
hsa03008 Ribosome biogenesis in eukaryotes	0.000982692	P22087	Cluster3
hsa03008 Ribosome biogenesis in eukaryotes	0.000982692	Q9Y2X3	Cluster3
hsa03008 Ribosome biogenesis in eukaryotes	0.000982692	Q9BVP2	Cluster3
hsa00983 Drug metabolism - other enzymes	0.458672	P31350	Cluster3
hsa00983 Drug metabolism - other enzymes	0.458672	P49915	Cluster3
hsa00983 Drug metabolism - other enzymes	0.458672	P10620	Cluster3
hsa00983 Drug metabolism - other enzymes	0.458672	P11172	Cluster3
hsa03030 DNA replication	9.25348e-09	P25205	Cluster3
hsa03030 DNA replication	9.25348e-09	P33993	Cluster3
hsa03030 DNA replication	9.25348e-09	P33992	Cluster3
hsa03030 DNA replication	9.25348e-09	P28340	Cluster3
hsa03030 DNA replication	9.25348e-09	P39748	Cluster3
hsa03030 DNA replication	9.25348e-09	P33991	Cluster3
hsa03030 DNA replication	9.25348e-09	Q14566	Cluster3
hsa03030 DNA replication	9.25348e-09	P49736	Cluster3
hsa03030 DNA replication	9.25348e-09	P35249	Cluster3
hsa03030 DNA replication	9.25348e-09	P27694	Cluster3
hsa03030 DNA replication	9.25348e-09	P12004	Cluster3
hsa03030 DNA replication	9.25348e-09	P35244	Cluster3
hsa00650 Butanoate metabolism	0.0119467	P55809	Cluster3
hsa00650 Butanoate metabolism	0.0119467	Q16836	Cluster3
hsa00650 Butanoate metabolism	0.0119467	Q9BWD1	Cluster3
hsa00650 Butanoate metabolism	0.0119467	P24752	Cluster3
hsa00650 Butanoate metabolism	0.0119467	P51649	Cluster3
hsa04973 Carbohydrate digestion and absorption	0.728745	P54709	Cluster3
hsa04973 Carbohydrate digestion and absorption	0.728745	P05023	Cluster3
hsa03013 RNA transport	1.87784e-09	Q8TEM1	Cluster3
hsa03013 RNA transport	1.87784e-09	Q9HAV4	Cluster3
hsa03013 RNA transport	1.87784e-09	O14980	Cluster3
hsa03013 RNA transport	1.87784e-09	Q12769	Cluster3
hsa03013 RNA transport	1.87784e-09	P78406	Cluster3
hsa03013 RNA transport	1.87784e-09	P49792	Cluster3
hsa03013 RNA transport	1.87784e-09	Q9H307	Cluster3
hsa03013 RNA transport	1.87784e-09	P61326	Cluster3
hsa03013 RNA transport	1.87784e-09	Q9H074	Cluster3
hsa03013 RNA transport	1.87784e-09	Q8NFH5	Cluster3
hsa03013 RNA transport	1.87784e-09	P63165	Cluster3
hsa03013 RNA transport	1.87784e-09	Q92900	Cluster3
hsa03013 RNA transport	1.87784e-09	O00422	Cluster3
hsa03013 RNA transport	1.87784e-09	Q9Y5S9	Cluster3
hsa03013 RNA transport	1.87784e-09	Q9UKV3	Cluster3
hsa03013 RNA transport	1.87784e-09	P12270	Cluster3
hsa03013 RNA transport	1.87784e-09	P52948	Cluster3
hsa03013 RNA transport	1.87784e-09	P38919	Cluster3
hsa03013 RNA transport	1.87784e-09	P63279	Cluster3
hsa03013 RNA transport	1.87784e-09	Q86V81	Cluster3
hsa03013 RNA transport	1.87784e-09	P49790	Cluster3
hsa03013 RNA transport	1.87784e-09	Q9BW27	Cluster3
hsa03013 RNA transport	1.87784e-09	P51114	Cluster3
hsa03013 RNA transport	1.87784e-09	P35658	Cluster3
hsa00471 D-Glutamine and D-glutamate metabolism	0.146785	Q7Z3D6	Cluster3
hsa00471 D-Glutamine and D-glutamate metabolism	0.146785	P00367	Cluster3
hsa00350 Tyrosine metabolism	0.681846	P40394	Cluster3
hsa00350 Tyrosine metabolism	0.681846	P47895	Cluster3
hsa04520 Adherens junction	0.206622	P10586	Cluster3
hsa04520 Adherens junction	0.206622	P35222	Cluster3
hsa04520 Adherens junction	0.206622	O60716	Cluster3
hsa04520 Adherens junction	0.206622	P35221	Cluster3
hsa04520 Adherens junction	0.206622	P12830	Cluster3
hsa01524 Platinum drug resistance	0.219802	P52701	Cluster3
hsa01524 Platinum drug resistance	0.219802	Q02880	Cluster3
hsa01524 Platinum drug resistance	0.219802	P43246	Cluster3
hsa01524 Platinum drug resistance	0.219802	P11388	Cluster3
hsa01524 Platinum drug resistance	0.219802	P10620	Cluster3
hsa00410 beta-Alanine metabolism	0.638579	Q02252	Cluster3
hsa00410 beta-Alanine metabolism	0.638579	P47895	Cluster3
hsa01212 Fatty acid metabolism	0.0921521	Q9P035	Cluster3
hsa01212 Fatty acid metabolism	0.0921521	P23786	Cluster3
hsa01212 Fatty acid metabolism	0.0921521	Q16836	Cluster3
hsa01212 Fatty acid metabolism	0.0921521	Q9BWD1	Cluster3
hsa01212 Fatty acid metabolism	0.0921521	P24752	Cluster3
hsa04932 Non-alcoholic fatty liver disease (NAFLD)	0.050063	P31040	Cluster3
hsa04932 Non-alcoholic fatty liver disease (NAFLD)	0.050063	O00217	Cluster3
hsa04932 Non-alcoholic fatty liver disease (NAFLD)	0.050063	O96000	Cluster3
hsa04932 Non-alcoholic fatty liver disease (NAFLD)	0.050063	P21912	Cluster3
hsa04932 Non-alcoholic fatty liver disease (NAFLD)	0.050063	O75489	Cluster3
hsa04932 Non-alcoholic fatty liver disease (NAFLD)	0.050063	O00483	Cluster3
hsa04932 Non-alcoholic fatty liver disease (NAFLD)	0.050063	P10606	Cluster3
hsa04932 Non-alcoholic fatty liver disease (NAFLD)	0.050063	P28331	Cluster3
hsa04932 Non-alcoholic fatty liver disease (NAFLD)	0.050063	Q16795	Cluster3
hsa04932 Non-alcoholic fatty liver disease (NAFLD)	0.050063	P13073	Cluster3
hsa03040 Spliceosome	2.05991e-12	P07910	Cluster3
hsa03040 Spliceosome	2.05991e-12	P09651	Cluster3
hsa03040 Spliceosome	2.05991e-12	P26368	Cluster3
hsa03040 Spliceosome	2.05991e-12	P38159	Cluster3
hsa03040 Spliceosome	2.05991e-12	O43395	Cluster3
hsa03040 Spliceosome	2.05991e-12	Q9UNP9	Cluster3
hsa03040 Spliceosome	2.05991e-12	Q8WYA6	Cluster3
hsa03040 Spliceosome	2.05991e-12	P62308	Cluster3
hsa03040 Spliceosome	2.05991e-12	P61978	Cluster3
hsa03040 Spliceosome	2.05991e-12	P84103	Cluster3
hsa03040 Spliceosome	2.05991e-12	Q9UHX1	Cluster3
hsa03040 Spliceosome	2.05991e-12	Q99459	Cluster3
hsa03040 Spliceosome	2.05991e-12	O15042	Cluster3
hsa03040 Spliceosome	2.05991e-12	P09661	Cluster3
hsa03040 Spliceosome	2.05991e-12	P52272	Cluster3
hsa03040 Spliceosome	2.05991e-12	O75533	Cluster3
hsa03040 Spliceosome	2.05991e-12	O14776	Cluster3
hsa03040 Spliceosome	2.05991e-12	O43447	Cluster3
hsa03040 Spliceosome	2.05991e-12	Q00839	Cluster3
hsa03040 Spliceosome	2.05991e-12	Q9NW64	Cluster3
hsa03040 Spliceosome	2.05991e-12	Q12874	Cluster3
hsa03040 Spliceosome	2.05991e-12	P62316	Cluster3
hsa03040 Spliceosome	2.05991e-12	Q07955	Cluster3
hsa03040 Spliceosome	2.05991e-12	P61326	Cluster3
hsa03040 Spliceosome	2.05991e-12	Q8WWY3	Cluster3
hsa03040 Spliceosome	2.05991e-12	Q96I25	Cluster3
hsa03040 Spliceosome	2.05991e-12	Q8IWX8	Cluster3
hsa03040 Spliceosome	2.05991e-12	Q96DI7	Cluster3
hsa03040 Spliceosome	2.05991e-12	Q15428	Cluster3
hsa03040 Spliceosome	2.05991e-12	Q9Y5S9	Cluster3
hsa03040 Spliceosome	2.05991e-12	Q9UKV3	Cluster3
hsa03040 Spliceosome	2.05991e-12	Q15393	Cluster3
hsa03040 Spliceosome	2.05991e-12	O75400	Cluster3
hsa03040 Spliceosome	2.05991e-12	Q9Y4Z0	Cluster3
hsa03040 Spliceosome	2.05991e-12	Q6P2Q9	Cluster3
hsa03040 Spliceosome	2.05991e-12	P62318	Cluster3
hsa03040 Spliceosome	2.05991e-12	Q9UMS4	Cluster3
hsa03040 Spliceosome	2.05991e-12	O75643	Cluster3
hsa03040 Spliceosome	2.05991e-12	P08621	Cluster3
hsa03040 Spliceosome	2.05991e-12	P17844	Cluster3
hsa03040 Spliceosome	2.05991e-12	Q9Y333	Cluster3
hsa03040 Spliceosome	2.05991e-12	Q16629	Cluster3
hsa03040 Spliceosome	2.05991e-12	Q15459	Cluster3
hsa03040 Spliceosome	2.05991e-12	Q13435	Cluster3
hsa03040 Spliceosome	2.05991e-12	P0DN76	Cluster3
hsa03040 Spliceosome	2.05991e-12	O75934	Cluster3
hsa03040 Spliceosome	2.05991e-12	P38919	Cluster3
hsa03040 Spliceosome	2.05991e-12	O60306	Cluster3
hsa03040 Spliceosome	2.05991e-12	Q86V81	Cluster3
hsa03040 Spliceosome	2.05991e-12	Q86XP3	Cluster3
hsa03040 Spliceosome	2.05991e-12	Q7L014	Cluster3
hsa03040 Spliceosome	2.05991e-12	Q15029	Cluster3
hsa03040 Spliceosome	2.05991e-12	Q9BUQ8	Cluster3
hsa03040 Spliceosome	2.05991e-12	Q13243	Cluster3
hsa03040 Spliceosome	2.05991e-12	P62995	Cluster3
hsa03040 Spliceosome	2.05991e-12	P49756	Cluster3
hsa03040 Spliceosome	2.05991e-12	O43143	Cluster3
hsa04964 Proximal tubule bicarbonate reclamation	0.160507	P54709	Cluster3
hsa04964 Proximal tubule bicarbonate reclamation	0.160507	P05023	Cluster3
hsa04964 Proximal tubule bicarbonate reclamation	0.160507	P00367	Cluster3
hsa03020 RNA polymerase	0.24071	P30876	Cluster3
hsa03020 RNA polymerase	0.24071	P19388	Cluster3
hsa03020 RNA polymerase	0.24071	P24928	Cluster3
hsa00480 Glutathione metabolism	0.28868	P36969	Cluster3
hsa00480 Glutathione metabolism	0.28868	P31350	Cluster3
hsa00480 Glutathione metabolism	0.28868	P10620	Cluster3
hsa00480 Glutathione metabolism	0.28868	P52209	Cluster3
hsa00020 Citrate cycle (TCA cycle)	2.61566e-06	P09622	Cluster3
hsa00020 Citrate cycle (TCA cycle)	2.61566e-06	P31040	Cluster3
hsa00020 Citrate cycle (TCA cycle)	2.61566e-06	P21912	Cluster3
hsa00020 Citrate cycle (TCA cycle)	2.61566e-06	P40926	Cluster3
hsa00020 Citrate cycle (TCA cycle)	2.61566e-06	Q99798	Cluster3
hsa00020 Citrate cycle (TCA cycle)	2.61566e-06	P07954	Cluster3
hsa00020 Citrate cycle (TCA cycle)	2.61566e-06	P08559	Cluster3
hsa00020 Citrate cycle (TCA cycle)	2.61566e-06	P10515	Cluster3
hsa00020 Citrate cycle (TCA cycle)	2.61566e-06	Q96I99	Cluster3
hsa05225 Hepatocellular carcinoma	0.177506	Q969G3	Cluster3
hsa05225 Hepatocellular carcinoma	0.177506	P35222	Cluster3
hsa05225 Hepatocellular carcinoma	0.177506	Q8TAQ2	Cluster3
hsa05225 Hepatocellular carcinoma	0.177506	P10620	Cluster3
hsa05225 Hepatocellular carcinoma	0.177506	Q86U86	Cluster3
hsa05225 Hepatocellular carcinoma	0.177506	O96019	Cluster3
hsa05225 Hepatocellular carcinoma	0.177506	Q92922	Cluster3
hsa05225 Hepatocellular carcinoma	0.177506	P51532	Cluster3
hsa05225 Hepatocellular carcinoma	0.177506	Q12824	Cluster3
hsa00620 Pyruvate metabolism	0.000205977	P09622	Cluster3
hsa00620 Pyruvate metabolism	0.000205977	P08559	Cluster3
hsa00620 Pyruvate metabolism	0.000205977	Q9BWD1	Cluster3
hsa00620 Pyruvate metabolism	0.000205977	P40926	Cluster3
hsa00620 Pyruvate metabolism	0.000205977	P24752	Cluster3
hsa00620 Pyruvate metabolism	0.000205977	P10515	Cluster3
hsa00620 Pyruvate metabolism	0.000205977	Q16775	Cluster3
hsa00620 Pyruvate metabolism	0.000205977	P07954	Cluster3
hsa05016 Huntington disease	0.00016419	O00217	Cluster3
hsa05016 Huntington disease	0.00016419	O96000	Cluster3
hsa05016 Huntington disease	0.00016419	Q96ST3	Cluster3
hsa05016 Huntington disease	0.00016419	P21912	Cluster3
hsa05016 Huntington disease	0.00016419	P24928	Cluster3
hsa05016 Huntington disease	0.00016419	O00483	Cluster3
hsa05016 Huntington disease	0.00016419	P10606	Cluster3
hsa05016 Huntington disease	0.00016419	Q00059	Cluster3
hsa05016 Huntington disease	0.00016419	P28331	Cluster3
hsa05016 Huntington disease	0.00016419	Q16795	Cluster3
hsa05016 Huntington disease	0.00016419	P25705	Cluster3
hsa05016 Huntington disease	0.00016419	P36542	Cluster3
hsa05016 Huntington disease	0.00016419	P31040	Cluster3
hsa05016 Huntington disease	0.00016419	P19388	Cluster3
hsa05016 Huntington disease	0.00016419	O75489	Cluster3
hsa05016 Huntington disease	0.00016419	P30876	Cluster3
hsa05016 Huntington disease	0.00016419	Q13547	Cluster3
hsa05016 Huntington disease	0.00016419	P13073	Cluster3
hsa01200 Carbon metabolism	6.10394e-07	P09622	Cluster3
hsa01200 Carbon metabolism	6.10394e-07	Q9BWD1	Cluster3
hsa01200 Carbon metabolism	6.10394e-07	P21912	Cluster3
hsa01200 Carbon metabolism	6.10394e-07	P52209	Cluster3
hsa01200 Carbon metabolism	6.10394e-07	P05166	Cluster3
hsa01200 Carbon metabolism	6.10394e-07	P08559	Cluster3
hsa01200 Carbon metabolism	6.10394e-07	P10515	Cluster3
hsa01200 Carbon metabolism	6.10394e-07	P22033	Cluster3
hsa01200 Carbon metabolism	6.10394e-07	Q96I99	Cluster3
hsa01200 Carbon metabolism	6.10394e-07	P31040	Cluster3
hsa01200 Carbon metabolism	6.10394e-07	Q99798	Cluster3
hsa01200 Carbon metabolism	6.10394e-07	P24752	Cluster3
hsa01200 Carbon metabolism	6.10394e-07	P40926	Cluster3
hsa01200 Carbon metabolism	6.10394e-07	P07954	Cluster3
hsa01200 Carbon metabolism	6.10394e-07	P00367	Cluster3
hsa01200 Carbon metabolism	6.10394e-07	Q02252	Cluster3
hsa01200 Carbon metabolism	6.10394e-07	P05165	Cluster3
hsa00072 Synthesis and degradation of ketone bodies	0.0370772	P55809	Cluster3
hsa00072 Synthesis and degradation of ketone bodies	0.0370772	Q9BWD1	Cluster3
hsa00072 Synthesis and degradation of ketone bodies	0.0370772	P24752	Cluster3
hsa00630 Glyoxylate and dicarboxylate metabolism	2.9371e-05	P09622	Cluster3
hsa00630 Glyoxylate and dicarboxylate metabolism	2.9371e-05	Q9BWD1	Cluster3
hsa00630 Glyoxylate and dicarboxylate metabolism	2.9371e-05	P40926	Cluster3
hsa00630 Glyoxylate and dicarboxylate metabolism	2.9371e-05	P24752	Cluster3
hsa00630 Glyoxylate and dicarboxylate metabolism	2.9371e-05	Q99798	Cluster3
hsa00630 Glyoxylate and dicarboxylate metabolism	2.9371e-05	P05166	Cluster3
hsa00630 Glyoxylate and dicarboxylate metabolism	2.9371e-05	P22033	Cluster3
hsa00630 Glyoxylate and dicarboxylate metabolism	2.9371e-05	P05165	Cluster3
hsa04961 Endocrine and other factor-regulated calcium reabsorption	0.445182	P54709	Cluster3
hsa04961 Endocrine and other factor-regulated calcium reabsorption	0.445182	P63092	Cluster3
hsa04961 Endocrine and other factor-regulated calcium reabsorption	0.445182	P05023	Cluster3
hsa04110 Cell cycle	0.000678498	O43684	Cluster3
hsa04110 Cell cycle	0.000678498	P25205	Cluster3
hsa04110 Cell cycle	0.000678498	P33993	Cluster3
hsa04110 Cell cycle	0.000678498	P33992	Cluster3
hsa04110 Cell cycle	0.000678498	P33991	Cluster3
hsa04110 Cell cycle	0.000678498	Q14566	Cluster3
hsa04110 Cell cycle	0.000678498	Q14683	Cluster3
hsa04110 Cell cycle	0.000678498	P49736	Cluster3
hsa04110 Cell cycle	0.000678498	Q8N3U4	Cluster3
hsa04110 Cell cycle	0.000678498	Q13547	Cluster3
hsa04110 Cell cycle	0.000678498	P78527	Cluster3
hsa04110 Cell cycle	0.000678498	P12004	Cluster3
hsa04110 Cell cycle	0.000678498	Q9UQE7	Cluster3
hsa03015 mRNA surveillance pathway	1.53326e-07	Q92797	Cluster3
hsa03015 mRNA surveillance pathway	1.53326e-07	Q8N684	Cluster3
hsa03015 mRNA surveillance pathway	1.53326e-07	Q9H307	Cluster3
hsa03015 mRNA surveillance pathway	1.53326e-07	P61326	Cluster3
hsa03015 mRNA surveillance pathway	1.53326e-07	Q92900	Cluster3
hsa03015 mRNA surveillance pathway	1.53326e-07	O00422	Cluster3
hsa03015 mRNA surveillance pathway	1.53326e-07	Q9Y5S9	Cluster3
hsa03015 mRNA surveillance pathway	1.53326e-07	Q9UKV3	Cluster3
hsa03015 mRNA surveillance pathway	1.53326e-07	P33240	Cluster3
hsa03015 mRNA surveillance pathway	1.53326e-07	Q16630	Cluster3
hsa03015 mRNA surveillance pathway	1.53326e-07	O43809	Cluster3
hsa03015 mRNA surveillance pathway	1.53326e-07	P38919	Cluster3
hsa03015 mRNA surveillance pathway	1.53326e-07	Q86V81	Cluster3
hsa03015 mRNA surveillance pathway	1.53326e-07	Q96EP5	Cluster3
hsa03015 mRNA surveillance pathway	1.53326e-07	P51003	Cluster3
hsa03015 mRNA surveillance pathway	1.53326e-07	Q12996	Cluster3
hsa03430 Mismatch repair	0.000149165	P52701	Cluster3
hsa03430 Mismatch repair	0.000149165	P35249	Cluster3
hsa03430 Mismatch repair	0.000149165	P28340	Cluster3
hsa03430 Mismatch repair	0.000149165	P43246	Cluster3
hsa03430 Mismatch repair	0.000149165	P27694	Cluster3
hsa03430 Mismatch repair	0.000149165	P12004	Cluster3
hsa03430 Mismatch repair	0.000149165	P35244	Cluster3
hsa05012 Parkinson disease	0.00211865	P36542	Cluster3
hsa05012 Parkinson disease	0.00211865	P31040	Cluster3
hsa05012 Parkinson disease	0.00211865	O00217	Cluster3
hsa05012 Parkinson disease	0.00211865	O96000	Cluster3
hsa05012 Parkinson disease	0.00211865	P21912	Cluster3
hsa05012 Parkinson disease	0.00211865	O75489	Cluster3
hsa05012 Parkinson disease	0.00211865	O00483	Cluster3
hsa05012 Parkinson disease	0.00211865	P10606	Cluster3
hsa05012 Parkinson disease	0.00211865	Q99497	Cluster3
hsa05012 Parkinson disease	0.00211865	P28331	Cluster3
hsa05012 Parkinson disease	0.00211865	Q16795	Cluster3
hsa05012 Parkinson disease	0.00211865	P25705	Cluster3
hsa05012 Parkinson disease	0.00211865	P13073	Cluster3
hsa04714 Thermogenesis	1.38985e-05	O00217	Cluster3
hsa04714 Thermogenesis	1.38985e-05	O96000	Cluster3
hsa04714 Thermogenesis	1.38985e-05	Q8TAQ2	Cluster3
hsa04714 Thermogenesis	1.38985e-05	P21912	Cluster3
hsa04714 Thermogenesis	1.38985e-05	Q7LBC6	Cluster3
hsa04714 Thermogenesis	1.38985e-05	O00483	Cluster3
hsa04714 Thermogenesis	1.38985e-05	O96019	Cluster3
hsa04714 Thermogenesis	1.38985e-05	P23786	Cluster3
hsa04714 Thermogenesis	1.38985e-05	P10606	Cluster3
hsa04714 Thermogenesis	1.38985e-05	Q92922	Cluster3
hsa04714 Thermogenesis	1.38985e-05	P28331	Cluster3
hsa04714 Thermogenesis	1.38985e-05	Q16795	Cluster3
hsa04714 Thermogenesis	1.38985e-05	P25705	Cluster3
hsa04714 Thermogenesis	1.38985e-05	P36542	Cluster3
hsa04714 Thermogenesis	1.38985e-05	Q969G3	Cluster3
hsa04714 Thermogenesis	1.38985e-05	P31040	Cluster3
hsa04714 Thermogenesis	1.38985e-05	P63092	Cluster3
hsa04714 Thermogenesis	1.38985e-05	O60341	Cluster3
hsa04714 Thermogenesis	1.38985e-05	O75489	Cluster3
hsa04714 Thermogenesis	1.38985e-05	P51532	Cluster3
hsa04714 Thermogenesis	1.38985e-05	Q12824	Cluster3
hsa04714 Thermogenesis	1.38985e-05	P13073	Cluster3
hsa00071 Fatty acid degradation	0.0126082	P23786	Cluster3
hsa00071 Fatty acid degradation	0.0126082	Q16836	Cluster3
hsa00071 Fatty acid degradation	0.0126082	Q9BWD1	Cluster3
hsa00071 Fatty acid degradation	0.0126082	P42126	Cluster3
hsa00071 Fatty acid degradation	0.0126082	P24752	Cluster3
hsa00071 Fatty acid degradation	0.0126082	P40394	Cluster3
hsa03420 Nucleotide excision repair	0.0137952	P35249	Cluster3
hsa03420 Nucleotide excision repair	0.0137952	P28340	Cluster3
hsa03420 Nucleotide excision repair	0.0137952	Q16531	Cluster3
hsa03420 Nucleotide excision repair	0.0137952	P27694	Cluster3
hsa03420 Nucleotide excision repair	0.0137952	P12004	Cluster3
hsa03420 Nucleotide excision repair	0.0137952	P35244	Cluster3
hsa05010 Alzheimer disease	0.0226961	P36542	Cluster3
hsa05010 Alzheimer disease	0.0226961	P31040	Cluster3
hsa05010 Alzheimer disease	0.0226961	O00217	Cluster3
hsa05010 Alzheimer disease	0.0226961	O96000	Cluster3
hsa05010 Alzheimer disease	0.0226961	P21912	Cluster3
hsa05010 Alzheimer disease	0.0226961	O75489	Cluster3
hsa05010 Alzheimer disease	0.0226961	O00483	Cluster3
hsa05010 Alzheimer disease	0.0226961	P10606	Cluster3
hsa05010 Alzheimer disease	0.0226961	P28331	Cluster3
hsa05010 Alzheimer disease	0.0226961	Q16795	Cluster3
hsa05010 Alzheimer disease	0.0226961	P25705	Cluster3
hsa05010 Alzheimer disease	0.0226961	P13073	Cluster3
hsa00062 Fatty acid elongation	0.576169	Q9P035	Cluster3
hsa00062 Fatty acid elongation	0.576169	Q16836	Cluster3
hsa00270 Cysteine and methionine metabolism	0.455759	O15382	Cluster3
hsa00270 Cysteine and methionine metabolism	0.455759	P40926	Cluster3
hsa00270 Cysteine and methionine metabolism	0.455759	P23526	Cluster3
hsa03440 Homologous recombination	0.0475914	Q92878	Cluster3
hsa03440 Homologous recombination	0.0475914	P28340	Cluster3
hsa03440 Homologous recombination	0.0475914	P27694	Cluster3
hsa03440 Homologous recombination	0.0475914	P49959	Cluster3
hsa03440 Homologous recombination	0.0475914	P35244	Cluster3
hsa04723 Retrograde endocannabinoid signaling	0.316624	O75489	Cluster3
hsa04723 Retrograde endocannabinoid signaling	0.316624	O00483	Cluster3
hsa04723 Retrograde endocannabinoid signaling	0.316624	O00217	Cluster3
hsa04723 Retrograde endocannabinoid signaling	0.316624	O96000	Cluster3
hsa04723 Retrograde endocannabinoid signaling	0.316624	P28331	Cluster3
hsa04723 Retrograde endocannabinoid signaling	0.316624	Q16795	Cluster3
hsa04723 Retrograde endocannabinoid signaling	0.316624	P62873	Cluster3
hsa01210 2-Oxocarboxylic acid metabolism	0.417334	O15382	Cluster3
hsa01210 2-Oxocarboxylic acid metabolism	0.417334	Q99798	Cluster3
hsa00280 Valine, leucine and isoleucine degradation	1.90725e-09	P09622	Cluster3
hsa00280 Valine, leucine and isoleucine degradation	1.90725e-09	P55809	Cluster3
hsa00280 Valine, leucine and isoleucine degradation	1.90725e-09	Q9BWD1	Cluster3
hsa00280 Valine, leucine and isoleucine degradation	1.90725e-09	P24752	Cluster3
hsa00280 Valine, leucine and isoleucine degradation	1.90725e-09	P05166	Cluster3
hsa00280 Valine, leucine and isoleucine degradation	1.90725e-09	P21953	Cluster3
hsa00280 Valine, leucine and isoleucine degradation	1.90725e-09	P26440	Cluster3
hsa00280 Valine, leucine and isoleucine degradation	1.90725e-09	Q16836	Cluster3
hsa00280 Valine, leucine and isoleucine degradation	1.90725e-09	Q96RQ3	Cluster3
hsa00280 Valine, leucine and isoleucine degradation	1.90725e-09	O15382	Cluster3
hsa00280 Valine, leucine and isoleucine degradation	1.90725e-09	Q02252	Cluster3
hsa00280 Valine, leucine and isoleucine degradation	1.90725e-09	Q9HCC0	Cluster3
hsa00280 Valine, leucine and isoleucine degradation	1.90725e-09	P22033	Cluster3
hsa00280 Valine, leucine and isoleucine degradation	1.90725e-09	P05165	Cluster3
hsa05216 Thyroid cancer	0.322388	P35222	Cluster3
hsa05216 Thyroid cancer	0.322388	P12270	Cluster3
hsa05216 Thyroid cancer	0.322388	P12830	Cluster3
hsa04960 Aldosterone-regulated sodium reabsorption	0.701503	P54709	Cluster3
hsa04960 Aldosterone-regulated sodium reabsorption	0.701503	P05023	Cluster3
hsa00190 Oxidative phosphorylation	0.00115674	P36542	Cluster3
hsa00190 Oxidative phosphorylation	0.00115674	P31040	Cluster3
hsa00190 Oxidative phosphorylation	0.00115674	O00217	Cluster3
hsa00190 Oxidative phosphorylation	0.00115674	O96000	Cluster3
hsa00190 Oxidative phosphorylation	0.00115674	P21912	Cluster3
hsa00190 Oxidative phosphorylation	0.00115674	O75489	Cluster3
hsa00190 Oxidative phosphorylation	0.00115674	O00483	Cluster3
hsa00190 Oxidative phosphorylation	0.00115674	P10606	Cluster3
hsa00190 Oxidative phosphorylation	0.00115674	Q9H2U2	Cluster3
hsa00190 Oxidative phosphorylation	0.00115674	P28331	Cluster3
hsa00190 Oxidative phosphorylation	0.00115674	Q16795	Cluster3
hsa00190 Oxidative phosphorylation	0.00115674	P25705	Cluster3
hsa00190 Oxidative phosphorylation	0.00115674	P13073	Cluster3
hsa00250 Alanine, aspartate and glutamate metabolism	0.681846	P00367	Cluster3
hsa00250 Alanine, aspartate and glutamate metabolism	0.681846	P51649	Cluster3
hsa04260 Cardiac muscle contraction	0.482954	P54709	Cluster3
hsa04260 Cardiac muscle contraction	0.482954	P10606	Cluster3
hsa04260 Cardiac muscle contraction	0.482954	P05023	Cluster3
hsa04260 Cardiac muscle contraction	0.482954	P13073	Cluster3
hsa00900 Terpenoid backbone biosynthesis	0.503032	Q9BWD1	Cluster3
hsa00900 Terpenoid backbone biosynthesis	0.503032	P24752	Cluster3
hsa03410 Base excision repair	8.48869e-05	P09429	Cluster3
hsa03410 Base excision repair	8.48869e-05	P09874	Cluster3
hsa03410 Base excision repair	8.48869e-05	P28340	Cluster3
hsa03410 Base excision repair	8.48869e-05	P39748	Cluster3
hsa03410 Base excision repair	8.48869e-05	P18887	Cluster3
hsa03410 Base excision repair	8.48869e-05	P49916	Cluster3
hsa03410 Base excision repair	8.48869e-05	P12004	Cluster3
hsa03410 Base excision repair	8.48869e-05	P27695	Cluster3
hsa03018 RNA degradation	0.0385277	Q96F86	Cluster3
hsa03018 RNA degradation	0.0385277	P26196	Cluster3
hsa03018 RNA degradation	0.0385277	Q9Y4Z0	Cluster3
hsa03018 RNA degradation	0.0385277	Q9H0D6	Cluster3
hsa03018 RNA degradation	0.0385277	P42285	Cluster3
hsa03018 RNA degradation	0.0385277	Q9Y333	Cluster3
hsa03018 RNA degradation	0.0385277	P10809	Cluster3
hsa04216 Ferroptosis	0.368212	P36969	Cluster3
hsa04216 Ferroptosis	0.368212	Q15366	Cluster3
hsa04216 Ferroptosis	0.368212	P02786	Cluster3
hsa03450 Non-homologous end-joining	0.0103769	Q92878	Cluster3
hsa03450 Non-homologous end-joining	0.0103769	P39748	Cluster3
hsa03450 Non-homologous end-joining	0.0103769	P78527	Cluster3
hsa03450 Non-homologous end-joining	0.0103769	P49959	Cluster3
hsa00380 Tryptophan metabolism	0.157556	P09622	Cluster3
hsa00380 Tryptophan metabolism	0.157556	Q16836	Cluster3
hsa00380 Tryptophan metabolism	0.157556	Q9BWD1	Cluster3
hsa00380 Tryptophan metabolism	0.157556	P24752	Cluster3
hsa03060 Protein export	0.533685	P49458	Cluster3
hsa03060 Protein export	0.533685	P37108	Cluster3
hsa05213 Endometrial cancer	0.572932	P35222	Cluster3
hsa05213 Endometrial cancer	0.572932	P35221	Cluster3
hsa05213 Endometrial cancer	0.572932	P12830	Cluster3
hsa00310 Lysine degradation	0.144856	P09622	Cluster3
hsa00310 Lysine degradation	0.144856	Q16836	Cluster3
hsa00310 Lysine degradation	0.144856	Q9BWD1	Cluster3
hsa00310 Lysine degradation	0.144856	P24752	Cluster3
hsa00310 Lysine degradation	0.144856	Q9UDR5	Cluster3
hsa00010 Glycolysis / Gluconeogenesis	0.168638	P09622	Cluster3
hsa00010 Glycolysis / Gluconeogenesis	0.168638	P08559	Cluster3
hsa00010 Glycolysis / Gluconeogenesis	0.168638	P10515	Cluster3
hsa00010 Glycolysis / Gluconeogenesis	0.168638	P40394	Cluster3
hsa00010 Glycolysis / Gluconeogenesis	0.168638	P47895	Cluster3
hsa05130 Pathogenic Escherichia coli infection	0.254552	P16333	Cluster3
hsa05130 Pathogenic Escherichia coli infection	0.254552	P35222	Cluster3
hsa05130 Pathogenic Escherichia coli infection	0.254552	P12830	Cluster3
hsa05130 Pathogenic Escherichia coli infection	0.254552	P19338	Cluster3
hsa00640 Propanoate metabolism	4.45246e-06	P09622	Cluster3
hsa00640 Propanoate metabolism	4.45246e-06	P21953	Cluster3
hsa00640 Propanoate metabolism	4.45246e-06	Q9BWD1	Cluster3
hsa00640 Propanoate metabolism	4.45246e-06	P24752	Cluster3
hsa00640 Propanoate metabolism	4.45246e-06	Q02252	Cluster3
hsa00640 Propanoate metabolism	4.45246e-06	P22033	Cluster3
hsa00640 Propanoate metabolism	4.45246e-06	Q96I99	Cluster3
hsa00640 Propanoate metabolism	4.45246e-06	P05165	Cluster3
hsa00640 Propanoate metabolism	4.45246e-06	P05166	Cluster3

## Sheet: Cluster4
KEGG pathway	Mapping	Background	All Mapping	All Background	Fold enrichment	Fisher's exact test p value	-log10(p value)	Related proteins
hsa04144 Endocytosis	16	322	110	7970	3.6	2.90973e-05	4.54	O15511 P33176 P61026 O00499 P09497 O15144 P47756 Q9UNH7 Q99961 O15143 P54652 Q15075 P52907 Q12768 Q9H4M9 Q8WUM4
hsa04145 Phagosome	14	271	110	7970	3.74	7.67789e-05	4.11	O15400 P04839 P63000 P68366 Q15075 P36543 Q9Y5K8 P19878 Q15080 P21281 P11215 P05164 Q9BUF5 P14598
hsa04810 Regulation of actin cytoskeleton	12	214	110	7970	4.06	0.000154431	3.81	O15511 Q9UQB8 P23229 P63000 P16144 P49023 P26006 Q8N8S7 P11215 O15144 O15143 P26038
hsa04670 Leukocyte transendothelial migration	9	117	110	7970	5.57	0.000187592	3.73	P04839 P63000 P19878 P50552 P49023 Q15080 P11215 P26038 P14598
hsa05146 Amoebiasis	9	134	110	7970	4.87	0.000473237	3.32	P08311 Q9UIV8 P30740 P11215 Q13751 Q16787 Q01970 P48594 Q13753
hsa05100 Bacterial invasion of epithelial cells	7	75	110	7970	6.76	0.000533736	3.27	O15511 P49023 O15144 P63000 P84095 O15143 P09497
hsa04510 Focal adhesion	11	210	110	7970	3.8	0.000571594	3.24	P23229 P63000 O75369 P16144 Q13753 P49023 P50552 P26006 Q13751 Q16787 P17655
hsa05132 Salmonella infection	7	82	110	7970	6.19	0.000859197	3.07	O15511 Q07866 O15144 P63000 P84095 O15143 O75369
hsa04512 ECM-receptor interaction	7	89	110	7970	5.7	0.00132005	2.88	P26006 P23229 P16070 Q13751 Q16787 P16144 Q13753
hsa04666 Fc gamma R-mediated phagocytosis	8	127	110	7970	4.56	0.00171516	2.77	O15511 P50552 O15144 P63000 O00499 O15143 P14598 Q92608
hsa05131 Shigellosis	6	64	110	7970	6.79	0.00175262	2.76	O15511 O15144 P63000 P16070 P84095 O15143
hsa05412 Arrhythmogenic right ventricular cardiomyopathy (ARVC)	6	74	110	7970	5.87	0.00332457	2.48	P15924 P26006 Q02487 P23229 P14923 P16144
hsa04966 Collecting duct acid secretion	4	27	110	7970	10.73	0.00573225	2.24	P21281 P00918 P36543 Q9Y5K8
hsa05130 Pathogenic Escherichia coli infection	5	56	110	7970	6.47	0.00704457	2.15	O15511 O15144 P68366 O15143 Q9BUF5
hsa05165 Human papillomavirus infection	12	417	110	7970	2.09	0.0268517	1.57	P23229 P36543 Q9Y5K8 P16144 Q13753 P48729 P49023 P26006 Q13751 P21281 P14618 Q16787
hsa05145 Toxoplasmosis	6	129	110	7970	3.37	0.0315783	1.5	P54652 P23229 Q13751 P09917 Q16787 Q13753
hsa05110 Vibrio cholerae infection	4	52	110	7970	5.57	0.0338914	1.47	P21281 P36543 Q9Y5K8 Q96HE7
hsa05222 Small cell lung cancer	5	98	110	7970	3.7	0.0449487	1.35	P26006 P23229 Q13751 Q16787 Q13753

## Sheet: Cluster4 Pathway2Protein
KEGG pathway	Fisher's exact test p value	Protein accession	Cluster
hsa00983 Drug metabolism - other enzymes	0.669513	Q12882	Cluster4
hsa00983 Drug metabolism - other enzymes	0.669513	P05164	Cluster4
hsa05310 Asthma	0.640758	P12724	Cluster4
hsa05310 Asthma	0.640758	P11678	Cluster4
hsa04210 Apoptosis	0.570532	Q9UKK3	Cluster4
hsa04210 Apoptosis	0.570532	P68366	Cluster4
hsa04210 Apoptosis	0.570532	P17655	Cluster4
hsa04370 VEGF signaling pathway	0.557565	P49023	Cluster4
hsa04370 VEGF signaling pathway	0.557565	P63000	Cluster4
hsa05162 Measles	0.566583	P54652	Cluster4
hsa05162 Measles	0.566583	P26038	Cluster4
hsa05162 Measles	0.566583	O15372	Cluster4
hsa04966 Collecting duct acid secretion	0.00573225	P21281	Cluster4
hsa04966 Collecting duct acid secretion	0.00573225	P00918	Cluster4
hsa04966 Collecting duct acid secretion	0.00573225	P36543	Cluster4
hsa04966 Collecting duct acid secretion	0.00573225	Q9Y5K8	Cluster4
hsa05222 Small cell lung cancer	0.0449487	P26006	Cluster4
hsa05222 Small cell lung cancer	0.0449487	P23229	Cluster4
hsa05222 Small cell lung cancer	0.0449487	Q13751	Cluster4
hsa05222 Small cell lung cancer	0.0449487	Q16787	Cluster4
hsa05222 Small cell lung cancer	0.0449487	Q13753	Cluster4
hsa04145 Phagosome	7.67789e-05	O15400	Cluster4
hsa04145 Phagosome	7.67789e-05	P04839	Cluster4
hsa04145 Phagosome	7.67789e-05	P63000	Cluster4
hsa04145 Phagosome	7.67789e-05	P68366	Cluster4
hsa04145 Phagosome	7.67789e-05	Q15075	Cluster4
hsa04145 Phagosome	7.67789e-05	P36543	Cluster4
hsa04145 Phagosome	7.67789e-05	Q9Y5K8	Cluster4
hsa04145 Phagosome	7.67789e-05	P19878	Cluster4
hsa04145 Phagosome	7.67789e-05	Q15080	Cluster4
hsa04145 Phagosome	7.67789e-05	P21281	Cluster4
hsa04145 Phagosome	7.67789e-05	P11215	Cluster4
hsa04145 Phagosome	7.67789e-05	P05164	Cluster4
hsa04145 Phagosome	7.67789e-05	Q9BUF5	Cluster4
hsa04145 Phagosome	7.67789e-05	P14598	Cluster4
hsa04520 Adherens junction	0.645717	Q9UQB8	Cluster4
hsa04520 Adherens junction	0.645717	P63000	Cluster4
hsa04380 Osteoclast differentiation	0.314858	Q15080	Cluster4
hsa04380 Osteoclast differentiation	0.314858	P63000	Cluster4
hsa04380 Osteoclast differentiation	0.314858	P19878	Cluster4
hsa04380 Osteoclast differentiation	0.314858	P14598	Cluster4
hsa04972 Pancreatic secretion	0.0522823	P63000	Cluster4
hsa04972 Pancreatic secretion	0.0522823	O95716	Cluster4
hsa04972 Pancreatic secretion	0.0522823	P00918	Cluster4
hsa04972 Pancreatic secretion	0.0522823	Q9UQC9	Cluster4
hsa04972 Pancreatic secretion	0.0522823	Q01970	Cluster4
hsa05323 Rheumatoid arthritis	0.550531	P21281	Cluster4
hsa05323 Rheumatoid arthritis	0.550531	P36543	Cluster4
hsa05323 Rheumatoid arthritis	0.550531	Q9Y5K8	Cluster4
hsa04640 Hematopoietic cell lineage	0.337427	P26006	Cluster4
hsa04640 Hematopoietic cell lineage	0.337427	P23229	Cluster4
hsa04640 Hematopoietic cell lineage	0.337427	P11215	Cluster4
hsa04640 Hematopoietic cell lineage	0.337427	P16070	Cluster4
hsa04142 Lysosome	0.093784	P08311	Cluster4
hsa04142 Lysosome	0.093784	O14773	Cluster4
hsa04142 Lysosome	0.093784	P10619	Cluster4
hsa04142 Lysosome	0.093784	P09497	Cluster4
hsa04142 Lysosome	0.093784	Q10567	Cluster4
hsa04964 Proximal tubule bicarbonate reclamation	0.27179	O94925	Cluster4
hsa04964 Proximal tubule bicarbonate reclamation	0.27179	P00918	Cluster4
hsa04721 Synaptic vesicle cycle	0.0829414	P21281	Cluster4
hsa04721 Synaptic vesicle cycle	0.0829414	P36543	Cluster4
hsa04721 Synaptic vesicle cycle	0.0829414	P09497	Cluster4
hsa04721 Synaptic vesicle cycle	0.0829414	Q9Y5K8	Cluster4
hsa05120 Epithelial cell signaling in Helicobacter pylori infection	0.068168	P21281	Cluster4
hsa05120 Epithelial cell signaling in Helicobacter pylori infection	0.068168	P63000	Cluster4
hsa05120 Epithelial cell signaling in Helicobacter pylori infection	0.068168	P36543	Cluster4
hsa05120 Epithelial cell signaling in Helicobacter pylori infection	0.068168	Q9Y5K8	Cluster4
hsa00480 Glutathione metabolism	0.563661	P48637	Cluster4
hsa00480 Glutathione metabolism	0.563661	P07203	Cluster4
hsa04962 Vasopressin-regulated water reabsorption	0.130333	P52565	Cluster4
hsa04962 Vasopressin-regulated water reabsorption	0.130333	Q14203	Cluster4
hsa04962 Vasopressin-regulated water reabsorption	0.130333	Q13561	Cluster4
hsa05110 Vibrio cholerae infection	0.0338914	P21281	Cluster4
hsa05110 Vibrio cholerae infection	0.0338914	P36543	Cluster4
hsa05110 Vibrio cholerae infection	0.0338914	Q9Y5K8	Cluster4
hsa05110 Vibrio cholerae infection	0.0338914	Q96HE7	Cluster4
hsa00620 Pyruvate metabolism	0.424311	P00338	Cluster4
hsa00620 Pyruvate metabolism	0.424311	P14618	Cluster4
hsa05146 Amoebiasis	0.000473237	P08311	Cluster4
hsa05146 Amoebiasis	0.000473237	Q9UIV8	Cluster4
hsa05146 Amoebiasis	0.000473237	P30740	Cluster4
hsa05146 Amoebiasis	0.000473237	P11215	Cluster4
hsa05146 Amoebiasis	0.000473237	Q13751	Cluster4
hsa05146 Amoebiasis	0.000473237	Q16787	Cluster4
hsa05146 Amoebiasis	0.000473237	Q01970	Cluster4
hsa05146 Amoebiasis	0.000473237	P48594	Cluster4
hsa05146 Amoebiasis	0.000473237	Q13753	Cluster4
hsa04510 Focal adhesion	0.000571594	P23229	Cluster4
hsa04510 Focal adhesion	0.000571594	P63000	Cluster4
hsa04510 Focal adhesion	0.000571594	O75369	Cluster4
hsa04510 Focal adhesion	0.000571594	P16144	Cluster4
hsa04510 Focal adhesion	0.000571594	Q13753	Cluster4
hsa04510 Focal adhesion	0.000571594	P49023	Cluster4
hsa04510 Focal adhesion	0.000571594	P50552	Cluster4
hsa04510 Focal adhesion	0.000571594	P26006	Cluster4
hsa04510 Focal adhesion	0.000571594	Q13751	Cluster4
hsa04510 Focal adhesion	0.000571594	Q16787	Cluster4
hsa04510 Focal adhesion	0.000571594	P17655	Cluster4
hsa04970 Salivary secretion	0.369329	P49913	Cluster4
hsa04970 Salivary secretion	0.369329	P61626	Cluster4
hsa04970 Salivary secretion	0.369329	Q01970	Cluster4
hsa04961 Endocrine and other factor-regulated calcium reabsorption	0.484678	P09497	Cluster4
hsa04961 Endocrine and other factor-regulated calcium reabsorption	0.484678	Q01970	Cluster4
hsa04978 Mineral absorption	0.512464	P09601	Cluster4
hsa04978 Mineral absorption	0.512464	P30519	Cluster4
hsa05145 Toxoplasmosis	0.0315783	P54652	Cluster4
hsa05145 Toxoplasmosis	0.0315783	P23229	Cluster4
hsa05145 Toxoplasmosis	0.0315783	Q13751	Cluster4
hsa05145 Toxoplasmosis	0.0315783	P09917	Cluster4
hsa05145 Toxoplasmosis	0.0315783	Q16787	Cluster4
hsa05145 Toxoplasmosis	0.0315783	Q13753	Cluster4
hsa04062 Chemokine signaling pathway	0.264975	P49023	Cluster4
hsa04062 Chemokine signaling pathway	0.264975	P63000	Cluster4
hsa04062 Chemokine signaling pathway	0.264975	P14598	Cluster4
hsa04062 Chemokine signaling pathway	0.264975	Q01970	Cluster4
hsa04062 Chemokine signaling pathway	0.264975	Q92608	Cluster4
hsa05134 Legionellosis	0.592914	P54652	Cluster4
hsa05134 Legionellosis	0.592914	P11215	Cluster4
hsa04150 mTOR signaling pathway	0.352461	P21281	Cluster4
hsa04150 mTOR signaling pathway	0.352461	P30622	Cluster4
hsa04150 mTOR signaling pathway	0.352461	P36543	Cluster4
hsa04150 mTOR signaling pathway	0.352461	Q9Y5K8	Cluster4
hsa04115 p53 signaling pathway	0.630632	P36952	Cluster4
hsa04115 p53 signaling pathway	0.630632	P31947	Cluster4
hsa04924 Renin secretion	0.63573	Q9UQC9	Cluster4
hsa04924 Renin secretion	0.63573	Q01970	Cluster4
hsa04666 Fc gamma R-mediated phagocytosis	0.00171516	O15511	Cluster4
hsa04666 Fc gamma R-mediated phagocytosis	0.00171516	P50552	Cluster4
hsa04666 Fc gamma R-mediated phagocytosis	0.00171516	O15144	Cluster4
hsa04666 Fc gamma R-mediated phagocytosis	0.00171516	P63000	Cluster4
hsa04666 Fc gamma R-mediated phagocytosis	0.00171516	O00499	Cluster4
hsa04666 Fc gamma R-mediated phagocytosis	0.00171516	O15143	Cluster4
hsa04666 Fc gamma R-mediated phagocytosis	0.00171516	P14598	Cluster4
hsa04666 Fc gamma R-mediated phagocytosis	0.00171516	Q92608	Cluster4
hsa04621 NOD-like receptor signaling pathway	0.452081	P04839	Cluster4
hsa04621 NOD-like receptor signaling pathway	0.452081	P49913	Cluster4
hsa04621 NOD-like receptor signaling pathway	0.452081	Q9Y2Z0	Cluster4
hsa04621 NOD-like receptor signaling pathway	0.452081	Q01970	Cluster4
hsa05205 Proteoglycans in cancer	0.314145	P49023	Cluster4
hsa05205 Proteoglycans in cancer	0.314145	P63000	Cluster4
hsa05205 Proteoglycans in cancer	0.314145	P16070	Cluster4
hsa05205 Proteoglycans in cancer	0.314145	P26038	Cluster4
hsa05205 Proteoglycans in cancer	0.314145	O75369	Cluster4
hsa05206 MicroRNAs in cancer	0.341188	P09601	Cluster4
hsa05206 MicroRNAs in cancer	0.341188	P36952	Cluster4
hsa05206 MicroRNAs in cancer	0.341188	O94925	Cluster4
hsa05206 MicroRNAs in cancer	0.341188	P16070	Cluster4
hsa04922 Glucagon signaling pathway	0.0618949	P00338	Cluster4
hsa04922 Glucagon signaling pathway	0.0618949	P18669	Cluster4
hsa04922 Glucagon signaling pathway	0.0618949	P06737	Cluster4
hsa04922 Glucagon signaling pathway	0.0618949	P14618	Cluster4
hsa04922 Glucagon signaling pathway	0.0618949	Q01970	Cluster4
hsa04144 Endocytosis	2.90973e-05	O15511	Cluster4
hsa04144 Endocytosis	2.90973e-05	P33176	Cluster4
hsa04144 Endocytosis	2.90973e-05	P61026	Cluster4
hsa04144 Endocytosis	2.90973e-05	O00499	Cluster4
hsa04144 Endocytosis	2.90973e-05	P09497	Cluster4
hsa04144 Endocytosis	2.90973e-05	O15144	Cluster4
hsa04144 Endocytosis	2.90973e-05	P47756	Cluster4
hsa04144 Endocytosis	2.90973e-05	Q9UNH7	Cluster4
hsa04144 Endocytosis	2.90973e-05	Q99961	Cluster4
hsa04144 Endocytosis	2.90973e-05	O15143	Cluster4
hsa04144 Endocytosis	2.90973e-05	P54652	Cluster4
hsa04144 Endocytosis	2.90973e-05	Q15075	Cluster4
hsa04144 Endocytosis	2.90973e-05	P52907	Cluster4
hsa04144 Endocytosis	2.90973e-05	Q12768	Cluster4
hsa04144 Endocytosis	2.90973e-05	Q9H4M9	Cluster4
hsa04144 Endocytosis	2.90973e-05	Q8WUM4	Cluster4
hsa04933 AGE-RAGE signaling pathway in diabetic complications	0.417776	P04839	Cluster4
hsa04933 AGE-RAGE signaling pathway in diabetic complications	0.417776	P63000	Cluster4
hsa04933 AGE-RAGE signaling pathway in diabetic complications	0.417776	Q01970	Cluster4
hsa00590 Arachidonic acid metabolism	0.614911	P09917	Cluster4
hsa00590 Arachidonic acid metabolism	0.614911	P07203	Cluster4
hsa05221 Acute myeloid leukemia	0.243263	P11215	Cluster4
hsa05221 Acute myeloid leukemia	0.243263	P14923	Cluster4
hsa05221 Acute myeloid leukemia	0.243263	P05164	Cluster4
hsa05418 Fluid shear stress and atherosclerosis	0.341188	P09601	Cluster4
hsa05418 Fluid shear stress and atherosclerosis	0.341188	P63000	Cluster4
hsa05418 Fluid shear stress and atherosclerosis	0.341188	P19878	Cluster4
hsa05418 Fluid shear stress and atherosclerosis	0.341188	P14598	Cluster4
hsa05132 Salmonella infection	0.000859197	O15511	Cluster4
hsa05132 Salmonella infection	0.000859197	Q07866	Cluster4
hsa05132 Salmonella infection	0.000859197	O15144	Cluster4
hsa05132 Salmonella infection	0.000859197	P63000	Cluster4
hsa05132 Salmonella infection	0.000859197	P84095	Cluster4
hsa05132 Salmonella infection	0.000859197	O15143	Cluster4
hsa05132 Salmonella infection	0.000859197	O75369	Cluster4
hsa00260 Glycine, serine and threonine metabolism	0.432224	P18669	Cluster4
hsa00260 Glycine, serine and threonine metabolism	0.432224	P07738	Cluster4
hsa05165 Human papillomavirus infection	0.0268517	P23229	Cluster4
hsa05165 Human papillomavirus infection	0.0268517	P36543	Cluster4
hsa05165 Human papillomavirus infection	0.0268517	Q9Y5K8	Cluster4
hsa05165 Human papillomavirus infection	0.0268517	P16144	Cluster4
hsa05165 Human papillomavirus infection	0.0268517	Q13753	Cluster4
hsa05165 Human papillomavirus infection	0.0268517	P48729	Cluster4
hsa05165 Human papillomavirus infection	0.0268517	P49023	Cluster4
hsa05165 Human papillomavirus infection	0.0268517	P26006	Cluster4
hsa05165 Human papillomavirus infection	0.0268517	Q13751	Cluster4
hsa05165 Human papillomavirus infection	0.0268517	P21281	Cluster4
hsa05165 Human papillomavirus infection	0.0268517	P14618	Cluster4
hsa05165 Human papillomavirus infection	0.0268517	Q16787	Cluster4
hsa04512 ECM-receptor interaction	0.00132005	P26006	Cluster4
hsa04512 ECM-receptor interaction	0.00132005	P23229	Cluster4
hsa04512 ECM-receptor interaction	0.00132005	P16070	Cluster4
hsa04512 ECM-receptor interaction	0.00132005	Q13751	Cluster4
hsa04512 ECM-receptor interaction	0.00132005	Q16787	Cluster4
hsa04512 ECM-receptor interaction	0.00132005	P16144	Cluster4
hsa04512 ECM-receptor interaction	0.00132005	Q13753	Cluster4
hsa04670 Leukocyte transendothelial migration	0.000187592	P04839	Cluster4
hsa04670 Leukocyte transendothelial migration	0.000187592	P63000	Cluster4
hsa04670 Leukocyte transendothelial migration	0.000187592	P19878	Cluster4
hsa04670 Leukocyte transendothelial migration	0.000187592	P50552	Cluster4
hsa04670 Leukocyte transendothelial migration	0.000187592	P49023	Cluster4
hsa04670 Leukocyte transendothelial migration	0.000187592	Q15080	Cluster4
hsa04670 Leukocyte transendothelial migration	0.000187592	P11215	Cluster4
hsa04670 Leukocyte transendothelial migration	0.000187592	P26038	Cluster4
hsa04670 Leukocyte transendothelial migration	0.000187592	P14598	Cluster4
hsa00270 Cysteine and methionine metabolism	0.491768	P00338	Cluster4
hsa00270 Cysteine and methionine metabolism	0.491768	P48637	Cluster4
hsa00565 Ether lipid metabolism	0.144338	Q8NF37	Cluster4
hsa00565 Ether lipid metabolism	0.144338	O00116	Cluster4
hsa00565 Ether lipid metabolism	0.144338	P43034	Cluster4
hsa05133 Pertussis	0.669513	P11215	Cluster4
hsa05133 Pertussis	0.669513	P02746	Cluster4
hsa04614 Renin-angiotensin system	0.291631	P08311	Cluster4
hsa04614 Renin-angiotensin system	0.291631	P10619	Cluster4
hsa00190 Oxidative phosphorylation	0.288594	Q9H008	Cluster4
hsa00190 Oxidative phosphorylation	0.288594	P21281	Cluster4
hsa00190 Oxidative phosphorylation	0.288594	P36543	Cluster4
hsa00190 Oxidative phosphorylation	0.288594	Q9Y5K8	Cluster4
hsa05410 Hypertrophic cardiomyopathy (HCM)	0.128153	P26006	Cluster4
hsa05410 Hypertrophic cardiomyopathy (HCM)	0.128153	P06753	Cluster4
hsa05410 Hypertrophic cardiomyopathy (HCM)	0.128153	P23229	Cluster4
hsa05410 Hypertrophic cardiomyopathy (HCM)	0.128153	P16144	Cluster4
hsa04971 Gastric acid secretion	0.650608	P00918	Cluster4
hsa04971 Gastric acid secretion	0.650608	Q01970	Cluster4
hsa04610 Complement and coagulation cascades	0.687404	P11215	Cluster4
hsa04610 Complement and coagulation cascades	0.687404	P02746	Cluster4
hsa03320 PPAR signaling pathway	0.678582	Q01469	Cluster4
hsa03320 PPAR signaling pathway	0.678582	Q6P1M0	Cluster4
hsa04540 Gap junction	0.369329	P68366	Cluster4
hsa04540 Gap junction	0.369329	Q9BUF5	Cluster4
hsa04540 Gap junction	0.369329	Q01970	Cluster4
hsa00860 Porphyrin and chlorophyll metabolism	0.44003	P09601	Cluster4
hsa00860 Porphyrin and chlorophyll metabolism	0.44003	P30519	Cluster4
hsa05100 Bacterial invasion of epithelial cells	0.000533736	O15511	Cluster4
hsa05100 Bacterial invasion of epithelial cells	0.000533736	P49023	Cluster4
hsa05100 Bacterial invasion of epithelial cells	0.000533736	O15144	Cluster4
hsa05100 Bacterial invasion of epithelial cells	0.000533736	P63000	Cluster4
hsa05100 Bacterial invasion of epithelial cells	0.000533736	P84095	Cluster4
hsa05100 Bacterial invasion of epithelial cells	0.000533736	O15143	Cluster4
hsa05100 Bacterial invasion of epithelial cells	0.000533736	P09497	Cluster4
hsa04216 Ferroptosis	0.107791	P09601	Cluster4
hsa04216 Ferroptosis	0.107791	P48637	Cluster4
hsa04216 Ferroptosis	0.107791	P04839	Cluster4
hsa05414 Dilated cardiomyopathy (DCM)	0.255138	P26006	Cluster4
hsa05414 Dilated cardiomyopathy (DCM)	0.255138	P06753	Cluster4
hsa05414 Dilated cardiomyopathy (DCM)	0.255138	P23229	Cluster4
hsa05414 Dilated cardiomyopathy (DCM)	0.255138	P16144	Cluster4
hsa05131 Shigellosis	0.00175262	O15511	Cluster4
hsa05131 Shigellosis	0.00175262	O15144	Cluster4
hsa05131 Shigellosis	0.00175262	P63000	Cluster4
hsa05131 Shigellosis	0.00175262	P16070	Cluster4
hsa05131 Shigellosis	0.00175262	P84095	Cluster4
hsa05131 Shigellosis	0.00175262	O15143	Cluster4
hsa04141 Protein processing in endoplasmic reticulum	0.0965544	Q9UK22	Cluster4
hsa04141 Protein processing in endoplasmic reticulum	0.0965544	P54652	Cluster4
hsa04141 Protein processing in endoplasmic reticulum	0.0965544	Q92598	Cluster4
hsa04141 Protein processing in endoplasmic reticulum	0.0965544	P07237	Cluster4
hsa04141 Protein processing in endoplasmic reticulum	0.0965544	Q96HE7	Cluster4
hsa04141 Protein processing in endoplasmic reticulum	0.0965544	P17655	Cluster4
hsa05150 Staphylococcus aureus infection	0.450575	P49913	Cluster4
hsa05150 Staphylococcus aureus infection	0.450575	P11215	Cluster4
hsa05150 Staphylococcus aureus infection	0.450575	P02746	Cluster4
hsa05140 Leishmaniasis	0.0856815	P04839	Cluster4
hsa05140 Leishmaniasis	0.0856815	Q15080	Cluster4
hsa05140 Leishmaniasis	0.0856815	P11215	Cluster4
hsa05140 Leishmaniasis	0.0856815	P19878	Cluster4
hsa05140 Leishmaniasis	0.0856815	P14598	Cluster4
hsa04918 Thyroid hormone synthesis	0.655432	P07203	Cluster4
hsa04918 Thyroid hormone synthesis	0.655432	Q01970	Cluster4
hsa05412 Arrhythmogenic right ventricular cardiomyopathy (ARVC)	0.00332457	P15924	Cluster4
hsa05412 Arrhythmogenic right ventricular cardiomyopathy (ARVC)	0.00332457	P26006	Cluster4
hsa05412 Arrhythmogenic right ventricular cardiomyopathy (ARVC)	0.00332457	Q02487	Cluster4
hsa05412 Arrhythmogenic right ventricular cardiomyopathy (ARVC)	0.00332457	P23229	Cluster4
hsa05412 Arrhythmogenic right ventricular cardiomyopathy (ARVC)	0.00332457	P14923	Cluster4
hsa05412 Arrhythmogenic right ventricular cardiomyopathy (ARVC)	0.00332457	P16144	Cluster4
hsa04530 Tight junction	0.0948227	P61158	Cluster4
hsa04530 Tight junction	0.0948227	P50552	Cluster4
hsa04530 Tight junction	0.0948227	P63000	Cluster4
hsa04530 Tight junction	0.0948227	P68366	Cluster4
hsa04530 Tight junction	0.0948227	P26038	Cluster4
hsa04530 Tight junction	0.0948227	P61160	Cluster4
hsa04810 Regulation of actin cytoskeleton	0.000154431	O15511	Cluster4
hsa04810 Regulation of actin cytoskeleton	0.000154431	Q9UQB8	Cluster4
hsa04810 Regulation of actin cytoskeleton	0.000154431	P23229	Cluster4
hsa04810 Regulation of actin cytoskeleton	0.000154431	P63000	Cluster4
hsa04810 Regulation of actin cytoskeleton	0.000154431	P16144	Cluster4
hsa04810 Regulation of actin cytoskeleton	0.000154431	P49023	Cluster4
hsa04810 Regulation of actin cytoskeleton	0.000154431	P26006	Cluster4
hsa04810 Regulation of actin cytoskeleton	0.000154431	Q8N8S7	Cluster4
hsa04810 Regulation of actin cytoskeleton	0.000154431	P11215	Cluster4
hsa04810 Regulation of actin cytoskeleton	0.000154431	O15144	Cluster4
hsa04810 Regulation of actin cytoskeleton	0.000154431	O15143	Cluster4
hsa04810 Regulation of actin cytoskeleton	0.000154431	P26038	Cluster4
hsa05130 Pathogenic Escherichia coli infection	0.00704457	O15511	Cluster4
hsa05130 Pathogenic Escherichia coli infection	0.00704457	O15144	Cluster4
hsa05130 Pathogenic Escherichia coli infection	0.00704457	P68366	Cluster4
hsa05130 Pathogenic Escherichia coli infection	0.00704457	O15143	Cluster4
hsa05130 Pathogenic Escherichia coli infection	0.00704457	Q9BUF5	Cluster4
hsa00010 Glycolysis / Gluconeogenesis	0.068168	P00338	Cluster4
hsa00010 Glycolysis / Gluconeogenesis	0.068168	P18669	Cluster4
hsa00010 Glycolysis / Gluconeogenesis	0.068168	P07738	Cluster4
hsa00010 Glycolysis / Gluconeogenesis	0.068168	P14618	Cluster4
hsa01230 Biosynthesis of amino acids	0.645717	P18669	Cluster4
hsa01230 Biosynthesis of amino acids	0.645717	P14618	Cluster4
hsa04217 Necroptosis	0.181	P42226	Cluster4
hsa04217 Necroptosis	0.181	Q9UKK3	Cluster4
hsa04217 Necroptosis	0.181	P04839	Cluster4
hsa04217 Necroptosis	0.181	P06737	Cluster4
hsa04217 Necroptosis	0.181	P17655	Cluster4
hsa05230 Central carbon metabolism in cancer	0.223003	P18669	Cluster4
hsa05230 Central carbon metabolism in cancer	0.223003	O94925	Cluster4
hsa05230 Central carbon metabolism in cancer	0.223003	P14618	Cluster4
