# Supplementary material for: Phosphoproteomics reveals therapeutic targets of esophageal squamous cell carcinoma
Source: Signal Transduct Target Ther. 2021 Nov 12;6:381. doi: 10.1038/s41392-021-00682-5 (PMC8585941; doi:10.1038/s41392-021-00682-5)
Supplement: Supplementary file 5 — Dataset 4 [file 41392_2021_682_MOESM5_ESM.xlsx]

## Sheet: Kinase_acitve_heatmap
Kinase active score			N	N	N	N	N	N	N	N	N	N	N	N	N	N	N	N	N	N	N	N	N	N	N	N	T	T	T	T	T	T	T	T	T	T	T	T	T	T	T	T	T	T	T	T	T	T	T
			C4	C1	C4	C4	C7	C5	C1	C1	C1	C1	C1	C6	C1	C1	C1	C1	C1	C1	C2	C1	C2	C1	C3	C1	C8	C8	C3	C5	C9	C3	C9	C11	C13	C9	C11	C3	C13	C9	C12	C13	C10	C10	C8	C13	C13	C13	C8
		Groups	ESCC-001N	ESCC-002N	ESCC-003N	ESCC-004N	ESCC-005N	ESCC-006N	ESCC-008N	ESCC-009N	ESCC-010N	ESCC-011N	ESCC-013N	ESCC-015N	ESCC-016N	ESCC-019N	ESCC-020N	ESCC-036N	ESCC-042N	ESCC-030N	ESCC-044N	ESCC-065N	ESCC-052N	ESCC-083N	ESCC-087N	ESCC-076N	ESCC-001T	ESCC-002T	ESCC-006T	ESCC-009T	ESCC-010T	ESCC-019T	ESCC-035T	ESCC-040T	ESCC-041T	ESCC-044T	ESCC-049T	ESCC-017T	ESCC-055T	ESCC-057T	ESCC-059T	ESCC-063T	ESCC-065T	ESCC-066T	ESCC-082T	ESCC-086T	ESCC-075T	ESCC-078T	ESCC-092T
C1	HCK	TK/Src	1.26221	1.49863	1.23418	1.16615	1.91343	0.990149	1.78279	1.53281	2.42021	2.17155	2.14707	-0.935994	1.95149	1.87745	1.46896	1.14688	1.12394	2.51476	-1.81778	2.15616	-1.54861	2.13065	1.43599	2.1832	-1.89687	-1.93562	-1.56199	0.725448	-1.7975	1.04077	-2.37447	-2.14283	1.59345	-1.92092	-1.44054	-1.3387	1.17465	-1.85225	2.07551	2.43251	-2.53511	-2.61237	-2.38001	1.70249	1.59513	2.30863	-2.23779
C1	ERBB4	TK/EGFR	1.72861	1.52976	1.1684	1.48659	2.52379	-1.01204	1.28644	1.13826	2.07035	2.08719	2.26888	-1.24822	2.32531	2.12237	1.57322	1.52234	1.28412	2.78163	-2.13344	2.57907	-2.22424	2.3118	-0.999703	2.62166	-2.36645	-2.46356	-1.74545	-1.39757	-1.9973	-1.32932	-2.65502	-2.23011	1.21282	-2.25487	-1.34326	-1.75872	0.974295	-2.84272	2.69228	2.53536	-2.87424	-3.00673	-2.67369	1.76038	2.22447	3.01127	-2.25203
C1	FAK	TK/Fak	1.49354	1.48355	0.908897	0.983609	1.88317	-1.33302	1.04499	1.49358	2.18149	2.3713	2.17498	-1.15185	2.23433	2.12934	1.87749	1.57592	1.19602	2.69321	-1.51251	2.55582	-2.0703	2.189	0.923911	2.58334	-2.11216	-2.1468	-2.03454	-0.941586	-2.22283	-0.982117	-2.87931	-2.5315	1.32986	-2.00181	-1.3276	-1.76457	1.24825	-2.69415	2.11822	2.28376	-2.76944	-2.78547	-2.65674	1.71266	1.78804	2.5336	-2.39844
C1	ZAP70	TK/Syk	-1.03504	-1.47462	-1.46398	1.27028	1.31945	0.858486	1.4228	0.960592	1.35203	1.98216	2.1461	-0.987858	1.63101	1.39763	1.13843	1.22344	-1.20078	2.75255	-2.59146	2.34215	-2.54551	1.90032	-1.29866	2.24352	-1.91917	-1.80222	-1.3999	-1.46237	-1.2601	-0.79386	-2.62395	-1.85342	1.36739	-1.87414	-0.932345	-1.63951	1.35051	-2.49779	2.29562	2.38982	-2.6442	-2.73866	-2.42472	1.8596	2.23054	2.6233	-2.25529
C1	FES	TK/Fer/Fer; TK/Fer/Fes	0.872775	1.7159	0.825603	1.20634	1.86035	-1.08233	1.12472	0.974406	1.53711	2.1657	2.03812	1.20733	2.00538	1.40023	1.64185	1.25455	0.990751	2.20772	-2.36792	1.96064	-1.96216	1.81926	-1.30742	2.20619	-1.84052	-1.78843	-1.62089	-1.43302	-1.77622	-1.28117	-2.0717	-1.87153	1.35477	-1.8048	-1.30452	-1.04839	0.841567	-1.29603	1.99872	2.05695	-2.26798	-2.4128	-1.95536	1.563	1.86896	1.85502	-2.00685
C1	KDR	TK/VEGFR	-0.834175	0.777101	-1.02803	-0.975086	2.03493	-1.25207	1.1255	0.800265	1.69624	1.55232	2.10072	-1.23238	1.88958	1.89111	1.55285	1.6285	1.12059	2.33029	-1.07873	2.12108	-1.55384	1.88886	1.44715	2.10029	-1.92723	-1.78559	-1.37402	-1.4653	-1.14963	1.06736	-1.91041	-2.23059	1.20606	-1.64225	-1.20771	-1.29907	1.28669	-2.08661	1.63001	2.22182	-2.28954	-2.36985	-1.93098	1.30507	1.6076	2.17475	-1.90711
C1	PDGFRB	TK/PDGFR	1.33039	1.57706	1.21818	1.63917	2.30332	-1.29369	0.785747	1.30638	2.09767	2.37257	2.38101	1.27478	2.2876	1.93939	2.08602	1.945	1.57479	2.66452	-1.90999	2.56064	-2.13263	2.22863	-1.29918	2.51152	-2.18529	-2.2509	-1.94333	-1.56372	-1.97039	-1.55003	-2.57596	-2.21839	1.39406	-1.99326	-1.12652	-2.02445	-0.768252	-2.76303	2.34091	2.43293	-2.61883	-2.794	-2.51162	1.58712	2.05204	2.42441	-2.42408
C1	CSK	TK/Csk	0.684136	0.819613	-0.973266	-1.11877	2.05201	0.942727	1.0107	0.84242	1.80075	1.73337	1.99012	-1.11491	1.81343	1.50377	1.61776	1.34923	0.981712	2.04015	-1.47354	2.10376	-1.79452	1.9843	-0.933782	2.27659	-1.92224	-1.94935	-1.2431	-0.717228	-1.72686	0.692346	-2.08991	-1.82263	1.45349	-1.4498	-1.30533	-1.40109	0.969767	-1.70448	2.0183	2.10202	-2.34393	-2.57186	-2.20188	1.68237	2.23416	2.30204	-1.61283
C1	EPHA3	TK/Eph	1.3912	1.63861	-1.14974	-1.21146	2.02225	-0.92905	1.44522	1.18143	1.7182	2.21353	1.86637	-1.36423	2.10597	2.31837	1.83944	1.86044	1.48006	2.49061	-0.85025	2.47601	-1.56305	2.20266	1.40728	2.35521	-2.21909	-1.93365	-1.65181	-1.27057	-1.92113	-1.13804	-2.47172	-2.19487	1.03154	-1.81849	-1.38523	-1.52399	0.825011	-2.46362	2.20806	2.31277	-2.4458	-2.55771	-2.40784	0.960595	-1.20455	1.89558	-2.15596
C1	FLT1	TK/VEGFR	0.977292	0.953053	-1.05121	-0.981551	2.13449	-1.25382	1.05444	0.71846	1.59512	1.54814	2.12257	-1.18304	1.92222	1.74243	1.3874	1.56303	1.02319	2.4423	-1.16352	2.13803	-1.59015	1.88295	1.28846	2.13808	-1.96952	-1.89604	-1.4624	-1.59171	-1.10282	1.0215	-1.94688	-2.17818	1.27079	-1.57638	-1.17886	-1.27488	1.28056	-2.11472	1.75458	2.27493	-2.37996	-2.4074	-1.86648	1.42731	1.77874	2.21565	-1.84045
C1	INSR	TK/InsR	0.913032	0.991109	-1.04057	1.52357	1.63826	1.25628	1.53733	1.64759	2.29113	1.87952	2.06827	-1.0011	1.8344	1.67061	1.1674	1.19885	1.02212	2.61409	-2.34404	2.51813	-1.99405	2.11572	-1.60971	2.36106	-2.13668	-2.24868	-1.57217	-1.28881	-1.60974	-1.62768	-2.55191	-2.4282	0.939588	-2.05588	-1.2264	-1.4304	0.996929	-2.66913	2.55756	2.41643	-2.58381	-2.7255	-2.49668	1.61607	2.06325	2.5521	-2.31545
C1	TIE2	TK/Tie	1.27032	1.30692	1.03484	0.983462	1.81222	0.86177	1.29281	1.70994	1.53613	1.57103	1.86907	0.983614	1.80819	1.7603	1.59991	1.55993	0.820023	2.22932	-1.04819	2.14276	-1.67055	1.71222	-1.23474	1.87784	-1.71729	-1.91285	-1.28039	-1.28449	-0.638734	-1.51616	-2.12384	-1.87542	-0.70883	-1.88851	-0.670966	-1.50516	-0.911478	-2.20543	1.71084	1.72039	-2.09052	-2.20031	-1.98789	1.18012	1.19285	1.57255	-2.02694
C1	LCK	TK/Src	1.22747	1.37268	-1.03816	1.34413	2.07917	-1.21319	1.57417	1.54587	2.41562	2.56366	2.37289	-0.794869	2.10869	1.79926	1.64125	1.4649	1.09371	2.97383	-2.12398	2.55309	-2.13587	2.19939	1.2879	2.45915	-2.09758	-2.16687	-2.02041	-1.44628	-2.21123	-1.09791	-2.78955	-2.18271	1.52426	-2.09945	-1.37241	-2.04561	1.26873	-2.82936	2.5587	2.59129	-2.87459	-2.97494	-2.79365	2.17855	2.0911	2.67268	-2.52364
C1	FGR	TK/Src	1.4288	1.63412	1.10573	1.42364	2.64788	-0.978136	1.57509	2.04997	2.62345	2.73549	2.48768	-0.928458	2.47729	2.24569	1.96289	1.75601	1.37296	3.08624	-2.2578	2.65995	-2.33721	2.30807	-1.00487	2.82571	-2.35556	-2.54859	-2.08464	-1.45515	-2.28552	-1.33934	-3.03071	-2.6916	1.562	-2.2623	-1.45502	-2.02008	1.15964	-3.21287	2.71712	2.73141	-3.03541	-3.1936	-2.81267	2.0875	2.26418	3.20005	-2.62027
C1	FYN	TK/Src	1.39462	1.64444	1.10924	1.44173	2.6556	-0.997633	1.56306	2.07371	2.66005	2.68954	2.50408	-0.931598	2.50739	2.23858	1.95683	1.7465	1.35065	3.1375	-2.25644	2.61978	-2.33282	2.33586	0.9364	2.84949	-2.34461	-2.55091	-2.09562	-1.43666	-2.31482	-1.317	-3.03319	-2.66565	1.55805	-2.2235	-1.441	-2.00862	1.14092	-3.21224	2.69526	2.7135	-3.05463	-3.22436	-2.82188	2.09175	2.24986	3.18574	-2.65058
C1	FGFR1	TK/FGFR	1.17037	1.28608	0.643858	1.29677	1.73193	-0.632396	0.989189	1.26186	1.1465	0.999842	1.85695	-0.807471	1.74682	1.7346	1.60143	1.59689	1.38712	1.94938	-1.89413	2.21387	-1.98725	2.01512	0.990494	2.20883	-1.50962	-1.77175	-1.58012	0.565014	-1.43378	-0.959417	-1.50886	-1.74618	1.42436	-1.86474	1.08587	-0.915669	1.20522	-2.0567	1.96565	2.07481	-2.39029	-2.41674	-1.99648	1.40026	1.53567	2.11421	-1.773
C1	MET	TK/Met	1.69421	1.68266	1.05101	1.33654	2.13745	0.973294	1.44568	1.29569	2.0116	2.23347	1.87675	-1.33129	2.151	2.16391	1.35769	1.24136	1.75372	2.25808	-1.1775	2.44797	-1.75443	2.15278	0.905372	2.3632	-2.07533	-2.28971	-1.77977	-1.12836	-2.1052	-1.30298	-2.20419	-2.37184	-1.13813	-1.66054	-1.49154	-1.02416	-0.69109	-2.20944	2.03645	2.29061	-2.34983	-2.65129	-2.46912	1.2976	1.30871	2.27718	-2.00643
C1	AXL	TK/Axl	1.26835	1.29567	1.35261	-1.1209	1.46039	0.706059	-0.475258	1.15447	-0.764866	1.21416	1.84493	-1.01593	1.67506	2.16046	1.69724	1.50933	1.54632	1.90474	-1.08835	1.94694	1.05091	2.08873	1.17533	2.1119	-1.76272	-1.23034	-1.01275	1.07633	-1.28851	0.882592	-1.41769	-2.10495	-0.90706	-1.37825	-1.15106	-1.34894	1.07301	-1.74544	1.75442	1.87662	-2.18072	-2.26606	-1.7012	0.948576	0.887563	1.78499	-1.91645
C1	JAK3	TK/JakA	0.839015	-0.885781	0.916296	1.47094	1.01169	1.06214	1.53815	1.10019	1.95676	1.41389	1.90971	0.754719	1.41445	0.913068	0.620455	-0.999226	-1.37259	2.22224	-2.14881	1.9006	-1.26587	1.55266	-0.960769	1.68153	-1.77978	-1.74026	-1.35424	-1.23793	-0.723318	0.575254	-2.32344	-1.12139	-0.884271	-1.49689	0.717396	-1.57076	1.02385	-2.01263	2.15136	1.91558	-2.13049	-2.22013	-2.12349	1.41818	1.60085	2.0606	-1.97545
C1	JAK1	TK/JakA	1.50524	0.999037	1.43788	1.62786	1.4226	1.335	1.40072	1.04135	2.05364	1.37512	1.8526	1.16978	1.50073	1.71383	1.17028	0.90804	-1.04289	2.39969	-1.74745	2.00156	-1.13328	1.71329	-0.865605	1.94128	-1.87955	-1.82629	-1.24882	-1.15817	-1.13518	-1.16821	-2.26967	-1.61103	0.778914	-1.77618	-1.0254	-1.48392	0.920125	-2.29389	2.09535	2.02419	-2.30939	-2.43401	-2.22272	1.4957	1.39939	2.11426	-1.95002
C1	FGFR2	TK/FGFR	1.06481	1.00845	-0.765466	1.07375	1.73491	-1.14554	0.810357	-0.831954	0.996914	1.36993	1.87318	-0.65633	1.66963	1.61046	1.55449	1.57874	1.35708	1.81923	-1.90592	2.28678	-2.06979	2.12891	0.903061	2.19649	-1.51392	-1.84695	-1.56311	-1.00704	-1.51345	-1.01324	-1.57991	-1.78883	1.28846	-1.87598	1.01024	-1.05572	1.09079	-2.19078	1.81199	2.055	-2.43003	-2.37352	-1.98906	1.43231	1.625	2.11757	-1.67635
C1	KIT	TK/PDGFR	1.57652	1.30361	0.972678	1.90895	1.93682	-1.23207	-0.819846	1.16986	1.73064	2.09751	2.14279	1.04045	2.14107	1.69761	1.84349	1.70056	1.4708	2.48473	-1.81486	2.41071	-2.11869	2.04924	-1.48915	2.30729	-2.03478	-2.04497	-1.67075	-1.7935	-1.65094	-1.24575	-2.43209	-1.89753	1.09649	-1.91339	-1.47766	-1.77047	-1.00043	-2.63127	2.07546	2.26201	-2.46776	-2.54923	-2.25962	1.0581	1.87175	2.08175	-2.19979
C1	LYN	TK/Src	1.43586	1.5651	-0.99255	1.45428	2.61888	-1.00283	1.5907	2.02534	2.66624	2.78831	2.49977	-0.932869	2.49132	2.21084	1.9514	1.71858	1.30398	3.1033	-2.31169	2.65162	-2.35216	2.34353	0.956582	2.82225	-2.36748	-2.52445	-2.07426	-1.50092	-2.25169	-1.32714	-3.01036	-2.64356	1.65001	-2.31914	-1.52178	-1.98626	1.17929	-3.2	2.72142	2.75476	-3.05358	-3.22947	-2.80837	2.12654	2.25884	3.19425	-2.62093
C1	EPHA7	TK/Eph	1.12403	1.41061	-1.38874	-1.38623	1.92791	-0.879767	1.44524	1.20783	1.76405	2.26527	1.93525	-1.38044	2.17719	2.25553	1.77505	1.90331	1.4974	2.49618	-0.897108	2.5023	-1.68498	2.21512	1.45383	2.40993	-2.24126	-2.0264	-1.68571	-1.4216	-1.91976	-1.08131	-2.52196	-2.12075	1.17635	-1.9019	-1.32293	-1.43202	0.825786	-2.40414	2.29996	2.44096	-2.53017	-2.59525	-2.43121	1.15526	1.19039	2.00918	-2.17966
C1	ABL2	TK/Abl	1.4598	1.47537	1.10302	0.874934	1.72766	1.08256	0.967176	1.67009	1.69511	1.5358	1.75596	-0.698459	1.49044	1.56321	1.63961	1.68378	1.38926	1.47856	-0.985413	1.70681	-0.878856	1.89085	-0.937005	1.83535	-1.25847	-1.78504	-1.54931	-1.02653	-1.3173	-1.15837	-1.72489	-1.87056	1.33284	-1.47192	1.09942	-0.905307	-0.669615	-1.20309	1.55668	1.58206	-1.93774	-1.96387	-1.5288	0.891372	1.16623	1.54865	-1.50253
C1	JAK2	TK/JakA	1.52612	0.838752	1.34772	1.79091	1.41586	1.33504	1.39075	1.22126	2.01864	1.48523	1.98692	-0.978608	1.45435	1.52215	1.11656	0.936765	-1.07207	2.38788	-1.8395	2.06079	-1.26456	1.71974	-0.943666	1.78595	-1.93499	-1.8362	-1.22023	-0.972878	-1.20703	-1.18893	-2.3168	-1.25343	-0.805591	-1.60556	-1.01732	-1.53847	0.995114	-2.24707	2.20397	2.14897	-2.27839	-2.4934	-2.26428	1.65462	1.84557	2.26819	-1.89181
C1	PDGFRA	TK/PDGFR	1.46069	1.62082	1.23361	1.59159	2.34004	-1.28053	0.797671	1.29277	2.06676	2.40809	2.33535	1.24376	2.27	1.99819	2.03121	1.96158	1.58637	2.67232	-1.97205	2.52302	-2.11474	2.22019	-1.27117	2.52247	-2.18569	-2.26901	-1.96229	-1.5817	-1.99798	-1.56165	-2.53276	-2.24296	1.36552	-2.06538	-1.13905	-2.0307	-0.753807	-2.72098	2.35074	2.43921	-2.60846	-2.82268	-2.49732	1.5956	2.01309	2.40165	-2.38692
C1	EPHA2	TK/Eph	1.05706	1.03259	-1.22774	-1.36344	1.80721	1.04205	1.269	1.12207	1.31296	1.63617	1.72258	-1.20295	1.87721	2.14817	1.61501	1.62702	1.66739	2.14134	0.667603	2.30588	-1.28742	2.01151	1.64068	1.98816	-2.05986	-1.80051	-1.31372	-1.17174	-1.61026	1.26045	-2.04349	-2.17262	1.18473	-1.56218	-1.02726	-0.863829	1.11881	-2.03916	2.09206	2.13316	-2.24156	-2.31256	-2.12892	1.32732	-1.06537	1.97099	-1.64009
C1	EPHB6	TK/Eph	1.0574	1.2973	-1.3854	-1.56304	1.67129	1.02331	1.40231	1.31508	1.3315	1.61131	1.87231	-1.31592	2.12135	2.27874	1.72316	1.75817	1.57751	2.1892	0.595099	2.46606	-1.27726	2.11059	1.611	2.04007	-2.11961	-1.74835	-1.32914	-1.16617	-1.69725	1.47609	-2.13278	-2.36618	1.1899	-1.71442	-1.44051	-0.990831	1.12895	-2.10465	2.15784	2.23196	-2.21033	-2.31048	-2.26388	1.26211	-1.06865	1.83962	-1.97827
C1	TXK	TK/Tec	-0.802986	0.801137	-0.599725	1.06019	1.60941	-1.12527	0.716828	1.08217	1.12617	1.72241	1.87449	-1.47043	1.92057	1.5314	1.40124	1.42104	1.36395	2.36531	-1.71249	2.3599	-1.64051	2.11149	-1.05816	2.22429	-1.84252	-2.01922	-1.75835	-1.26625	-1.66661	-1.33996	-2.4671	-2.04327	1.62474	-1.06445	-1.8289	-1.84618	0.901269	-2.0997	1.86268	2.15641	-2.26091	-2.50278	-2.5355	1.86886	1.28912	1.88272	-2.17015
C1	SRM	TK/Src	1.36052	1.53573	-0.99431	1.3222	2.57806	-1.13512	1.3642	1.94029	2.49505	2.64349	2.42895	-0.97353	2.42987	2.15738	1.83047	1.6189	1.32704	3.10678	-2.27092	2.60303	-2.27405	2.30043	0.96883	2.80681	-2.31205	-2.4934	-2.13539	-1.39091	-2.33524	-1.28598	-3.0138	-2.61258	1.59568	-2.25526	-1.41369	-2.03304	1.2239	-3.12393	2.65233	2.72124	-3.02757	-3.23579	-2.83058	2.1458	2.33929	3.19353	-2.58673
C1	RON	TK/Met	1.53158	1.61775	1.82136	1.36954	1.70933	1.30815	1.51019	1.78674	1.51623	1.65292	1.60482	-1.61506	1.71142	1.79805	1.48291	1.23728	1.51197	1.93682	-1.03371	2.01166	0.873812	1.99838	1.26054	1.84422	-1.64201	-1.65353	-1.17826	1.02717	-1.65534	0.885338	-1.70469	-1.99718	1.33912	-1.07477	-1.43509	-1.63823	0.824164	-1.93022	1.84363	1.7902	-1.72561	-2.0271	-2.10656	0.963473	1.51949	1.65199	-1.52486
C1	EGFR	TK/EGFR	1.68467	1.49606	1.13262	1.51203	2.50489	-1.035	1.27869	1.11121	2.09665	2.15768	2.21495	-1.25586	2.31847	2.06236	1.56463	1.49055	1.28189	2.78653	-2.18894	2.52091	-2.25455	2.32044	-0.98722	2.63844	-2.38139	-2.43832	-1.77734	-1.44724	-1.9805	-1.34411	-2.64705	-2.20449	1.23931	-2.24559	-1.3728	-1.77787	0.991563	-2.83001	2.66385	2.53318	-2.86199	-3.01636	-2.68714	1.79436	2.231	3.01526	-2.30205
C1	TYK2	TK/JakA	1.39172	0.879248	1.32521	1.58572	1.58627	1.30129	1.42166	1.22509	1.99598	1.44204	2.04287	1.00164	1.77255	1.82961	1.49152	1.09217	-0.986517	2.45507	-1.964	2.13727	-1.36627	1.75179	-0.954228	2.05607	-1.99655	-1.86201	-1.36618	-0.952936	-1.3062	-1.15504	-2.46377	-1.48579	-0.89716	-1.74773	-1.08507	-1.60453	1.01905	-2.41342	2.37172	2.21437	-2.34868	-2.60865	-2.33185	1.63331	1.79166	2.45045	-1.91558
C1	IRR	TK/InsR	-0.929414	1.0089	-1.15021	0.958358	1.48218	1.50772	1.54283	1.76511	2.05347	1.72237	1.70094	-1.08541	1.72716	1.61913	1.18308	1.67088	1.32436	2.10867	-1.59864	2.35166	-1.79902	2.08903	-1.36584	2.15199	-1.97136	-2.0955	-1.65144	-0.910907	-1.65513	-1.65306	-2.11564	-2.55235	0.870274	-1.78249	-1.00682	-1.06371	0.971968	-2.56525	2.27186	2.24395	-2.46297	-2.57404	-2.33074	1.38874	1.81954	2.56184	-2.02663
C1	TRKC	TK/Trk	-0.934262	0.873276	-0.998237	-0.927957	1.70042	-0.956916	0.966669	1.40984	1.67673	1.9057	2.25939	1.01652	2.02676	2.29148	1.80916	1.63675	1.35629	2.15236	-1.73742	2.23912	-1.66841	1.96989	-1.01398	2.06674	-1.8399	-1.91718	-1.7051	-1.34889	-1.61591	-1.30519	-2.30947	-1.92648	0.985058	-2.04814	-0.793503	1.19242	0.725129	-2.20877	1.83422	1.94364	-2.34403	-2.39431	-2.36539	-1.0594	-1.19508	2.24576	-1.78274
C1	BMX	TK/Tec	1.19637	1.55119	1.05327	1.37847	1.96919	-1.14295	0.994822	1.36269	1.80375	2.07489	2.05082	-1.44343	2.1243	1.77672	1.75459	1.66188	1.52364	2.55679	-1.57711	2.48987	-2.0141	2.22213	-0.976867	2.36648	-1.97514	-2.12893	-1.9639	-1.39688	-1.97414	-1.285	-2.50774	-2.36498	1.41251	-1.54663	-1.9468	-1.66035	0.946104	-2.27987	1.84605	2.3014	-2.46878	-2.66252	-2.60746	1.77184	1.32589	1.98419	-2.1453
C1	FLT3	TK/PDGFR	1.58291	1.31826	0.947924	1.89756	1.9563	-1.22855	-0.818186	1.16159	1.70712	2.06738	2.1045	1.05822	2.13247	1.6802	1.86485	1.76499	1.43778	2.516	-1.80912	2.41507	-2.11089	2.03418	-1.46005	2.26118	-2.01602	-2.04749	-1.65577	-1.79198	-1.67919	-1.2365	-2.43724	-1.86794	1.09941	-1.92583	-1.43925	-1.7597	-0.981652	-2.65912	2.06618	2.21378	-2.50598	-2.48849	-2.27144	1.04662	1.92162	2.08855	-2.24659
C1	ALK	TK/Alk	0.84016	1.26178	-0.89625	1.2575	1.88624	-0.834757	1.11918	1.25612	1.06321	1.21542	2.10078	-0.865322	2.15907	2.14461	2.01947	1.93329	1.58871	1.79851	0.741919	2.11924	1.19171	2.01921	-1.40532	1.9403	-1.70275	-1.54305	-1.36352	1.00464	-1.49154	-1.06463	-1.86157	-2.00087	1.01034	-1.61474	-1.92815	1.31508	-1.22329	-1.90981	1.18155	1.59145	-1.85192	-2.10844	-1.55693	0.721642	-1.07854	-0.972176	-1.43879
C1	TRKA	TK/Trk	1.08002	1.25488	0.936138	1.03156	1.90485	-1.00345	1.04582	1.27643	1.75802	1.80942	2.00221	0.983612	1.78648	1.88313	1.65236	1.58142	1.22022	1.87339	-1.76923	2.03251	-1.65502	1.73383	-1.0032	1.5868	-1.68871	-1.86418	-1.66339	-1.5051	-1.40893	-1.3874	-1.84856	-1.66985	-1.06029	-1.7081	-1.33937	1.69676	0.771542	-2.15582	1.7612	1.72228	-1.93766	-2.0352	-1.99759	-1.48378	-1.09453	1.98162	-1.45957
C1	ERBB3	TK/EGFR	1.76984	1.48403	0.99753	1.27197	2.22393	1.0706	1.88616	1.26514	1.94362	2.25507	1.94488	-1.38299	1.92053	2.08217	1.43075	1.4966	1.40693	2.59004	-1.69224	2.47845	-1.83818	2.3009	-1.01174	2.45933	-2.15288	-2.25979	-1.72505	-1.06885	-2.00591	-1.35595	-2.2305	-2.10516	0.944258	-1.9767	-1.11301	-1.78041	1.37035	-2.45945	2.3691	2.36575	-2.65224	-2.80458	-2.38564	1.48814	1.80476	2.74417	-2.36553
C1	TIE1	TK/Tie	0.977301	1.17399	0.678009	-1.06556	1.61009	0.869999	1.39494	1.60262	1.54418	1.60508	1.5605	1.0385	1.74376	1.87311	1.1966	1.52468	0.800533	2.24368	-1.00727	2.16161	-1.76048	1.68297	-1.18452	1.83758	-1.61565	-1.855	-1.12728	-1.24589	-1.03918	-1.59417	-2.14943	-1.81053	-0.633359	-1.98181	0.798816	-1.51326	-0.895638	-2.00544	1.74141	1.75377	-2.14823	-2.16543	-1.99889	1.24682	1.30434	1.61534	-2.00868
C1	ERBB2	TK/EGFR	1.54081	1.35744	0.934782	-0.894378	1.99594	1.09393	1.7806	1.07488	1.9418	2.16226	1.84206	-1.40768	1.63081	1.98392	1.31698	1.44196	1.3047	2.63142	-1.63085	2.41317	-1.80142	2.23148	1.01033	2.40006	-2.04433	-2.18059	-1.58758	-1.15113	-1.89541	-1.30966	-2.06656	-2.0791	-0.943025	-1.91569	-1.09101	-1.68052	1.36667	-2.60315	2.39959	2.33816	-2.569	-2.71428	-2.31497	1.47612	1.61537	2.72478	-2.27976
C1	SYK	TK/Syk	-0.860077	-1.13069	-1.36948	1.60146	1.68423	-1.09581	1.27798	0.934318	1.89623	2.47262	2.43079	-0.942039	1.97502	1.73585	1.63526	1.36055	-1.05991	2.98469	-2.55356	2.50649	-2.24489	2.10917	-1.36426	2.48662	-2.11868	-2.18875	-1.83386	-1.52164	-1.81766	-1.02316	-2.82287	-2.17912	1.49819	-2.1578	-1.06371	-1.89797	1.16337	-2.59732	2.42258	2.44064	-2.72457	-2.84013	-2.58035	1.94943	2.42043	2.80946	-2.38118
C1	LTK	TK/Alk	1.07416	1.34289	-0.606332	1.73825	1.81215	-0.812657	1.13496	1.18339	1.0206	1.41556	2.20437	-0.794529	2.25585	2.19258	1.96824	1.93845	1.54414	2.08153	-1.12457	2.16754	-1.28894	2.10974	-1.44613	1.93208	-1.82479	-1.67486	-1.33776	0.990705	-1.48824	-1.12031	-2.18605	-1.96597	1.107	-1.71038	-1.66154	-1.05342	-1.40333	-1.97392	1.43977	1.79312	-2.06884	-2.35065	-1.82805	0.708301	1.27769	1.29948	-1.70343
C1	EPHB3	TK/Eph	1.12791	1.36863	-1.24766	-1.54451	1.82983	-0.818987	1.38295	1.29075	1.59011	1.88531	1.73614	-1.45082	1.93559	2.13696	1.6981	1.65615	1.35976	2.30203	-0.95434	2.38323	-1.58263	2.1095	1.60841	2.16491	-2.17569	-1.89468	-1.35876	-1.1307	-1.73045	1.0712	-2.31005	-2.06883	0.883044	-1.70419	-1.38377	-1.06584	0.906176	-2.26591	2.26405	2.29946	-2.33038	-2.51274	-2.45829	0.930049	1.12764	2.14542	-2.01628
C1	ITK	TK/Tec	-0.656865	-0.799798	-0.738104	1.17666	1.54796	-0.973425	0.897694	-0.698806	0.982895	1.61434	2.04643	-1.45691	1.94567	1.52606	1.17526	1.08354	1.15414	2.35418	-1.82264	2.35972	-1.64561	2.00097	-1.00533	2.10975	-1.83496	-1.93906	-1.46933	-0.966148	-1.60199	-1.11297	-2.37414	-1.87833	1.58705	-1.22155	-1.65435	-1.81462	1.03776	-2.08757	1.92254	2.16445	-2.25733	-2.51667	-2.50161	1.96927	1.42828	2.04591	-2.1164
C1	EPHA6	TK/Eph	-1.049	1.36822	-1.4525	-1.48423	1.97162	-0.898057	1.39514	1.20647	1.77133	2.25075	1.93916	-1.36828	2.2147	2.28119	1.77984	1.91165	1.52134	2.53096	-0.892356	2.50384	-1.66369	2.22711	1.47169	2.42397	-2.23695	-2.01897	-1.69636	-1.44225	-1.88185	-1.07599	-2.5844	-2.14335	1.17411	-1.89636	-1.34879	-1.44186	0.884994	-2.4434	2.34447	2.42598	-2.5143	-2.58658	-2.53628	1.2565	1.18412	2.02681	-2.24494
C1	BRK	TK/Src	1.33138	1.52027	-1.01459	1.33755	2.54458	-1.13394	1.36337	1.92024	2.52934	2.56463	2.46273	-0.962679	2.42879	2.17921	1.85431	1.636	1.32457	3.13044	-2.23577	2.62188	-2.27617	2.29297	0.980107	2.84013	-2.306	-2.49978	-2.15088	-1.38567	-2.32182	-1.28982	-2.98111	-2.62135	1.56141	-2.24146	-1.4162	-2.03952	1.18824	-3.18423	2.6933	2.74381	-3.03416	-3.2201	-2.82471	2.12719	2.34327	3.23343	-2.64645
C1	FGFR4	TK/FGFR	1.07725	1.03465	-0.765108	1.06688	1.79911	-1.14274	0.792332	-0.827695	0.989162	1.37825	1.87124	-0.66887	1.68111	1.61939	1.57967	1.61954	1.35591	1.81282	-1.82395	2.26278	-2.061	2.13031	0.928961	2.22764	-1.52119	-1.8507	-1.60411	-1.00431	-1.54284	-1.02393	-1.55699	-1.80136	1.30965	-1.91187	1.00636	-1.0373	1.13273	-2.13865	1.80914	2.067	-2.41386	-2.3756	-1.96493	1.41088	1.59111	2.10558	-1.68264
C1	PYK2	TK/Fak	1.60344	1.58782	0.961558	1.13204	2.09928	-1.52491	1.03554	1.43367	2.0638	2.46845	2.28218	-1.06792	2.27052	2.18691	1.93228	1.69676	1.21907	2.75167	-1.60994	2.56039	-2.08564	2.1533	-1.12309	2.60933	-2.22589	-2.23451	-2.13514	-1.13936	-2.19346	-0.960155	-2.8872	-2.50962	1.47255	-2.07138	-1.37428	-1.78643	1.19832	-2.78957	2.21405	2.32456	-2.76965	-2.82683	-2.60801	1.67578	1.83402	2.53409	-2.43466
C1	IGF1R	TK/InsR	-0.951305	1.03937	-1.14772	1.0171	1.43396	1.42891	1.53877	1.80098	1.98897	1.71881	1.59781	-1.00777	1.55865	1.39196	1.07379	1.59036	1.24808	2.13617	-1.63557	2.31991	-1.86914	2.08771	-1.57322	2.11435	-1.99601	-2.08742	-1.62244	-0.916726	-1.65881	-1.81784	-1.9788	-2.43064	-0.954363	-1.8076	-0.878591	-0.989216	0.846531	-2.63111	2.27771	2.21721	-2.49628	-2.59264	-2.24818	1.42661	1.7952	2.46229	-1.95803
C1	EPHA8	TK/Eph	-1.05471	1.34506	-1.41479	-1.50713	1.94976	-0.879114	1.45153	1.18313	1.75099	2.19761	1.94066	-1.37393	2.21949	2.28812	1.79838	1.91309	1.50071	2.52539	-0.900169	2.51898	-1.63843	2.22801	1.49583	2.41866	-2.23245	-2.0459	-1.70672	-1.46014	-1.9211	-1.08593	-2.55994	-2.06777	1.17486	-1.89348	-1.32564	-1.40145	0.86815	-2.41007	2.33672	2.36161	-2.50577	-2.62021	-2.50397	1.25737	1.17649	2.0756	-2.2037
C1	EPHA10	TK/Eph	1.38458	1.62059	-1.18111	-1.24779	2.00809	-0.92225	1.26713	1.18562	1.58384	2.15741	1.92138	-1.38592	2.03532	2.35634	1.82705	1.85035	1.44891	2.41441	-0.849795	2.48963	-1.55762	2.20943	1.43136	2.33328	-2.18924	-1.91917	-1.60909	-1.25047	-1.91414	-1.08227	-2.47584	-2.2089	0.937538	-1.79867	-1.41666	-1.59433	0.819464	-2.39846	2.236	2.28946	-2.45865	-2.5939	-2.38173	0.965695	-1.19545	1.90887	-2.20612
C1	ABL1	TK/Abl	1.27971	1.37864	1.15364	1.57449	1.9852	-0.971499	1.0975	1.8384	1.72709	1.65852	2.28306	-1.00776	2.21288	2.0573	1.81161	1.51234	0.864422	2.72155	-1.86109	2.40319	-1.97312	2.20449	1.1184	2.28233	-2.12097	-2.0866	-1.58056	-1.03108	-1.7889	-1.17894	-2.69267	-2.03865	1.17927	-1.76634	-1.25093	-1.84688	1.15436	-2.27432	2.14576	2.35986	-2.7139	-2.81735	-2.69883	1.34227	1.54291	2.56136	-2.46999
C1	YES	TK/Src	1.40693	1.61375	1.10579	1.41225	2.68459	-0.989858	1.59038	2.05054	2.66713	2.65957	2.46501	-0.932407	2.47555	2.22612	1.9585	1.77821	1.36856	3.08905	-2.26571	2.64678	-2.34554	2.32945	-0.995408	2.83096	-2.34433	-2.53737	-2.08543	-1.4328	-2.34597	-1.3324	-2.97671	-2.6628	1.58885	-2.26756	-1.44972	-2.0574	1.17288	-3.2011	2.72852	2.71954	-3.09034	-3.20717	-2.83243	2.09839	2.25008	3.22482	-2.63925
C1	TYRO3	TK/Axl	1.21261	1.24848	1.32136	-1.00137	1.45536	1.04314	0.734218	0.881473	-0.659374	1.18296	1.81009	-1.08487	1.65632	2.01592	1.67003	1.3307	1.60943	1.92747	-1.09633	1.8882	1.00699	2.04031	1.30015	2.06588	-1.85566	-1.28036	-0.914839	0.825036	-1.16444	1.0055	-1.56283	-2.02663	-0.846389	-1.30485	-1.0178	-1.45094	1.14507	-1.58717	1.7996	1.85868	-2.164	-2.2653	-1.78795	0.991833	1.34939	2.0544	-1.9698
C1	EPHB2	TK/Eph	1.122	1.39604	-1.39463	-1.382	1.95121	-0.888271	1.42642	1.17671	1.72342	2.27081	1.91888	-1.36895	2.21144	2.27866	1.79915	1.9389	1.54732	2.49703	-0.887095	2.4876	-1.65377	2.22929	1.46274	2.39381	-2.23957	-2.02541	-1.68656	-1.44872	-1.92468	-1.0974	-2.54046	-2.1648	1.16835	-1.9142	-1.31745	-1.40125	0.815545	-2.44642	2.27876	2.40233	-2.53966	-2.61266	-2.46116	1.12304	1.1664	2.04234	-2.18809
C1	FLT4	TK/VEGFR	-0.87189	0.863332	-1.02566	-0.957623	2.08649	-1.25094	1.14468	0.809151	1.71475	1.53853	2.11821	-1.2081	1.93109	1.87616	1.52154	1.60286	1.13468	2.32718	-1.07125	2.08229	-1.58585	1.88811	1.38231	2.14202	-1.94234	-1.76227	-1.38104	-1.47897	-1.14285	0.966515	-1.91636	-2.19509	1.21687	-1.66497	-1.26697	-1.30113	1.23295	-2.12519	1.63971	2.22453	-2.31624	-2.38461	-1.9287	1.32991	1.70671	2.17605	-1.92816
C1	EPHA5	TK/Eph	-1.05231	1.34888	-1.4426	-1.50741	1.93679	-0.894168	1.46049	1.2132	1.77448	2.23249	1.97608	-1.35942	2.23982	2.28909	1.78256	1.88963	1.52283	2.49538	-0.882768	2.47444	-1.65146	2.21413	1.53822	2.42354	-2.23913	-2.04866	-1.6835	-1.42239	-1.90123	-1.07473	-2.59413	-2.12443	1.16922	-1.86234	-1.32981	-1.4202	0.877246	-2.42292	2.32642	2.36476	-2.51526	-2.61382	-2.50047	1.28091	1.16954	2.05767	-2.22197
C1	FMS	TK/PDGFR	1.52542	1.37999	1.12372	1.99778	2.13872	-1.23854	0.759156	1.19008	1.93666	2.26926	2.28735	-0.723362	2.15377	1.68587	1.78307	1.7056	1.47539	2.62322	-1.88567	2.45259	-1.92057	2.04397	-1.42875	2.39416	-2.00792	-2.19238	-1.82686	-1.65223	-1.83529	-1.22876	-2.61807	-2.01673	1.58115	-1.94216	-1.22997	-1.9982	-0.945372	-2.65155	2.2646	2.26349	-2.49594	-2.57915	-2.42098	1.23884	2.19866	2.26654	-2.38376
C1	TEC	TK/Tec	-0.87303	-0.910128	-0.967268	1.08992	1.44839	1.37733	1.18056	0.835195	1.11803	1.48443	1.929	-1.43464	1.73153	1.72788	0.976983	0.846848	1.1821	2.38989	-1.83523	2.1874	-1.63098	1.91124	-0.910768	1.89382	-1.76518	-1.88989	-1.16916	1.60005	-1.4155	-1.16755	-2.19839	-1.9793	1.60215	-1.14754	-1.40028	-1.75949	0.801494	-2.04137	1.92198	2.16523	-2.27321	-2.44049	-2.40883	1.75682	1.45952	1.91842	-2.08284
C1	FER	TK/Fer/Fer; TK/Fer/Fes	1.39217	1.80115	1.10036	1.11773	2.25334	-0.70103	1.10333	1.37752	2.23908	2.48391	1.82817	-1.0138	1.98463	1.77856	1.55911	1.40904	1.35411	2.50126	-2.40262	2.22765	-2.38364	2.02437	-1.03939	2.4955	-2.0588	-2.09759	-1.64011	-1.13844	-1.89722	-1.6581	-2.4999	-2.37173	1.00834	-1.92329	-1.27959	-1.02875	0.88944	-1.90394	2.27474	2.32564	-2.50105	-2.67142	-2.34968	1.70765	2.15013	2.41428	-2.24055
C1	FRK	TK/Src	1.34851	1.55262	-0.999323	1.33455	2.58907	-1.12218	1.34739	1.9247	2.58622	2.55613	2.47566	-0.990455	2.40646	2.13513	1.81697	1.61223	1.31808	3.09017	-2.23535	2.6182	-2.28289	2.29745	0.971216	2.81062	-2.34173	-2.46535	-2.12415	-1.4096	-2.32034	-1.27342	-3.003	-2.6156	1.58469	-2.25126	-1.40791	-2.0343	1.21934	-3.13179	2.67697	2.73727	-3.02303	-3.21744	-2.81857	2.15141	2.36812	3.19949	-2.61347
C1	BLK	TK/Src	1.28449	1.5429	1.23414	1.1567	1.90719	1.0202	1.77668	1.53666	2.41902	2.16506	2.19857	-0.942038	1.96262	1.85346	1.48337	1.11515	1.12934	2.45027	-1.84388	2.16717	-1.53561	2.10143	1.4704	2.17575	-1.92611	-1.95523	-1.57412	0.729836	-1.81788	1.02449	-2.44833	-2.13957	1.58365	-1.91933	-1.42268	-1.37755	1.17446	-1.8383	2.09454	2.40709	-2.58693	-2.64664	-2.40511	1.69447	1.5952	2.30082	-2.26724
C1	EPHA4	TK/Eph	1.38284	1.60553	-1.11596	-1.32447	1.94738	-0.6639	1.47408	1.50472	1.64592	2.01567	1.8647	-1.42469	2.06252	2.31759	1.8308	1.83388	1.53079	2.44956	-0.792309	2.43309	-1.48891	2.19966	1.59664	2.30096	-2.1443	-1.92642	-1.50606	-1.01421	-1.87255	-0.933697	-2.37338	-2.17701	0.900231	-1.72216	-1.26142	-1.53913	0.780894	-2.35925	2.27172	2.29942	-2.36238	-2.50326	-2.45622	0.867527	-1.11211	2.03793	-2.13123
C1	EPHB4	TK/Eph	1.38201	1.60548	-1.18581	-1.25169	1.97062	-0.949728	1.31151	1.25548	1.60316	2.20263	1.90371	-1.3753	2.06833	2.37037	1.87383	1.865	1.45532	2.43695	-0.845707	2.43285	-1.53165	2.16522	1.42507	2.34802	-2.17163	-1.92283	-1.60244	-1.26035	-1.88259	-1.08778	-2.42064	-2.23473	0.941983	-1.79862	-1.39898	-1.58132	0.81364	-2.39448	2.26115	2.29844	-2.43632	-2.53843	-2.38266	0.970572	-1.18848	1.91458	-2.1707
C1	RET	TK/Ret	0.674009	1.05397	-0.974093	-0.780479	2.10566	1.96721	1.71342	1.66475	1.71804	1.50459	1.97842	-0.936296	1.77714	1.83593	1.43999	1.91777	1.70242	1.89998	0.984907	2.20222	-1.88442	1.8986	-0.856982	2.24837	-1.90044	-1.97392	-1.26867	1.39119	-1.23745	-1.57121	-1.26171	-1.69278	0.862624	-1.35179	0.725205	0.821236	1.19767	-2.2818	1.58787	1.96726	-2.08911	-2.22281	-1.71631	1.46778	-0.674954	1.98965	-1.18193
C1	EPHB1	TK/Eph	1.22105	1.43399	-1.268	-1.42616	1.88406	-0.823234	1.38527	1.34921	1.56567	1.89303	1.89779	-1.35929	1.99226	2.18148	1.6916	1.66394	1.41221	2.29182	-0.803206	2.36708	-1.55372	2.11869	1.54129	2.11003	-2.21549	-1.87404	-1.38259	-1.14588	-1.71427	1.27255	-2.26083	-2.06233	0.91371	-1.73119	-1.29517	-1.06966	0.924873	-2.20638	2.26772	2.2184	-2.40305	-2.45725	-2.46966	0.879038	1.14051	2.06597	-2.01885
C1	EPHA1	TK/Eph	1.24917	1.42266	-1.26983	-1.50502	1.79588	0.954935	1.43822	1.3394	1.36779	1.77405	1.83737	-1.37471	2.01709	2.19532	1.68853	1.73876	1.42157	2.28074	-0.745154	2.40144	-1.49365	2.09732	1.54984	2.08809	-2.20177	-1.85063	-1.28112	-1.09198	-1.64566	1.27076	-2.27486	-2.04178	0.92119	-1.69863	-1.3176	-0.977868	0.840152	-2.24504	2.24856	2.25579	-2.34003	-2.40015	-2.38161	0.823971	1.08597	2.06644	-2.04979
C1	SRC	TK/Src	1.30867	1.51679	-1.02441	1.36004	2.54715	-1.0679	1.28847	1.92047	2.5615	2.60671	2.4571	-0.934441	2.41067	2.17143	1.83853	1.64569	1.26121	3.14336	-2.27536	2.63585	-2.30945	2.28741	0.926662	2.83098	-2.3295	-2.47597	-2.14023	-1.45593	-2.29135	-1.30061	-3.02697	-2.57641	1.49547	-2.25038	-1.4036	-2.02405	1.20359	-3.13361	2.68069	2.71619	-3.04407	-3.19307	-2.81588	2.12452	2.30924	3.20134	-2.6323
C1	BTK	TK/Tec	1.31807	1.46479	0.969152	1.60673	1.87463	-1.09901	1.1046	1.47161	1.93775	2.2932	2.1401	-1.32576	2.07677	1.63514	1.7904	1.42968	1.43106	2.5305	-1.91332	2.42402	-2.02702	2.16511	-1.05316	2.38619	-2.15052	-2.26289	-2.06013	-1.30869	-2.02174	-1.32178	-2.66294	-2.43076	1.55056	-1.70635	-1.79932	-1.71888	0.766616	-2.38522	1.89515	2.31719	-2.56725	-2.72185	-2.56943	1.78597	1.56678	2.05702	-2.15529
C2	DYRK4	CMGC/DYRK	-1.70662	-1.72265	-1.6965	-1.52128	-2.10843	-1.52981	-1.7324	-1.3821	-1.83185	-1.48771	-2.43734	-0.615457	-2.22268	-2.20793	-1.85011	-1.23815	-1.70382	-1.4286	-2.07299	-1.77372	-1.34316	-1.71475	-1.57956	-1.69586	1.18077	1.64436	0.84394	-1.47862	-0.708561	-1.01609	1.41062	0.68235	-0.974042	-0.803875	1.14815	0.993543	0.944945	-0.623732	0.91751	-1.30791	0.943655	0.683681	0.715959	-0.856389	1.3371	-0.726557	1.69106
C2	CLK4	CMGC	-1.46982	-1.85802	-1.37264	-1.3912	-2.24604	-1.80918	-2.11812	-1.85642	-2.09215	-2.22473	-1.92113	-0.834946	-1.67836	-1.97883	-0.912814	-1.32359	-1.66994	-1.61489	-1.25857	-1.27893	-1.68438	-1.78387	-1.68415	-1.7438	1.17679	1.89884	-0.419943	-1.16745	1.23109	-0.757643	1.60123	1.44457	0.901579	1.21633	0.882633	1.16478	-0.717566	1.28801	1.29064	0.872651	-0.582176	0.935135	1.17292	1.38889	0.727738	-1.42352	1.71241
C2	PCTAIRE3	CMGC/CDK	-1.84533	-2.09132	-1.96454	-1.71798	-2.3551	-2.01011	-2.19564	-2.01633	-2.21766	-2.4914	-2.01948	0.972843	-2.14502	-2.18039	-1.49311	-1.35608	-1.78352	-1.63456	-1.72759	-1.88823	-1.56144	-2.01787	-1.24621	-1.82132	1.58121	1.70323	-0.541984	-1.43919	0.821843	-1.01415	1.52471	0.948474	-0.905252	-0.60025	1.68279	-0.828453	0.832743	0.879859	1.0272	-1.57041	0.792463	1.0609	1.63007	1.49509	0.782093	0.799423	1.48942
C2	CDK11	CMGC/CDK	-2.02828	-2.05636	-1.96379	-1.82023	-1.86165	-1.9808	-1.96478	-2.02062	-1.97081	-2.00014	-1.97612	0.902269	-1.69689	-1.45846	-1.3789	-1.93418	-1.75218	-1.89889	-1.67948	-2.04729	-1.69112	-1.73923	0.973293	-1.28221	1.2257	1.26334	0.976567	-1.3456	-0.752687	0.883351	1.79366	0.691474	-0.993594	-0.806128	2.05557	0.866691	0.964229	1.33232	1.54868	-1.06404	-0.694955	1.57288	-0.890272	1.89325	1.43334	1.15604	-0.770564
C2	MSSK1	CMGC	-1.83955	-2.30447	-1.81507	-1.76023	-2.67461	-1.946	-2.38843	-2.14104	-2.39106	-2.5516	-2.55434	-0.551826	-2.22995	-2.44359	-1.455	-1.33771	-1.77984	-1.77601	-1.07232	0	-1.51199	-2.15298	-1.8358	-1.7738	1.16518	2.38425	0.727758	-1.10757	0.975676	-0.969125	2.12575	1.75934	0.841522	1.35605	1.03068	-0.848436	1.01662	1.00074	1.05194	-0.879512	0.83759	1.37959	1.46742	1.6142	-0.778037	-1.72823	2.46774
C2	DYRK3	CMGC/DYRK	-1.61463	-1.76169	-1.59792	-1.42642	-2.03589	-1.65673	-1.82741	-1.63699	-1.96056	-1.96828	-2.15211	-0.760665	-1.92415	-2.03211	-1.57542	-0.989358	-1.97442	-1.46747	-1.85128	-1.45181	-1.07182	-1.327	-1.04466	-1.28219	1.29109	1.65545	1.22404	-1.51277	-0.541125	-0.898846	1.18875	0.994541	-0.934335	-0.788284	1.05018	0.890882	-0.826434	0.602572	1.08659	-1.34252	0.984212	1.07489	0.997476	0.863123	0.886761	-0.657391	1.20168
C2	DYRK1A	CMGC/DYRK	-1.62825	-1.76157	-1.61788	-1.36555	-2.03495	-1.59171	-1.7933	-1.70453	-1.99369	-1.91211	-2.2375	-0.684232	-1.72806	-2.1673	-1.54184	-1.00694	-2.03858	-1.28881	-1.74735	-1.35339	-1.24332	-1.56597	-1.17096	-1.27804	1.13006	1.72846	1.01475	-1.66013	-0.732157	-1.10656	1.10141	0.76467	-0.94245	0.984387	0.93591	-0.673287	-0.899506	-0.660705	1.06342	-1.19179	1.09387	0.957254	1.03666	0.781278	0.669295	-0.99492	0.954511
C2	SRPK1	CMGC	-1.4726	-1.77062	-1.50465	-1.61172	-2.45104	-1.85079	-2.3344	-2.00053	-2.1287	-2.4479	-1.96472	0.722723	-1.8517	-2.15179	-0.82341	-1.56302	-2.05744	-1.70107	-1.21258	-1.07491	-1.55055	-1.62342	-1.77608	-1.84706	1.34935	2.64615	0.406465	-1.35787	1.08488	-1.07378	2.15719	1.61716	1.03932	1.94606	-0.919732	1.58846	-0.663133	1.36015	-1.20935	1.03798	0.874005	1.10088	1.53423	1.8759	0.931601	-1.76206	2.02891
C2	CDK9	CMGC/CDK	-1.82437	-2.0849	-1.94471	-1.71175	-2.39659	-2.02251	-2.18436	-2.03986	-2.19089	-2.49172	-2.07524	0.964891	-2.11871	-2.20172	-1.53223	-1.35397	-1.80655	-1.61067	-1.73114	-1.86239	-1.55635	-2.09309	-1.28674	-1.79191	1.68617	1.78684	-0.537807	-1.45134	0.823647	-1.01095	1.5466	0.966242	-0.926224	-0.659972	1.73364	-0.870057	0.84239	0.873807	1.01053	-1.6943	0.820486	1.08313	1.63691	1.50897	0.799128	0.781053	1.51927
C2	PRP4	CMGC/DYRK	-1.45235	-1.56367	-1.36647	-1.26727	-1.91533	-1.08114	-1.34859	-1.27596	-1.72925	-1.64825	-2.06409	-1.14218	-1.62674	-1.7495	-1.57987	-1.42947	-1.12535	-1.47892	-1.96399	-1.34164	-0.992496	-1.43891	-1.64218	-1.50841	1.33016	1.91795	-0.85584	-1.49342	0.650257	-1.01979	1.74795	0.679863	1.42307	1.88617	-1.18381	0.842388	-0.92009	-1.46236	-1.12643	-1.29576	1.63428	0.90993	1.77794	0.635918	-0.922475	-1.58778	1.72477
C2	HIPK2	CMGC/DYRK	-1.64566	-1.69153	-1.6323	-1.42081	-2.05881	-1.55702	-1.75756	-1.3981	-1.80346	-1.6953	-1.93057	-0.63258	-1.8049	-1.92058	-1.6169	-1.02024	-1.9185	-1.48921	-1.92183	-1.40891	-1.14545	-1.33753	-1.21497	-1.30046	1.39466	1.61176	1.31954	-1.36994	0.614982	-0.815235	1.1271	0.762214	-0.955618	-0.84071	1.04457	0.916918	-0.728676	0.473318	1.07022	-1.29695	1.08143	0.839696	0.915488	0.7725	0.978753	-0.722047	1.20797
C2	PCTAIRE2	CMGC/CDK	-1.6009	-1.54695	-1.56028	-1.53064	-1.95847	-1.92162	-2.03426	-1.82841	-1.70212	-2.20264	-1.33719	0.866488	-1.72802	-1.8441	-1.01873	0.842255	-1.14388	-1.44027	-1.05615	0	-0.920395	-1.1877	0.97827	-0.989413	0	1.63704	-0.891721	-1.33357	0.980791	-0.958688	1.08279	-0.792551	-0.771202	-0.678536	1.35627	-0.949882	-0.844607	1.07571	0.812926	0	-0.807797	0.858957	1.22383	1.03461	-1.44757	-1.44757	1.17572
C2	PLK1	Other/PLK	-1.34341	-1.2567	-1.339	-1.05228	-1.69319	-1.83093	-2.02845	-1.98009	-1.80574	-1.99491	-1.37166	0.750618	-1.48248	-1.81739	-1.10297	-1.48868	-1.82934	-1.45744	-1.32868	-1.58628	-1.06876	-1.32721	0.836805	-1.26314	1.34044	1.37499	-0.747705	-1.68197	1.32938	-0.983381	-0.875203	-0.882684	-0.93429	-1.01085	1.25078	-0.772823	1.25945	0.98772	1.06404	-2.07039	0.911971	1.16324	-0.8449	0.667691	1.06546	1.07142	0.894306
C2	PCTAIRE1	CMGC/CDK	-1.62043	-1.56699	-1.55635	-1.52261	-1.99735	-1.9043	-2.04058	-1.85519	-1.72127	-2.22171	-1.22689	0.890163	-1.64141	-1.87014	-1.02236	0.838096	-1.22528	-1.47484	-1.10013	0	-0.93573	-1.1452	-1.04253	-0.997853	0	1.75228	-0.838329	-1.29012	1.01254	-0.953348	1.09041	0.773714	-0.861243	-0.698393	1.365	-0.910204	-0.826925	1.05523	0.800107	0	-0.788509	0.859134	1.21845	1.08045	-1.38745	-1.41259	1.18654
C2	FRAP	Atypical/PIKK/FRAP	-1.5877	-1.77895	-1.45402	-1.77078	-2.32086	-2.02435	-2.29907	-2.0963	-2.17998	-2.46744	-2.05355	-0.874498	-2.29434	-2.30875	-1.5586	-1.16471	-1.38683	-1.72472	-0.795476	0	-0.92231	-1.4092	0.989024	0.725545	1.47207	2.3925	-0.647248	-1.2613	1.09307	0.921638	1.65493	1.41117	1.01271	1.27064	1.1069	-0.8916	0.990086	1.48015	0.823791	0	0.988218	1.37253	1.22511	1.58556	-0.770707	-1.37141	2.00122
C2	CLK3	CMGC	-1.40981	-1.85591	-1.38033	-1.37779	-2.17686	-1.75976	-2.14597	-1.83423	-2.0878	-2.26632	-1.92632	-0.860129	-1.71255	-1.92212	-0.892789	-1.4021	-1.64917	-1.62149	-1.24747	-1.21869	-1.65956	-1.74066	-1.68361	-1.73606	1.13659	1.87185	-0.416414	-1.08869	1.19024	-0.752045	1.61888	1.39029	0.952395	1.23708	0.856449	1.18113	-0.702253	1.3469	1.27505	0.892135	0.693482	0.948123	1.22856	1.40311	0.809981	-1.39996	1.73043
C2	CHED	CMGC/CDK	-1.84532	-1.98835	-1.92095	-1.62914	-2.3194	-1.95786	-2.0444	-2.01129	-2.15937	-2.50545	-1.89517	1.03972	-1.99106	-2.16417	-1.43989	-1.22179	-1.64206	-1.60844	-1.67469	-1.77716	-1.53613	-1.79133	-1.33191	-1.5621	1.34089	1.80793	-0.707552	-1.37843	0.734002	-1.04181	1.47628	0.836916	-0.957612	-0.569669	1.60053	-0.847607	-0.659051	0.89362	0.997305	-1.65542	0.776636	1.05868	1.64599	1.36825	-0.765642	0.822551	1.34796
C2	CDKL3	CMGC	-1.39095	-1.76717	-1.417	-1.53413	-2.42245	-1.82767	-2.26487	-1.97681	-2.13218	-2.42944	-1.93921	-0.574061	-1.85624	-2.09924	-0.790417	-1.51103	-2.00282	-1.69983	-1.23951	-1.0742	-1.5625	-1.61895	-1.74559	-1.74899	1.1559	2.38695	-0.266206	-1.34511	1.00867	-1.07413	2.14418	1.66167	0.959842	1.90871	-0.928201	1.55522	-0.693816	1.37406	-1.1991	1.00419	0.861735	1.04258	1.53351	1.83457	0.960088	-1.73655	1.94597
C2	CDKL5	CMGC	-1.54955	-1.94844	-1.40478	-1.30616	-2.42441	-1.7957	-2.1489	-1.83879	-2.072	-2.21212	-1.96207	-0.6353	-1.81082	-2.05553	-0.96263	-1.38768	-1.8972	-1.5196	-1.48375	-1.31537	-1.78508	-1.74964	-1.89093	-1.83259	1.22343	1.89127	-0.458832	-1.18175	1.22173	-0.88297	1.58016	1.66675	-0.880021	1.14614	0.930173	1.26796	-0.819918	1.21952	1.37845	0.851177	0.708561	0.918506	1.06148	1.46205	0.807396	-1.40088	1.75493
C2	MAK	CMGC	-1.41791	-1.82016	-1.32919	-1.36411	-2.2151	-1.76664	-2.15366	-1.81679	-2.04219	-2.23263	-1.88127	-0.850642	-1.696	-1.93258	-0.901569	-1.36188	-1.66287	-1.58231	-1.25623	-1.30987	-1.65578	-1.68221	-1.66969	-1.72968	1.20149	1.93052	-0.445748	-1.14072	1.16765	-0.751592	1.58351	1.42588	0.907761	1.17939	0.864203	1.15904	-0.734111	1.29417	1.28199	0.866621	-0.600704	0.904005	1.07174	1.40312	0.733947	-1.43596	1.73236
C2	CDK8	CMGC/CDK	-1.87405	-2.17519	-1.97794	-1.64092	-2.3288	-1.97384	-2.02587	-1.85329	-2.08967	-2.19581	-1.94285	0.884015	-2.01803	-2.06425	-1.41667	-1.54205	-1.77916	-1.60944	-1.72844	-1.95804	-1.72159	-1.93097	-1.2033	-1.62424	1.40238	1.76872	-0.528411	-1.29477	-0.564087	-1.07981	1.66718	1.03565	-0.947238	0.830165	1.75564	-1.02258	0.755344	0.827864	1.18729	-1.68244	0.944343	1.0333	1.04782	1.72415	0.913038	-0.818104	1.39883
C2	SRPK2	CMGC	-1.41203	-1.8263	-1.31646	-1.36307	-2.218	-1.78983	-2.1564	-1.8089	-2.01165	-2.25863	-1.90035	-0.846808	-1.70432	-1.9375	-0.898251	-1.32788	-1.64285	-1.56847	-1.23725	-1.23913	-1.6537	-1.7653	-1.67282	-1.68794	1.16928	1.87208	-0.441659	-1.14203	1.20671	-0.762328	1.57476	1.41324	0.906142	1.16167	0.866953	1.19143	-0.728368	1.2967	1.28855	0.86819	-0.600166	0.895099	1.08214	1.40598	0.725358	-1.43354	1.73821
C2	CDK4	CMGC/CDK	-1.64087	-1.59791	-1.62188	-1.51689	-2.02739	-1.90237	-2.01527	-1.86034	-1.72541	-2.18508	-1.30029	0.959873	-1.74147	-1.83175	-1.07375	0.813992	-1.21617	-1.43976	-1.20463	0	-1.01864	0	-1.10399	-1.1058	0	1.58748	-0.893274	-1.34028	0.933119	-1.05729	1.02649	0.776663	-0.849194	0.825994	1.35894	-0.916867	-0.822595	1.04878	0.856152	0	-0.795368	0.894142	1.26358	1.02584	-1.42847	-1.38842	1.16076
C2	PFTAIRE2	CMGC/CDK	-1.82553	-1.99727	-1.92374	-1.61862	-2.28793	-1.98391	-2.07509	-2.03012	-2.1549	-2.45941	-1.81417	1.01408	-1.99426	-2.171	-1.43978	-1.28522	-1.67345	-1.59752	-1.64852	-1.76127	-1.53305	-1.8406	-1.30811	-1.4557	1.71203	1.82825	-0.705633	-1.37732	-0.584152	-1.04331	1.47326	0.840495	-0.960674	-0.569157	1.60171	-0.851539	-0.658185	0.900631	0.983896	-1.64006	0.769001	1.05521	1.621	1.35857	-0.772624	0.81926	1.33834
C2	PITSLRE	CMGC/CDK	-1.95886	-2.23373	-1.91441	-1.6748	-1.7993	-2.02966	-1.99346	-2.05236	-2.06296	-2.01862	-2.11253	0.983167	-1.909	-1.7354	-1.55415	-1.95564	-1.77943	-1.87897	-1.64229	-2.09484	-1.739	-1.74744	0.924481	-1.33454	1.35835	0.958545	0.887223	-1.3663	0.914873	-0.887996	1.73617	0.774225	-1.08185	-0.699272	1.93013	1.0625	0.998706	1.20177	1.39863	-0.936888	-0.751216	1.29181	-0.760867	1.79924	1.45734	1.25948	0.951089
C2	CLK2	CMGC	-1.36544	-1.82385	-1.3209	-1.36288	-2.13937	-1.78499	-2.18032	-1.8682	-2.10449	-2.24418	-1.88595	-0.825048	-1.71506	-1.9304	-0.911974	-1.30613	-1.65271	-1.67804	-1.27313	-1.22738	-1.61262	-1.77298	-1.68793	-1.73243	1.12416	1.83274	-0.351789	-1.15354	1.23468	-0.762632	1.57791	1.46215	0.919517	1.16663	0.93421	1.06858	-0.77457	1.31432	1.23494	0.846302	-0.596077	0.946508	1.10513	1.35589	0.725508	-1.39032	1.82795
C2	HIPK3	CMGC/DYRK	-1.4814	-1.4234	-1.34259	-1.1862	-1.82544	-1.47297	-1.62919	-1.6328	-1.68774	-1.75142	-1.44417	0.736578	-1.48263	-1.89461	-1.20387	0.971788	-1.62692	-1.13357	-1.45451	-1.25041	-0.993392	-1.17119	-1.09882	-1.07414	1.21987	1.54618	0.870678	-1.56452	-0.604464	-1.06071	0.935465	-0.720784	-0.741519	-0.720495	0.876209	-0.922681	-1.14491	0.74946	0.982992	-1.50466	0.772661	0.960341	0.835781	0.709899	-0.745079	-1.14521	-0.708113
C2	CDKL2	CMGC	-1.4872	-1.86464	-1.35921	-1.39239	-2.43712	-1.78312	-2.1422	-1.84239	-2.07965	-2.2252	-1.95502	-0.665317	-1.93514	-1.97765	-0.929737	-1.47915	-1.81896	-1.41883	-1.24184	-1.31728	-1.73902	-1.83602	-1.84525	-1.62493	1.09488	1.89418	-0.525026	-1.20354	1.14374	-0.916657	1.69595	1.69826	0.859072	1.49161	0.836644	1.44093	-0.698157	1.33412	1.21008	0.978316	0.842683	0.938443	1.06386	1.59879	0.871489	-1.49028	1.79999
C2	CDKL4	CMGC	-1.84755	-2.29858	-1.7814	-1.74161	-2.67392	-1.96409	-2.38596	-2.15469	-2.37219	-2.54344	-2.68427	-0.557456	-2.21505	-2.4484	-1.44714	-1.36328	-1.77149	-1.80776	-1.08461	-1.22907	-1.52713	-2.24318	-1.8333	-1.76988	0	2.45842	0	-1.09916	0.981291	-0.988563	2.13606	1.76072	0.84131	1.35246	1.03319	-0.84919	1.01353	1.00503	1.05864	-0.845789	0.845293	1.35763	1.44763	1.60985	-0.776482	-1.7168	2.45419
C2	CDK7	CMGC/CDK	-1.87175	-2.04935	-1.96168	-1.65468	-2.35615	-2.03172	-2.09915	-2.06274	-2.18655	-2.51546	-2.06587	0.928678	-2.08782	-2.2626	-1.51387	-1.36577	-1.73425	-1.64455	-1.75924	-1.87951	-1.56008	-1.86511	-1.29831	-1.69445	1.45858	1.85383	-0.65234	-1.4737	0.76286	-1.05216	1.46824	0.866459	-0.936128	0.71744	1.59823	-0.828619	0.797823	0.872643	1.01345	-1.63603	0.816688	1.10052	1.64949	1.35964	0.874134	0.790237	1.44748
C2	HIPK4	CMGC/DYRK	-1.6661	-1.71181	-1.61867	-1.38736	-2.08033	-1.65682	-1.78756	-1.53574	-1.88469	-1.88187	-2.06157	-0.616258	-1.8923	-2.00741	-1.61505	-1.04885	-1.94922	-1.47677	-1.94218	-1.49274	-1.10632	-1.42078	-1.17477	-1.26605	1.36593	1.68012	1.23049	-1.44798	-0.462793	-0.946271	1.21741	0.905546	-0.917248	-0.780943	1.02283	0.943845	-0.8112	0.520169	1.03639	-1.24991	1.00408	0.827501	1.05579	0.808171	0.920153	-0.696948	1.24628
C2	HIPK1	CMGC/DYRK	-1.65595	-1.68502	-1.64182	-1.40214	-2.09138	-1.65928	-1.80931	-1.5658	-1.89492	-1.8913	-1.98462	-0.614918	-1.90049	-2.00142	-1.6306	-1.07073	-1.94864	-1.46128	-1.96112	-1.50887	-1.10589	-1.44206	-1.17181	-1.2694	1.35875	1.66884	1.25694	-1.46026	-0.471575	-0.954851	1.21647	0.906279	-0.919613	-0.774148	1.00762	0.939013	-0.812879	0.51974	1.03883	-1.31607	0.997858	0.843943	1.06206	0.81212	0.937296	-0.70343	1.24101
C2	CDK3	CMGC/CDK/CDC2	-1.8558	-2.09843	-1.95302	-1.49365	-1.923	-1.9173	-1.90332	-1.97483	-2.00969	-2.02681	-1.62531	-1.01543	-2.31253	-1.8278	-1.62411	-1.27262	-1.88878	-1.89461	-1.56789	-2.41127	-1.89077	-2.19794	1.01128	-1.29366	0.740861	1.13616	1.13639	-1.52128	-0.806262	1.32148	1.50266	0.756124	-0.910932	-0.967615	1.82096	-1.09814	-0.725898	1.23047	1.68139	-1.13954	0.803721	1.28601	-0.599049	2.22069	0.881742	1.04746	1.02042
C2	CDKL1	CMGC	-1.85651	-2.31011	-1.80595	-1.7671	-2.67369	-1.94035	-2.358	-2.1646	-2.37771	-2.55974	-2.5875	-0.552117	-2.14771	-2.45515	-1.439	-1.37274	-1.77191	-1.78489	-1.0734	0	-1.53011	-2.07408	-1.8355	-1.72432	1.07745	2.59581	0.685317	-1.09497	0.956958	-0.964428	2.14234	1.74992	0.844073	1.32152	1.03309	-0.846245	1.01367	0.998969	1.04949	-0.844462	0.834368	1.34706	1.43526	1.61239	-0.774499	-1.71912	2.45459
C2	CDC2	CMGC/CDK/CDC2	-1.73745	-1.8427	-1.72428	-1.48788	-1.959	-2.07958	-2.2229	-2.21255	-1.86285	-2.49019	-2.00196	0.736058	-2.31468	-2.1208	-1.55151	-1.31853	-1.87463	-1.99221	-1.77251	0	-1.33673	-2.05421	0.88707	-1.49829	1.17136	1.60461	-0.937266	-1.90381	1.60824	-0.963959	1.283	0.74314	-0.953985	-0.792342	1.27407	-0.935578	0.910271	1.35863	1.06367	-1.39957	-0.652339	1.65576	1.31703	1.17123	1.13621	1.10144	1.03653
C2	CDK10	CMGC/CDK	-1.64118	-1.90723	-1.69974	-1.51238	-1.79604	-2.03506	-1.99622	-2.05218	-2.06331	-2.0795	-1.97237	0.673532	-1.94771	-1.74653	-1.45685	-2.02198	-1.90947	-1.71906	-1.7352	-2.26195	-1.89221	-1.8092	0.816772	-1.55255	1.29837	1.01858	0.833123	-1.55859	0.926741	-0.946569	1.60814	0.598705	-1.17296	-0.795987	1.83112	0.923728	1.03736	1.29557	1.47148	-1.04902	0.82715	1.06947	-0.717318	1.56097	1.43853	1.31899	0.836409
C2	CRK7	CMGC/CDK	-1.84649	-2.03475	-1.96623	-1.62647	-2.37454	-1.97366	-2.21439	-2.10689	-2.28355	-2.5044	-1.86057	0.983436	-2.07454	-2.20372	-1.5214	-1.32986	-1.73065	-1.61156	-1.69753	-1.66164	-1.55342	-1.87073	-1.37426	-1.53631	1.44867	1.93191	-0.721241	-1.41826	-0.533803	-1.08504	1.5394	0.834329	-0.948417	0.776915	1.56941	-0.762428	-0.641307	0.825648	0.887126	-1.67748	0.802294	1.06395	1.6824	1.33782	-0.808096	-0.834784	1.40717
C2	CDK2	CMGC/CDK/CDC2	-1.88996	-2.13125	-1.83378	-1.70003	-2.29285	-2.04196	-2.26716	-2.37356	-2.17581	-2.71409	0	-0.486206	-2.52271	-2.51215	-1.79425	-1.38863	-1.8897	-1.94728	-1.6358	0	-1.24867	0	0.913968	-1.4698	0	1.95924	-0.566806	-1.68222	1.33416	-0.940366	1.55446	1.17185	-1.02711	0.841302	1.34941	-0.839011	1.13251	1.24747	0.998488	0	0.721009	1.72472	1.48469	1.36789	0.868674	0.89146	1.55182
C2	ICK	CMGC	-1.81985	-2.10832	-1.70303	-1.70703	-2.58166	-1.95027	-2.36318	-2.03093	-2.32216	-2.42624	-2.13571	0.771896	-2.10522	-2.36682	-1.30558	-1.10596	-1.66511	-1.69729	-0.974331	0	-1.47954	-2.12679	-1.80801	-1.60062	0.972853	2.42622	0	-1.17237	0.89365	-1.07389	2.01381	1.66442	0.836096	1.31297	1.01854	-1.00986	0.898513	0.945125	1.00872	-1.05307	0.722712	1.24696	1.43258	1.5583	-0.879848	-1.74567	2.28041
C2	DYRK1B	CMGC/DYRK	-1.55494	-1.75991	-1.47804	-1.362	-2.00931	-1.49046	-1.75823	-1.70161	-1.83551	-1.8697	-2.13287	-0.719834	-1.68342	-2.15094	-1.48953	-1.06165	-1.88085	-1.35227	-1.62925	-1.44629	-1.18173	-1.53523	-1.12898	-1.1982	1.21006	1.66619	0.998482	-1.54291	-0.6912	-0.951267	1.09742	0.802703	-0.82787	0.929306	0.890741	-0.724281	-0.964804	0.844763	1.0502	-1.20832	1.01084	0.968835	0.902039	0.833404	0.653544	-0.935542	0.967985
C2	DYRK2	CMGC/DYRK	-1.69305	-1.71993	-1.7213	-1.5253	-2.10835	-1.57039	-1.74901	-1.3823	-1.85484	-1.49599	-2.40201	-0.613119	-2.19669	-2.15285	-1.88977	-1.26172	-1.70896	-1.44176	-2.11659	-1.82207	-1.32339	-1.64187	-1.57752	-1.74975	1.15915	1.69129	0.850909	-1.45929	-0.707341	-1.00032	1.4014	0.674156	-0.984137	-0.800461	1.15969	0.977039	0.94484	-0.616004	0.910276	-1.31236	0.943816	0.69072	0.735793	-0.878849	1.32279	-0.725054	1.64622
C2	CCRK	CMGC/CDK	-1.8367	-2.11106	-1.96637	-1.73036	-2.38566	-2.02175	-2.20024	-2.03792	-2.21183	-2.50716	-2.02442	0.976839	-2.12915	-2.19191	-1.51392	-1.36841	-1.81579	-1.61564	-1.72238	-2.02772	-1.56315	-2.10823	-1.29254	-1.84167	1.58361	1.81846	-0.545281	-1.44886	0.853692	-1.02896	1.53441	0.971145	-0.929561	-0.666095	1.72698	-0.86147	0.844956	0.87377	1.0177	-1.5308	0.821133	1.09492	1.6391	1.49217	0.795954	0.770918	1.51722
C2	CLK1	CMGC	-1.8339	-2.27349	-1.79335	-1.75521	-2.64546	-1.96772	-2.37726	-2.15588	-2.38956	-2.53296	-2.59654	-0.557457	-2.23776	-2.43901	-1.42676	-1.38187	-1.80049	-1.81724	-1.09027	0	-1.53258	-2.07677	-1.81721	-1.79063	1.12501	2.48523	0	-1.10003	0.972027	-0.965349	2.12717	1.75063	0.842779	1.33446	1.03137	-0.846142	1.00065	1.00498	1.05172	-0.873829	0.832266	1.37679	1.4379	1.61696	-0.777184	-1.71365	2.44799
C3	ROCK1	AGC/DMPK; AGC/DMPK/ROCK	-0.811252	1.62267	1.19475	-1.01321	0.809092	1.02427	1.41269	1.19887	1.45507	1.89626	2.07312	1.8541	1.71484	1.70121	1.83284	1.71175	1.64206	1.92157	1.57103	1.83458	1.14673	1.98176	-0.924563	1.25921	-1.38862	-1.03364	-1.43879	-0.919636	-1.30265	-1.59224	-1.02005	1.6872	0.880823	-1.6522	-1.25107	-1.75691	-1.87161	-1.30631	0.731333	-1.50049	-1.22567	-0.899152	-0.912929	0.568493	-1.68592	-1.8372	-1.94943
C3	PKCB	AGC/PKC	0.925885	0.994753	0.809473	1.28215	-0.729472	1.12683	0.97827	1.00573	1.31174	1.116	1.207	-0.855213	1.23136	1.62448	1.38791	1.21963	0.984195	1.69631	1.17455	0.987962	-0.958527	1.06405	-0.990777	0.744521	-0.980584	-0.652983	-0.988685	-1.00566	-0.969894	-1.18911	-1.09295	1.67171	-1.03808	-1.38563	0.868227	-1.05272	-1.356	-0.857182	0.916445	1.2101	0.94988	0.920285	-0.870378	0.933185	-1.51002	-1.50311	-0.933981
C3	LOK	STE/STE20	-0.753553	1.40475	1.12711	1.23432	-0.835766	1.42076	1.29341	1.57899	1.52455	1.74098	1.60895	1.67928	1.20134	1.43999	1.47132	1.32422	1.03833	1.77527	1.35762	1.18727	1.01356	1.37437	0.606348	0.772127	-1.30085	-1.07921	-1.01662	1.01621	-1.51025	-1.15139	-1.0393	1.36336	-0.843602	-1.23969	1.18148	-1.46083	1.13209	-0.933339	1.01331	0.87531	1.22189	0.806694	-1.5783	0.887819	1.04069	-1.34993	-1.63601
C3	PKD3	CAMK/PKD	1.32335	1.8594	0.974477	-1.09719	1.38077	0.938936	0.604129	0.733053	1.58541	1.3823	1.7716	1.25649	1.68593	2.07618	1.84172	1.62148	1.09454	1.78519	1.64193	1.54391	-0.902704	1.64639	1.09846	1.35679	-1.39964	-0.855908	-1.25057	1.02509	0.735369	-1.08203	-1.10267	1.1688	-1.17375	-1.0316	1.09322	-1.3444	-1.59948	-1.25341	-1.05467	0.960456	-1.19214	-0.890836	-1.03891	-1.11547	-1.70906	-1.33425	-1.59433
C3	TRIO	CAMK	-0.762729	1.23121	0.996656	1.41434	-1.0102	1.00096	1.21868	1.25275	1.68935	2.1379	1.57584	1.50781	0.921283	1.25248	1.26926	1.60588	0.858056	1.38811	1.10768	1.4058	1.31167	1.38312	0.805964	0.791784	-0.904533	-0.859713	-1.20137	-1.04808	-1.40964	-0.926398	-1.30815	1.55986	-1.33309	-1.46163	1.02074	-1.24229	-1.46739	-1.59611	-1.00169	-1.16524	-0.883224	1.10497	-1.05546	-1.20938	-1.02573	-1.49686	-0.943043
C3	CAMK2B	CAMK/CAMK2	0.844761	1.32187	-0.76457	1.27536	-0.78155	1.16023	1.37635	1.6524	1.4013	1.51984	1.54558	1.40894	1.4384	1.08664	1.39604	1.38633	0.824324	1.54668	1.22386	1.19916	0.716552	1.31864	-0.902807	1.04168	-1.33694	-1.23857	-0.852513	-0.959439	-1.23187	-1.33353	-0.994133	-1.10469	-1.23199	-0.861653	-0.80344	-1.09295	-1.38712	0.932069	1.16663	-0.924374	1.11452	1.0103	-1.38932	0.755471	-1.35599	-1.36541	-1.23335
C3	TTN	CAMK/MLCK	0.967037	1.94044	1.41329	1.30411	0.933517	0.671963	1.31277	1.85256	1.4114	1.63981	1.82416	2.45547	2.02395	2.10392	-1.61502	2.10059	1.44712	1.50854	1.2508	1.64454	1.19684	1.59407	-2.04972	1.0938	-1.4611	-0.932276	-1.40355	-1.53506	-1.45948	-2.57354	-1.91553	-1.51704	-0.988497	-1.29452	-1.45461	-2.01366	-1.55883	-1.95154	0.89275	-1.63116	-1.18844	-1.11821	-0.998885	-1.98351	-1.84576	-2.23901	-1.62368
C3	MST4	STE/STE20	-0.848691	1.24455	1.02687	1.16948	-0.975328	1.42386	1.31503	1.72453	1.49453	1.80939	1.56332	1.59701	1.18696	1.38303	1.42603	1.32027	1.03505	1.80927	1.2835	1.16079	0.886606	1.35982	0.632442	0.804817	-1.22966	-1.03165	-1.0565	0.922753	-1.43292	-1.03313	-1.06082	1.27093	-0.888354	-1.33264	1.14176	-1.42827	-0.968423	-0.935222	0.986547	0.964408	1.22378	0.840127	-1.54843	0.881112	1.10112	-1.39452	-1.59724
C3	STLK5	STE/STE20	-0.871369	1.22953	0.987068	1.14115	-1.01002	1.456	1.33285	1.63424	1.46988	1.78171	1.55783	1.52147	1.19982	1.38998	1.46262	1.27449	1.00997	1.78894	1.26723	1.12982	0.943549	1.35972	0.629911	0.767532	-1.22949	-1.06354	-1.01362	0.958967	-1.42421	-1.01928	-0.953315	1.29448	-0.853437	-1.27734	1.14824	-1.41717	1.10502	0.881375	0.987312	0.948791	1.24288	0.83158	-1.55675	0.892747	1.15932	-1.35704	-1.59753
C3	SGK495	CAMK	0.800117	1.37641	1.27023	1.55382	0.961348	1.18605	1.6958	1.45405	2.24172	1.8402	1.94468	1.81134	1.63401	1.97944	1.87988	1.88949	1.05404	1.34449	1.47657	1.87049	1.09713	1.67954	1.45853	1.0754	-1.31645	-1.02011	-1.69136	-1.2108	-0.888646	-1.02514	-1.49501	2.09851	-1.92268	-1.12045	0.940498	-1.63254	-1.40196	-1.89554	1.07569	-1.09228	-1.46342	-1.30032	-1.4091	-1.23205	-1.38649	-1.45181	-1.68448
C3	PKCH	AGC/PKC	1.07283	1.07172	0.98924	1.49099	-1.08117	1.09138	1.17365	1.03523	1.11709	1.23427	1.22345	1.13942	1.32624	1.41279	1.55401	1.18312	-1.08346	1.65351	1.18016	0.961301	-1.02998	1.04293	-1.02296	-1.05091	-1.23762	-0.786447	-0.954201	-1.12875	-1.25132	-1.22312	-1.03827	1.65205	-0.869784	-1.33076	0.94112	-1.11038	-1.55692	0.887183	0.94401	1.14078	1.02404	1.19317	-0.980556	0.858986	-1.45616	-1.62644	-1.08817
C3	MRCKA	AGC/DMPK	-1.0208	1.34593	0.912079	-1.08202	0.843038	1.16855	1.59735	1.20474	1.53003	1.82821	2.04939	1.78371	1.56447	1.60439	1.73999	1.73784	1.56598	1.89957	1.5461	1.79428	1.07445	1.95577	-0.917124	1.23069	-1.36328	-0.886191	-1.38204	-0.76299	-1.42514	-1.50832	-0.994136	1.6371	-0.822913	-1.66386	-1.23722	-1.75268	-1.81117	-1.27733	0.735927	-1.51343	-1.186	-0.951953	-0.913341	-0.736192	-1.65776	-1.77396	-1.88392
C3	SMMLCK	CAMK/MLCK	0.959664	1.94782	1.42691	1.30508	0.931277	0.665741	1.33018	1.83179	1.4154	1.64879	1.9767	2.15297	1.77715	1.79144	-1.23224	2.10081	1.48463	1.5072	1.25031	1.64511	1.16935	1.60075	-1.86138	1.12181	-1.47285	-0.927429	-1.40683	-1.56271	-1.44933	-2.27926	-1.86999	-1.5269	-0.968301	-1.29192	-1.4566	-2.03687	-1.50903	-1.9966	-1.09875	-1.6621	-1.18939	-1.10848	-0.997921	-1.98207	-1.70171	-2.07715	-1.51731
C3	SGK1	AGC/SGK	-1.01775	-0.980787	-1.0996	1.0345	-0.952086	1.57212	1.65029	2.1533	2.12074	2.05727	1.19656	-0.781247	1.17205	0.998624	0.964677	0.98324	0.947393	1.74405	1.37141	1.3761	1.06857	1.44895	1.04604	1.07715	-0.69341	-0.999191	-1.42766	-0.738335	-1.45894	-0.664482	-0.960216	0.903009	-1.47272	-1.35155	0.854336	-1.22229	-0.897626	0.974	0.608904	0.980068	0.94996	0.827511	-1.37593	0.830215	-1.01916	-1.14144	-1.1441
C3	TRB1	CAMK	-0.901711	1.15132	0.842279	1.09605	-1.06138	0.688822	0.937571	1.1003	1.64598	2.07186	1.54591	1.58892	0.978308	1.30811	1.29292	1.53994	0.787514	1.43096	1.14546	1.31903	1.25387	1.30803	0.722691	0.800267	-0.850182	-0.715104	-1.12835	-0.981419	-1.13048	-1.00863	-1.22506	1.43644	-1.30303	-1.37805	0.944888	-1.08458	-1.44526	-1.69772	-0.911982	0.776483	-0.697536	0.961053	-0.992094	-1.15965	-1.09003	-1.412	-0.750184
C3	MYO3B	STE/STE20	-0.859707	1.22409	0.9892	1.13576	-0.986661	1.4633	1.31447	1.59485	1.51948	1.76392	1.55229	1.5468	1.20111	1.40172	1.44378	1.28736	0.99088	1.79645	1.26442	1.12592	0.936862	1.35557	0.631535	0.768767	-1.22017	-1.0516	-1.01365	0.948162	-1.44252	-1.01621	-0.951362	1.27482	-0.856912	-1.25937	1.16141	-1.4233	1.09218	0.885246	0.991981	0.956487	1.24175	0.801824	-1.56118	0.895057	1.15676	-1.34399	-1.60547
C3	CAMLCK	CAMK/MLCK	0.977466	1.90105	1.45547	1.27876	0.908469	0.670098	1.26329	1.80328	1.41781	1.62634	1.79309	2.514	2.03277	2.12031	-1.5953	2.04736	1.43863	1.50225	1.20293	1.67277	1.16006	1.59786	-2.00676	1.09141	-1.45868	-0.931236	-1.41891	-1.52546	-1.46157	-2.59112	-1.83995	-1.50059	-1.06042	-1.29117	-1.42792	-1.97908	-1.55487	-1.94656	0.903533	-1.71639	-1.17801	-1.06873	-0.983161	-2.00024	-1.81635	-2.22096	-1.61517
C3	PKD2	CAMK/PKD	1.2283	1.79952	1.06811	1.10449	1.16045	0.861499	0.645499	0.760947	1.61833	1.40397	1.77084	1.2302	1.66335	2.15336	1.76771	1.62149	0.978162	1.85292	1.44178	1.57112	-0.983707	1.52986	0.91384	1.11382	-1.45968	-0.915272	-1.17944	0.840047	0.677656	-0.963543	-1.12573	1.05271	-1.13235	-1.03818	0.908918	-1.38093	-1.54247	-1.19995	0.922959	0.908458	-1.28358	-0.933248	-1.10043	-0.980089	-1.56262	-1.38189	-1.64037
C3	ROCK2	AGC/DMPK; AGC/DMPK/ROCK	0.861633	1.79089	1.24961	-0.963946	1.03717	0.856138	1.3471	1.36513	0.982855	1.57249	1.90425	1.72131	1.58811	1.47252	1.72696	1.72777	1.76945	1.91585	1.72637	1.9727	1.37108	2.07321	-0.760855	1.27569	-1.40969	-1.14749	-1.47047	0.670619	-1.26347	-1.67659	-1.10696	-1.10905	1.04769	-1.80114	0.948563	-1.43736	-1.77924	-1.29106	0.842716	-1.37313	-1.21026	-0.962938	-0.848927	0.568129	-1.85464	-1.54077	-1.7614
C3	PKG2	AGC/PKG	0.950608	1.26341	0.883894	1.19429	-0.469934	0.79117	1.29293	1.26467	1.29935	1.64743	1.64528	1.70254	1.39445	1.52522	1.68553	1.40274	1.37751	2.16923	1.40493	1.65093	1.47903	1.57736	-1.05265	1.29559	-1.27651	-0.656606	-0.821101	-0.847842	-1.29757	-1.04887	-1.55652	0.763998	0.643863	-1.27225	-1.04117	-1.50581	-1.42297	-1.20978	-0.832118	-1.42365	-1.18026	-1.21461	-1.443	0.681326	-1.06192	-1.77048	-1.47997
C3	PRKX	AGC/PKA	-1.17237	1.17217	-1.0319	1.11959	-1.19672	-0.690191	0.794739	0.909392	1.24386	1.16332	1.40449	-1.14713	1.24269	1.62555	1.28826	0.894109	0.799977	1.81657	1.26198	1.21197	-1.15301	1.32789	-0.832576	0.84963	-0.916629	0.793172	1.08278	1.15233	-0.807713	0.884845	-1.14824	1.63526	-1.19378	-1.09465	0.91989	-0.972957	-1.31968	1.31666	-1.22367	1.10712	1.03307	1.11994	-1.46031	0.923563	-0.951385	-1.33461	-1.09628
C3	PKCD	AGC/PKC	1.07558	1.09629	1.0036	1.47668	-1.07329	1.11742	1.15768	1.07443	1.20185	1.26773	1.24927	1.13765	1.3577	1.43829	1.57367	1.21438	-1.11204	1.67925	1.20475	0.975441	-1.00491	1.05927	-1.00966	-1.01028	-1.23463	-0.759196	-0.972377	-1.07751	-1.25272	-1.21082	-1.0655	1.64752	-0.88655	-1.33485	0.925718	-1.10449	-1.54711	0.840674	0.881977	1.15551	1.02968	1.14211	-0.968968	0.869417	-1.45281	-1.61578	-1.11007
C3	SKMLCK	CAMK/MLCK	0.902105	1.88009	1.4028	1.18282	0.882286	0.675207	1.31459	1.81375	1.43265	1.60519	1.80012	2.46975	1.99231	2.08	-1.6065	2.05162	1.51661	1.56622	1.33759	1.61985	1.12035	1.54354	-1.97618	1.16096	-1.54031	-1.00651	-1.4021	-1.52551	-1.47353	-2.59001	-1.79217	-1.40921	-1.04138	-1.25327	-1.41289	-1.93014	-1.49984	-1.81825	-1.07247	-1.71196	-1.11836	-1.02283	-0.955584	-1.93698	-1.79792	-2.20909	-1.6025
C3	SGK2	AGC/SGK	-1.01567	-0.966628	-1.08718	1.02684	-0.955711	1.54714	1.6781	2.14281	2.0813	2.05764	1.18375	-0.780501	1.18634	1.01675	0.965062	0.983811	0.945744	1.75646	1.39171	1.37978	1.05639	1.43162	1.06644	1.08188	-0.685805	-0.997247	-1.43531	-0.745737	-1.43921	-0.678139	-0.950473	0.898119	-1.4796	-1.35108	0.852053	-1.21697	-0.904131	0.96679	0.607213	0.978711	0.942229	0.831135	-1.40551	0.841203	-1.03543	-1.13387	-1.16077
C3	STK33	CAMK	0.764549	1.35264	1.24757	1.53798	0.931374	1.20608	1.73931	1.44024	2.25391	1.85979	1.9464	1.8736	1.69768	2.00772	1.86696	1.88543	1.08012	1.35918	1.48352	1.84576	1.1335	1.68586	1.43174	1.08432	-1.32577	-1.00401	-1.69113	-1.20906	-0.879041	-1.0282	-1.47954	2.06276	-1.90815	-1.14965	0.959323	-1.60621	-1.42423	-1.96691	1.05994	-1.06424	-1.48538	-1.31974	-1.41201	-1.24762	-1.37535	-1.44765	-1.72509
C3	OSR1	STE/STE20	-0.839488	1.23772	1.00221	1.17208	-0.992541	1.41663	1.32463	1.70028	1.49284	1.79781	1.55612	1.60283	1.19595	1.37586	1.44051	1.30422	1.03996	1.80498	1.28852	1.16181	0.907585	1.33845	0.606116	0.794426	-1.21119	-1.04565	-1.04949	0.958282	-1.45439	-1.03093	-1.05122	1.25988	-0.874356	-1.32561	1.13466	-1.43887	1.08319	0.842613	0.981069	0.988616	1.21852	0.862201	-1.53435	0.889076	1.11038	-1.38902	-1.59441
C3	MRCKB	AGC/DMPK	-0.957491	1.37953	0.959964	-1.01553	0.790748	0.894462	1.36274	1.2415	1.65989	1.88838	1.93104	1.77802	1.47507	1.58536	1.7405	1.78158	1.66786	1.84111	1.56258	1.6979	1.04685	1.92337	-1.03964	1.1727	-1.38702	-0.892854	-1.38134	-0.662522	-1.08811	-1.53872	0.822306	1.56371	-0.844253	-1.65036	-1.29067	-1.67188	-1.61501	-1.21501	0.70018	-1.34769	-1.12696	-0.916986	-0.788773	-0.814808	-1.70192	-1.93546	-1.71133
C3	PKACA	AGC/PKA	-1.17586	1.16811	-0.989989	1.15861	-1.24001	-0.682515	0.783188	0.894411	1.26541	1.16299	1.40695	-1.15088	1.26063	1.64637	1.29636	0.909472	0.841169	1.8336	1.2619	1.21512	-1.17644	1.33396	-0.800079	0.88247	-0.925332	0.794466	1.07353	1.12709	-0.802009	0.891538	-1.14358	1.6202	-1.17226	-1.12878	0.926741	-0.951356	-1.33334	1.3146	-1.23638	1.12953	0.991344	1.12487	-1.47326	0.950483	-0.997253	-1.33722	-1.12256
C3	PKCZ	AGC/PKC	1.08503	1.2347	1.18495	1.44672	-1.03478	1.15899	1.24014	1.05582	1.17165	1.3719	1.25412	1.19001	1.38547	1.4927	1.63877	1.15786	0.979846	1.61287	1.21583	0.971263	-0.993675	1.01512	-1.01836	-1.09522	-1.26325	-0.913868	-0.971479	-1.22143	-1.21057	-1.20654	-0.957582	1.57959	0.769613	-1.33099	0.964628	-1.07305	-1.45713	0.913689	0.980974	1.17352	1.06709	1.26705	-0.9597	1.0005	-1.56319	-1.6762	-1.13549
C3	PKCE	AGC/PKC	1.06649	1.11196	1.05272	1.49497	-1.06752	1.06291	1.19199	1.01674	1.12074	1.28304	1.21465	1.05824	1.30437	1.39124	1.59413	1.12809	0.922103	1.60112	1.20127	0.928114	-1.03463	1.01565	-1.03318	-1.08167	-1.2546	-0.821983	-0.912152	-1.20672	-1.18023	-1.15872	-0.955195	1.57863	-0.794845	-1.29455	0.982071	-1.02757	-1.47192	0.946756	0.973797	1.18106	1.12454	1.2507	-0.932434	0.953808	-1.47049	-1.61844	-1.05873
C3	PKCT	AGC/PKC	1.17856	1.19196	0.862432	1.46461	0.477861	1.16457	0.590306	0.705735	1.68007	1.30565	1.3917	-0.984892	1.26289	1.81159	1.61302	1.08797	1.00571	1.93486	1.36535	1.21286	-0.880898	0.978773	0.841229	0.777354	-1.22975	-0.888863	-0.803239	-1.04447	1.0298	-0.802006	0.791191	1.76456	-1.08801	-1.16519	0.947953	-0.878344	-1.12551	-0.99436	0.957402	1.24131	-0.700195	-0.784975	0.856213	-0.917322	-1.34514	-1.32369	0.80329
C3	CAMK2D	CAMK/CAMK2	1.01604	1.41431	0.936624	1.48301	-0.687073	1.07428	1.17448	1.34772	1.48728	1.59772	1.57906	1.4184	1.49333	1.26353	1.50653	1.48068	0.736927	1.54188	1.10199	1.22644	-0.805525	1.34449	-0.965911	0.941172	-1.39395	-1.19895	-1.02188	-1.23278	-1.30356	-1.35002	-0.976582	-0.922707	-1.26477	-0.924866	-0.923781	-1.1537	-1.44257	0.872502	1.23467	-1.06693	1.0916	0.957101	-1.45062	-0.823472	-1.50753	-1.54653	-1.28483
C3	NRK	STE/STE20	-0.898813	1.19298	-0.898943	-0.98225	-1.11525	1.31383	1.14676	1.45678	1.29402	1.68824	1.45806	1.43957	1.16633	1.35181	1.43995	1.27962	0.959437	1.79675	1.29165	1.07252	-0.840797	1.3091	0.649095	0.870617	-1.15588	-0.894841	-1.00876	1.22281	-1.49823	-0.939672	-1.03928	1.25106	-0.873758	-1.18789	1.05089	-1.45683	-1.03525	1.1613	0.909671	1.0089	1.21169	0.959903	-1.41962	0.887364	-1.02549	-1.49816	-1.47193
C3	PKACG	AGC/PKA	1.11502	1.5439	1.12899	1.32914	-0.65237	0.75978	1.19989	1.14493	1.29767	1.41396	1.3756	1.1886	1.32451	1.63912	1.12872	1.09433	1.04461	2.0574	1.19585	1.26479	-0.864452	1.42402	-0.999449	0.844868	-1.04182	-0.894426	1.03314	1.35589	-0.934408	-1.00405	-1.48563	1.12879	-1.19826	-1.41634	1.25383	-0.929186	-1.5196	-0.952071	-1.1339	0.889671	0.947104	-0.848987	-1.44912	0.874804	-1.07773	-1.60506	-1.29437
C3	PKG1	AGC/PKG	1.50047	1.61456	1.32547	1.46348	0.954327	1.04072	1.30041	1.33521	1.09974	1.83777	1.29643	1.46087	1.26259	1.3441	1.49621	1.41857	1.57855	2.06449	1.40865	1.5174	1.23335	1.57997	1.01296	1.32959	-1.37303	-0.696296	-0.825782	-1.06624	-1.48604	-1.23381	-1.24142	-0.831348	0.685163	-1.05093	-0.871091	-1.31668	-1.54929	-1.16144	-0.907339	-0.97482	-0.853207	-1.24069	-1.23059	-1.25482	-1.23247	-1.67423	-1.31816
C3	TSSK1	CAMK	0.694788	0.972685	0.952494	1.44354	-0.633335	1.21925	1.71148	1.47303	2.24319	1.87508	1.76824	1.64276	1.24369	1.54358	1.43478	2.02235	0.931243	1.18243	1.04008	1.7186	0.917703	1.42864	1.3741	0.833688	-1.05701	0.935187	-1.6822	-1.18953	-0.878083	-0.962127	-1.15165	2.07959	-1.60745	0.833593	-0.986327	-1.44615	-1.28229	-1.91508	0.959652	-0.992343	-1.38009	-1.14073	-0.830985	-1.24348	-1.11163	-1.35444	-1.47915
C3	CASK	CAMK	0.698209	1.03376	0.983588	1.4453	-0.672731	1.22207	1.70711	1.45618	2.26562	1.85105	1.91444	1.80666	1.46151	1.69756	1.63794	1.95668	0.960319	1.12247	1.08175	1.81229	1.00241	1.53746	1.38926	0.894381	-1.17244	0.905136	-1.68354	-1.20022	-0.863957	-0.887183	-1.21333	2.01745	-1.56989	-0.821838	0.851733	-1.46984	-1.35818	-1.83523	1.04663	0.90566	-1.35204	-1.27644	-1.1569	-1.12046	-1.14186	-1.33057	-1.57319
C3	PAK5	STE/STE20	-0.866378	1.20778	0.968909	1.14464	-0.994685	1.44919	1.3012	1.66574	1.47774	1.78639	1.5581	1.61467	1.19571	1.38825	1.42396	1.32607	1.03894	1.81374	1.27353	1.14217	0.897195	1.33752	0.579123	0.798506	-1.23623	-1.06967	-1.04539	0.936787	-1.44338	-1.03102	-1.01252	1.27171	-0.871505	-1.29653	1.12784	-1.42893	1.09908	0.8532	1.00624	0.984145	1.19302	0.855042	-1.55187	0.876826	1.12126	-1.39842	-1.62845
C3	PKACB	AGC/PKA	-1.16381	1.21097	-1.02561	1.19522	-1.22798	-0.658186	0.883705	0.952117	1.25878	1.21035	1.4507	-1.115	1.22344	1.60945	1.25823	0.962547	0.854073	1.819	1.23194	1.23156	-1.11131	1.33635	-0.840762	0.838004	-0.910268	0.771588	1.09638	1.10886	-0.818071	0.836529	-1.12207	1.61183	-1.16872	-1.1078	0.896559	-0.963573	-1.32577	1.31102	-1.22666	1.08792	1.03678	1.10699	-1.43796	0.901836	-0.9683	-1.36201	-1.12935
C3	CAMK2G	CAMK/CAMK2	0.863233	1.31012	-0.762539	1.25894	-0.789967	1.15414	1.33487	1.65419	1.39011	1.51408	1.55047	1.39301	1.42292	1.08714	1.39222	1.36922	0.825023	1.55437	1.22625	1.20309	0.727999	1.3364	-0.898351	1.03611	-1.36102	-1.25258	-0.866171	-0.967945	-1.21931	-1.32748	-0.989758	-1.07938	-1.24223	-0.859444	-0.805039	-1.09407	-1.39538	0.933736	1.16424	-0.926095	1.10723	1.01171	-1.35704	0.749009	-1.37956	-1.3637	-1.23542
C3	PAK2	STE/STE20	-0.759465	1.35427	1.12413	1.16926	-0.846268	1.15163	1.13251	1.59712	1.57957	1.70611	1.54304	1.59092	1.18484	1.42741	1.42123	1.28261	0.997039	1.75631	1.38391	1.1498	0.971683	1.38573	0.644137	0.789971	-1.30739	-1.06547	-1.04485	0.966543	-1.46053	-1.09824	-1.01617	1.31963	-0.857951	-1.25532	1.18331	-1.42343	1.15918	-0.89241	0.992298	0.851181	1.24846	0.806097	-1.58504	0.93756	1.05609	-1.31797	-1.56405
C3	SSTK	CAMK	0.67906	1.02694	0.98653	1.47041	-0.671957	1.18185	1.79752	1.45708	2.21377	1.87646	1.91642	1.83403	1.44208	1.73228	1.65804	1.9444	0.956299	1.12988	1.112	1.83682	0.992812	1.52232	1.43458	0.884769	-1.17999	0.943059	-1.64685	-1.20331	-0.890039	-0.89368	-1.21619	1.98877	-1.57041	-0.817629	0.848707	-1.47412	-1.32213	-1.90616	1.01289	0.886593	-1.33629	-1.2957	-1.16003	-1.07793	-1.13014	-1.36137	-1.56665
C3	DMPK1	AGC/DMPK	-1.01595	1.39861	0.925226	-1.07007	0.814948	1.04247	1.51765	1.0496	1.47224	1.78589	1.94735	1.76843	1.42693	1.50164	1.69024	1.72298	1.58711	1.83543	1.4463	1.81612	1.11259	1.94757	-1.0299	1.19903	-1.37233	-0.881532	-1.384	-0.646336	-1.36747	-1.48964	-0.990852	1.66925	-0.898089	-1.69046	-1.22983	-1.74332	-1.82816	-1.28465	0.756159	-1.51142	-1.15897	-0.901425	-0.881343	-0.77664	-1.67309	-1.81643	-1.76673
C3	PKCG	AGC/PKC	1.10573	1.1877	1.00353	1.56552	-0.957118	1.14431	1.21034	1.15201	1.25014	1.35375	1.24937	1.21462	1.36931	1.50839	1.59456	1.22009	0.897695	1.67206	1.20336	0.995759	-0.976635	1.08495	-0.941501	-0.994951	-1.19101	-0.806664	-1.00494	-1.07313	-1.29026	-1.1167	-1.0573	1.61447	-0.863873	-1.31353	0.968578	-1.16972	-1.54296	-0.872329	0.918477	1.18171	0.956872	1.10548	-0.971172	0.889554	-1.47417	-1.61078	-1.16295
C3	KHS2	STE/STE20	-0.879941	1.22617	0.985124	1.14594	-0.999564	1.45984	1.31391	1.63891	1.46911	1.74361	1.54208	1.56249	1.19685	1.391	1.43237	1.29158	0.997121	1.80367	1.2829	1.11925	0.934194	1.35461	0.636557	0.763674	-1.21782	-1.04795	-1.00102	0.952214	-1.43101	-1.05103	-0.947764	1.29285	-0.850214	-1.27353	1.16141	-1.4061	1.09873	0.88327	0.9786	0.948013	1.2423	0.802322	-1.55657	0.882854	1.16043	-1.34949	-1.58061
C3	PKCA	AGC/PKC	1.27193	1.2915	1.13858	1.54213	-0.860222	1.23993	1.25986	1.26268	1.36774	1.4396	1.33622	1.12949	1.42184	1.61762	1.70808	1.21779	0.949868	1.71905	1.28084	1.00347	-0.990176	1.12571	-0.961107	-1.00487	-1.2489	-0.859428	-1.0399	-1.07687	-1.27902	-1.11237	-1.07383	1.59889	-0.874424	-1.35228	0.997662	-1.21699	-1.58067	-0.907193	0.861805	1.21843	0.9359	1.01862	-0.928037	0.887995	-1.55013	-1.65885	-1.19478
C4	QSK	CAMK/CAMKL	-1.07625	-0.764585	-0.888913	-0.997158	-1.27657	-0.897456	-0.950135	-0.799188	0.851239	0.797824	1.0322	1.40055	0.783533	0.960986	0.885616	-1.04931	-0.92918	0.945042	0.763317	0.953173	-1.20245	0.630254	-1.08566	0.694121	-0.825552	0.668806	-0.805126	-0.555496	-0.867634	-0.982905	0.884864	1.84708	0.886752	-1.31868	1.06176	1.17537	1.18563	-0.819591	1.0287	1.31994	1.65916	1.24837	-0.859268	-0.865182	-0.899983	-0.825419	0.789185
C4	NUAK1	CAMK/CAMKL	-1.0759	-0.767532	-0.894909	-0.979646	-1.26855	-0.90737	-0.939784	-0.785176	0.860295	0.796543	1.02925	1.42111	0.782482	0.961022	0.904088	-1.07364	-0.931352	0.949834	0.772744	0.953259	-1.21876	0.628147	-1.08173	0.687234	-0.837728	0.671522	-0.825636	-0.55219	-0.869164	-0.961746	0.899236	1.8151	0.897025	-1.29073	1.06577	1.17463	1.21559	-0.817908	1.03144	1.32226	1.69941	1.25353	-0.859915	-0.869845	-0.900101	-0.824334	0.791153
C4	DNAPK	Atypical/PIKK/DNAPK	-1.56989	-1.51724	-1.63607	-1.63995	-1.56585	-0.697347	0.788534	0.768374	0.839271	0.862596	-1.81809	-1.04806	-1.73036	-1.74567	-1.33395	-1.69402	-1.70799	0.898843	-2.00824	-1.25604	-1.38965	-1.61819	-1.07088	-1.15343	1.51122	1.07516	0.849076	-0.696212	0.949984	-1.27087	-0.998799	-0.942947	-1.27703	-0.88172	0.804934	1.78595	1.35144	-0.883796	1.01358	-0.921436	2.07102	1.19225	0.953132	0.527391	1.40928	1.66865	1.28986
C4	CK2A2	Other/CK2	-1.11405	-1.16391	-1.40728	-1.16915	-1.51605	0.962613	0.940245	-0.842469	-0.931755	-1.08345	0.938807	1.64794	0.908268	-1.21359	1.02633	1.22758	0.934967	-1.64017	1.03779	0.750859	1.06168	-1.20863	-2.02519	-1.24385	-0.532702	1.44382	1.47319	0.895244	-0.817929	-1.22923	-1.1595	-1.42208	0.674646	-1.02018	-0.927306	1.12854	-0.938629	-2.14078	0.920202	-1.17256	1.40408	-0.8685	-0.863922	0.994193	-0.972741	-1.01762	1.50173
C4	CDK6	CMGC/CDK	-1.46921	-1.28292	-1.35766	-1.30657	-1.69641	-1.86334	-1.88485	-1.80363	-1.69134	-2.08976	0.796621	1.12973	-1.63317	-1.68065	-0.965491	1.00075	-1.01407	-1.62373	0.843802	0	0.973722	0.775434	1.05118	-1.0081	0	0	-0.905543	-1.43918	1.03215	-1.05334	-0.919146	-0.883825	-1.04394	-0.888	1.16934	-1.03872	-1.20843	1.01901	0.84136	0	-0.884378	1.17056	0.994974	-1.01519	-1.52142	-1.46449	1.05131
C4	MARK4	CAMK/CAMKL	-1.10201	-0.789308	-0.889819	-0.990742	-1.2718	-0.966205	-1.09908	-1.02702	0.69435	-0.615783	0.969653	1.27796	0.669206	0.872756	0.787374	-1.09078	-0.953004	0.821775	-0.829839	0.928097	-1.25962	0.537368	-1.08583	0.656095	-0.830763	0.670886	-0.640424	-0.565539	-0.715011	-0.880144	0.897996	1.87134	0.936379	-1.30949	0.956308	1.19337	1.26	-0.80443	1.00258	1.34418	1.7082	1.20217	-0.781664	-0.812813	-0.882991	-0.81282	0.903982
C4	CDK5	CMGC/CDK	-1.50933	-1.30866	-1.38329	-1.41116	-1.74135	-1.83549	-1.90243	-1.81074	-1.70201	-2.07271	0.838207	1.14323	-1.53657	-1.67297	-0.905198	1.01561	-1.03228	-1.63939	0.802285	0	0.982866	0.818444	1.04999	0	0	1.46279	-0.918754	-1.441	1.05345	-1.03401	-0.937153	-0.840606	-0.954732	-0.902682	1.19534	-1.0014	-1.19088	0.95024	0.885735	0	-0.827765	1.12989	1.00493	-1.0014	-1.46727	-1.47964	1.06707
C4	ERK4	CMGC/MAPK	-1.08838	-1.19823	-1.29571	-1.24249	-1.01484	-1.4249	-1.41	-1.13734	-1.06483	-1.53743	0.876628	-1.26595	-0.634433	-0.627155	0.634955	-0.591098	-0.864204	-1.21232	0.643223	-0.92686	-0.845466	0.762521	1.51168	-0.663367	1.97182	1.23639	1.39441	-1.12023	0.844319	1.68346	1.00231	1.25697	-0.714224	-0.965304	0.809031	0.999772	-1.02718	2.00297	1.09472	-0.841854	-0.659262	1.56279	0.632436	1.47596	-0.751489	-0.590196	0.714966
C4	PFTAIRE1	CMGC/CDK	-1.46689	-1.2801	-1.35383	-1.30894	-1.69086	-1.84829	-1.87405	-1.81894	-1.68452	-2.09924	0.792671	1.17452	-1.54674	-1.69379	-0.967376	0.99715	-1.00739	-1.6407	0.844135	0	0.971525	0.775545	1.05862	-1.001	0	1.33012	-0.899818	-1.44137	1.02288	-1.05508	-0.920079	-0.888441	-1.05218	-0.89162	1.17295	-1.03906	-1.21433	1.01986	0.839941	0	-0.880282	1.17317	0.988131	-0.957255	-1.52357	-1.45633	1.05977
C4	BRSK1	CAMK/CAMKL	-1.01514	-0.892508	-0.768412	0.882308	-1.24789	-0.994584	-1.10767	-1.02485	0.692649	-0.618452	1.06112	1.36842	0.678846	0.924522	0.855457	-1.08055	-0.838642	-0.787884	-0.815938	0.962983	-1.165	0.557976	-1.1643	0.654107	-0.761924	0.741846	-0.660736	-0.569267	-0.75669	-0.985754	0.980751	1.95854	1.0836	-1.42692	0.979023	1.31522	1.33579	-0.791409	1.02573	1.48724	1.67505	1.24774	-0.799674	0.729775	-1.03941	-1.03283	1.13036
C4	QIK	CAMK/CAMKL	-0.93348	-0.837945	-0.718178	0.861904	-1.07295	-0.893723	-1.06559	-0.995307	0.703664	-0.664755	0.944682	1.00727	0.517558	0.858065	0.768518	0.887694	-0.801988	-0.840281	-0.841877	0.899752	-1.24475	0.645478	-1.11053	0.570759	-0.746125	-0.604963	-0.724249	-0.597824	-0.731376	-0.975328	0.957468	1.94824	1.07874	-1.51791	1.07511	1.43685	1.34565	-0.798359	1.10188	1.54696	1.72182	1.21494	-0.815252	0.751649	-1.03754	-0.936569	1.08823
C4	PLK3	Other/PLK	-1.27675	-1.07222	-1.60723	-1.26704	-1.46062	-0.842117	-1.16933	-1.21623	-1.22738	-1.03394	-1.19128	0.572168	-1.49834	-1.48312	-1.27664	-1.08097	-1.52358	-1.42368	0.715801	-1.58298	-0.710746	-1.54498	-0.97791	-1.09487	2.21391	1.26349	0.988359	-1.11735	0.617655	0.58419	-0.925407	-0.69644	-0.609209	-1.19589	0.861597	-1.06648	1.63995	-0.912342	0.966962	-2.12198	1.10873	1.15482	-0.943489	-0.589551	1.15029	0.822917	1.75048
C4	NLK	CMGC/MAPK	-0.915303	-1.51324	-0.98436	-0.996812	-1.05178	-1.08477	-1.22281	-0.731889	-1.21159	-0.777187	0.69331	-1.61624	-0.652705	-0.699733	-0.701441	-0.550731	0.744575	-1.24993	0.933629	0.739762	-0.605256	0.887284	1.47448	-1.13864	1.84814	0.571049	0.748995	-1.34041	1.30448	1.81002	1.3249	0.619228	0.61037	-0.625271	0.508787	1.03121	0.798807	2.00554	0.841166	1.04947	0.771188	1.69517	0.777901	1.00017	0.801717	1.06264	1.25085
C4	AKT2	AGC/AKT	-1.24214	-1.00587	-1.28199	-1.50761	-1.42067	-0.564894	-0.706616	0.590713	1.25067	1.44486	1.04617	-0.775287	0.827142	0.928793	1.08042	0.740322	0.807613	1.31199	0.838884	0.768406	-0.968691	0.849041	0.948794	-0.979183	-0.735035	0.928493	1.62357	0.849311	-0.876197	0.942962	1.19453	0.983501	0.865475	-1.00123	-1.13458	-0.741226	1.3573	1.16229	0.793809	1.27939	1.46505	1.28597	-1.02676	-0.984305	1.04775	-0.888202	-0.756314
C4	PAK3	STE/STE20	-1.06738	-0.545871	-1.3401	-1.0127	-0.77255	-0.853998	-0.967828	0.964087	0.542456	-0.653185	1.31904	0.90023	0.760583	1.00031	0.648517	1.25465	-0.982476	1.98897	0.860337	1.27615	0.703543	1.31929	0.909566	1.16529	-1.26325	-0.564552	-0.802125	1.50053	0.916525	0.792238	-1.18803	1.06277	-0.973637	-1.15284	1.62736	-1.10498	-0.826288	-0.808481	1.43007	-0.894638	1.0163	1.30032	-1.51934	0.823873	0.936724	0.962549	-1.72639
C4	AURC	Other/AUR	-1.50018	-1.50787	-1.29643	-1.15434	-1.13095	-1.15814	-1.13722	-1.40356	-1.43429	-1.40003	0.850465	0.672147	-0.998648	-0.840045	0.8272	0.701286	0.692256	-1.09381	1.43737	0.820531	1.24473	1.33885	1.43712	1.34732	1.33608	1.21913	1.48964	-0.694663	-1.01625	0.965392	-1.07561	-1.3483	-0.725393	-1.23378	0.868467	-1.40853	-0.627493	-0.786046	1.11216	-1.69608	-0.465032	1.32088	-1.25523	0.951066	-0.83239	0.774001	-0.403981
C4	CK1G3	CK1	-1.42363	-1.12072	-0.866149	-0.57193	-1.06537	1.48751	0.68434	0.887923	-1.31297	0.554586	-1.07421	1.3553	-1.11644	-1.44236	-0.847342	-1.04581	-1.40672	-1.28251	-1.57636	-1.26562	0.529754	-2.13478	-1.10623	-1.30151	-0.988696	0.877191	0.719465	-1.04604	1.21729	-1.22328	-1.41729	-0.76503	-1.08863	-0.641236	1.07702	-0.823862	1.27609	-1.56165	1.15714	0.904577	1.27467	-0.796765	-0.842636	-0.91717	-0.90149	1.14538	0.933497
C4	MAPKAPK3	CAMK/MAPKAPK	0.970682	-0.773916	-0.801443	0.907407	-0.808989	0.91734	-0.752735	0.762753	-1.00873	-0.506632	-1.23144	-1.20044	0.984128	-0.830854	-0.688755	0.846164	0.575311	1.62915	1.00328	0.917602	0.88771	0.672414	0.99799	0.932464	-0.902501	-0.685978	-1.09858	-1.52937	-0.790717	-0.732634	-0.934437	1.13608	1.02747	-1.0685	0.927403	-0.876731	-0.915536	1.06304	0.899122	0.660719	0.496453	0.901778	0.923722	1.03207	-1.08035	-0.994809	-0.742799
C4	ATM	Atypical/PIKK/ATM	-1.12016	0.952939	0.883752	-0.870707	-0.755635	0.644822	-0.915185	0.617207	-0.838621	1.26813	1.20339	1.43417	1.23914	1.20513	1.08121	-0.834709	-1.20506	1.56058	-1.6665	0.787997	0.7565	0.89892	-1.21268	0.680698	-0.95803	-1.09342	-0.595538	-0.562668	-0.752107	-1.28922	-1.22291	-0.959821	-0.981515	-1.14686	0.940563	1.01564	0.74367	-0.995852	0.976401	-1.78115	2.17043	1.85079	0.687337	0.578439	1.25658	1.12077	-1.36737
C4	GSK3A	CMGC/GSK	-1.22672	-1.10036	-1.33463	-0.964819	-1.61146	-1.1523	-1.17952	-1.33096	-1.382	-1.61057	0.803637	-0.802208	-0.981757	-1.01582	0.742084	1.1709	0.82522	-1.01879	0.88331	0.774481	1.38092	0.702385	1.30378	0.766896	1.04284	1.35164	-0.910319	-1.15347	1.24489	0.893859	-1.04487	0.909167	0.752725	-0.985249	0.753165	-1.03077	-1.26571	-1.01847	1.3138	-1.22255	-0.668317	1.42059	-0.838371	-1.51238	0.806784	-0.820197	1.17833
C4	MARK1	CAMK/CAMKL	-0.987195	-0.702993	-0.661387	-0.844929	-0.888112	-0.859301	-1.17666	-0.951594	1.03663	0.679534	1.194	1.13432	0.666566	0.862428	0.992222	0.945203	0.888031	-1.11809	-1.01098	1.02913	-1.11387	0.772022	-1.16575	0.856212	-0.771022	-0.790315	-1.06178	0.75177	-0.867934	-1.31806	1.11071	2.05766	1.02661	-1.39157	-1.1984	1.40745	1.16373	-1.13419	1.3711	1.42699	1.79219	-0.936472	-0.859942	1.12336	-1.33315	-1.28299	1.3744
C4	P38G	CMGC/MAPK	1.46286	1.7387	1.10638	1.14023	1.01357	-1.29344	-0.85326	1.19186	-0.836929	1.05543	1.904	-0.880498	1.08247	1.29235	1.89859	2.03767	1.4788	1.26142	1.70426	1.40502	1.80122	1.7278	1.84422	1.47698	0.913446	0.624836	-1.48316	-1.24853	-1.1611	-0.931319	-1.08069	0.767681	1.12168	-1.00173	-1.01714	-1.76511	-1.36099	1.6103	-1.31511	-1.37081	-0.972423	1.55388	-0.818901	-1.11683	-1.53968	-1.58116	-1.35851
C4	MOK	CMGC	-0.952641	-1.3804	-1.07958	-1.27158	-1.26871	-1.02779	-1.06211	-1.03459	0.876772	-0.578887	1.13021	-1.28345	0.337867	0.754335	1.31426	0.634664	0.998767	-0.986392	0.906126	0.701074	0.972411	0.936671	1.61171	0.61601	1.59026	0.85831	-0.544941	-1.11062	2.21355	1.69507	1.09233	-0.690222	1.11558	-0.678477	-0.886052	1.63687	1.08983	1.97199	0.759431	1.15034	0.663598	1.08452	1.43253	0.786348	-0.851462	-0.851366	1.07525
C4	MELK	CAMK/CAMKL	-0.946219	-0.806284	-0.721596	0.851208	-1.2447	-0.990179	-1.10103	-1.02907	0.681913	-0.620387	0.958932	1.08759	0.606135	0.944958	0.904969	-1.10164	-0.858738	-0.829265	-0.920805	0.855197	-1.26814	0.59038	-1.14322	0.548849	-0.807234	-0.561005	-0.662484	-0.569383	-0.776228	-1.02512	0.977049	1.94089	1.10497	-1.49725	1.06254	1.40383	1.39277	-0.777225	1.05515	1.54413	1.67236	1.26114	-0.849846	0.749449	-1.02141	-1.00041	1.10617
C4	CHK1	CAMK/CAMKL/CHK1	-2.06752	-1.88182	-2.05468	-1.51412	-2.10584	-1.46055	-1.31844	-1.41429	-1.50603	-1.91311	-1.30724	1.20094	-1.55301	-1.7718	-1.37892	-1.75226	-1.79331	-0.990573	-1.64566	-1.41949	-1.58429	-1.86805	-1.24273	-1.62204	1.39419	1.18938	0.8123	-1.43122	-1.08939	-0.905707	1.28858	0.984318	-1.46443	-0.8263	1.3749	1.44168	1.17891	0.749313	0.894219	0.852516	1.35281	1.06073	0.800127	0.924271	1.73985	1.10238	-0.739934
C4	RSKL1	AGC	-0.859785	-0.787153	-0.903315	-0.848771	-1.30555	0.538855	-0.780597	0.594055	0.333487	0.545013	0.877336	-0.736287	0.628579	0.835227	0.955239	-0.927312	-1.06784	-0.778102	-0.899206	-0.964756	-0.4895	-0.63536	-1.11738	-1.06673	-1.42894	-1.25237	1.71261	1.18475	-0.824096	1.06884	1.21619	1.45022	-1.00606	-1.51945	1.33706	1.1208	1.40712	1.20887	1.36293	1.23607	1.46078	0.956734	-1.38466	0.52764	1.38856	0.534998	-0.622533
C4	CK2A1	Other/CK2	-1.15854	-1.22052	-1.44925	-1.15233	-1.52185	1.03544	1.07449	-0.767558	-0.913882	-1.05947	0.871237	1.64002	0.810489	-1.28647	0.97367	1.14426	0.755432	-1.62587	0.910121	0	1.06011	-1.34248	-1.99927	-1.30072	-0.533285	1.46216	1.44732	0.790963	-0.937118	-1.25235	-1.17634	-1.47343	-0.783572	-0.952904	0.830099	1.11137	-0.892881	-2.18076	0.873821	-1.22649	1.36976	-0.900465	-0.798257	0.968274	-0.88396	-0.95116	1.52432
C4	AMPKA2	CAMK/CAMKL/AMPK	-1.34954	-1.43082	-1.32082	-1.18583	-1.75579	-0.517368	0.7655	0.998439	0.446628	1.20301	0.620528	0.555752	-0.653329	0.673219	0.719231	-1.09735	-1.07449	1.20696	0.631188	-0.705464	-0.948134	0.433646	-0.837092	0.497497	0.967862	0.846469	-0.731939	1.62383	-0.854118	-0.800768	1.27573	1.40079	-0.927631	1.52599	0.963795	1.50203	1.63262	0.909134	0.712174	0.686907	1.55331	1.03201	-0.735365	-0.87455	1.54118	0.986426	-0.813322
C4	AURA	Other/AUR/AUR-A	-1.40654	-1.48362	-1.4044	-1.05056	-1.77248	-1.76038	-1.89218	-1.84946	-1.71239	-1.64613	0.602496	1.14154	-1.52285	-1.14778	-0.570431	-1.94263	-1.90263	-1.44778	-2.05103	-2.01195	-1.25973	-1.25913	-0.860718	-1.44518	-0.716365	0.943034	1.66461	-1.10715	-1.12986	-1.1144	0.682914	0.851149	-1.23885	-1.00369	0.838632	0.989103	1.31603	1.33633	1.49016	0.728878	1.56936	0.982628	-1.37634	1.54788	1.43868	1.51711	-1.15235
C4	AKT3	AGC/AKT	-1.3249	-1.14156	-1.49548	-1.55214	-1.48745	0.734185	-0.351741	1.00134	1.07331	1.60819	1.04945	0.75946	0.788558	0.721501	-0.716453	-1.38927	-1.68471	1.35246	-1.02704	0.883794	-1.10962	0.703716	0.681498	-1.34103	-0.921923	-0.614896	1.07583	1.10024	-0.930075	-0.825035	0.938785	1.75427	-1.37387	-1.39394	0.861341	-0.857456	1.13381	-0.947144	1.19871	1.19281	1.36551	1.60054	-0.915762	-1.2516	1.55253	0.805057	-1.0335
C4	VRK1	CK1	-1.42817	-1.13445	-0.854504	-0.56993	-1.08024	1.49165	0.690171	0.881854	-1.34884	0.569806	-1.05167	1.37327	-1.0906	-1.42936	-0.880058	-1.03742	-1.44891	-1.31819	-1.54135	-1.25547	0.503951	-2.08954	-1.08721	-1.30799	-0.983983	0.881078	0.702203	-1.04458	1.20782	-1.21579	-1.4289	-0.785643	-1.12545	-0.622037	1.06903	-0.845047	1.34611	-1.53844	1.14234	0.91977	1.27411	-0.793906	-0.852864	-0.981103	-0.900575	1.11083	0.955019
C4	NIK	STE/STE-Unique/NIK	-1.25293	-1.78765	-1.63614	-0.818179	-1.33007	1.17463	1.28122	1.03953	-0.568707	1.18532	0.683477	-0.592064	-0.547784	-0.75482	-0.675863	0.96495	-0.784328	0.613481	-1.43378	0.951045	0.642471	0.724533	-0.84776	-0.853308	1.76707	1.23126	-0.830212	0.857112	-1.44981	-0.501029	-0.633436	0.691269	0.636051	1.4531	-1.33301	1.08779	1.25515	-0.690007	-0.889636	-1.02844	1.34	1.08249	1.05356	-0.940833	1.40502	0.548123	1.19474
C4	RSK3	AGC/RSK	-1.09982	-1.38416	-1.24523	-1.47262	-1.65543	-0.601793	-0.761247	1.27772	-0.472455	0.968222	-1.01956	-0.764114	-0.540339	-0.566322	0.47328	-0.743041	-0.764066	1.12365	-0.553584	-0.821294	-0.707891	0.561029	0.573064	-0.470077	-1.06944	-0.856533	1.72321	1.00408	-0.64472	1.40269	1.72714	0.821616	-0.784198	1.0035	1.18192	1.6874	2.2103	1.67106	0.783696	1.29408	1.5034	1.05535	-1.11184	-0.793034	1.6784	0.905651	-1.12433
C4	BARK2	AGC/GRK	-1.61803	-1.265	-1.18526	-1.01071	-1.46321	1.29422	1.25362	1.25396	-0.82671	-0.912243	0.993591	1.20706	1.11873	0.779809	0.653492	-1.56782	-0.486336	1.10014	0.962767	1.36849	0.698037	-0.70522	-0.858373	0.504128	0.941115	1.66438	1.31236	0.604616	-1.11115	-0.608777	-0.983259	-0.900256	-1.28512	0.911833	-1.35997	-0.950184	-1.30094	-1.39268	0.44647	-1.25997	-0.606364	-1.16067	-0.921304	-1.02227	1.52034	-0.967848	-0.490425
C5	VRK2	CK1	-1.48734	-1.21974	-1.28992	-0.958052	-1.76162	0.747777	-0.532965	-1.11463	-1.36742	0.757229	1.22915	2.23628	-1.09532	-1.07946	0.759833	0.730891	-0.928447	-1.42334	-1.18924	-1.38165	1.00181	-1.4117	-1.99957	-1.13016	0.901084	1.27437	-0.789496	-1.18423	-0.946221	-1.5154	-1.85957	-1.62668	-1.29585	-1.31502	-0.971686	-0.800134	1.24282	-2.18859	1.01949	-1.33444	1.02039	-0.744472	0.898581	-2.13799	-0.762629	-1.35844	1.28792
C5	CK1G1	CK1	-1.51334	-1.23252	-1.32578	-0.969424	-1.77444	0.757205	-0.543505	-1.11491	-1.34563	0.769125	1.2533	2.29165	-1.09517	-1.07406	0.758322	0.728252	-0.935259	-1.41507	-1.21746	-1.46858	1.01951	-1.43403	-1.93726	-1.13444	0.896362	1.29882	-0.811648	-1.20539	-0.920218	-1.52974	-1.86351	-1.62406	-1.27827	-1.32061	-0.975683	-0.801241	1.2435	-2.17784	1.02552	-1.33417	1.01862	-0.761083	0.918026	-2.1606	-0.773161	-1.37668	1.29088
C5	TTBK1	CK1	-1.49289	-1.22033	-1.33345	-0.972239	-1.80443	0.759597	-0.555011	-1.11246	-1.33625	0.78254	1.25652	2.28552	-1.08949	-1.07472	0.757787	0.722224	-0.932189	-1.42233	-1.20855	-1.42782	1.00586	-1.45985	-1.96987	-1.16005	0.862633	1.29921	-0.816979	-1.19609	-0.917412	-1.54622	-1.86133	-1.62572	-1.29495	-1.28827	-0.959393	-0.796837	1.24723	-2.17988	1.02132	-1.36212	1.02318	-0.752511	0.898345	-2.10209	-0.776327	-1.37417	1.34071
C5	CK1D	CK1	-1.4837	-1.24245	-1.28388	-0.964986	-1.77764	0.755633	-0.543368	-1.09979	-1.35984	0.774588	1.14111	2.25433	-1.26834	-1.30062	-0.912977	0.698488	-0.850205	-1.43673	-1.24195	-1.48112	0.977711	-1.45479	-2.01678	-1.1363	0.957859	1.28718	-0.811481	-1.20622	-0.925765	-1.62645	-1.84943	-1.63006	-1.31042	-1.35393	-0.950765	-0.878804	1.24053	-2.16031	1.00697	-1.32876	0.998148	-0.767004	0.868334	-2.13499	-0.73458	-1.33914	1.30434
C5	VRK3	CK1	-1.5265	-1.22682	-1.328	-0.97452	-1.76341	0.760269	-0.547817	-1.1359	-1.35198	0.765484	1.23512	2.29596	-1.09966	-1.07415	0.759759	0.726629	-0.935256	-1.41502	-1.20329	-1.44419	1.00656	-1.42795	-1.93059	-1.13308	0.920915	1.31884	-0.809622	-1.1791	-0.915573	-1.51645	-1.86384	-1.66364	-1.27877	-1.31078	-0.981959	-0.792037	1.26547	-2.16825	1.02169	-1.34411	1.01739	-0.762312	0.91205	-2.1297	-0.769721	-1.37816	1.32041
C5	CK1E	CK1	-1.50431	-1.23227	-1.3294	-0.990534	-1.78745	0.748493	-0.536133	-1.116	-1.32631	0.761041	1.25109	2.26324	-1.05149	-1.09582	0.763504	0.73972	-0.951385	-1.39711	-1.18672	-1.4476	1.00326	-1.42863	-1.93151	-1.15283	0.909928	1.32504	-0.815105	-1.20166	-0.949797	-1.53014	-1.79055	-1.61663	-1.2863	-1.28632	-0.979087	-0.803113	1.2635	-2.22067	0.896917	-1.28707	0.961767	-0.714587	0.976684	-2.12971	-0.692898	-1.33293	1.2727
C5	CK1A2	CK1	-1.48539	-1.24672	-1.27071	-0.948068	-1.785	1.04811	0.566879	-1.10719	-1.31189	0.908683	1.08514	2.14496	-1.22262	-1.29563	-0.897915	0.679975	-0.839032	-1.37891	-1.28189	-1.47475	0.960553	-1.42897	-1.97105	-1.13361	0.911604	1.28111	-0.761809	-1.18494	-0.951655	-1.55396	-1.89583	-1.55638	-1.30513	-1.33733	-0.926416	-0.899412	1.2437	-2.17836	1.01365	-1.41437	0.968523	-0.772997	0.852994	-2.09585	-0.717784	-1.31661	1.25831
C5	TTBK2	CK1	-1.51266	-1.22776	-1.32293	-0.977389	-1.77431	0.755632	-0.539711	-1.11052	-1.33253	0.758734	1.24244	2.26995	-1.08249	-1.08406	0.749051	0.71863	-0.960743	-1.41497	-1.20652	-1.46319	1.01409	-1.46474	-1.98225	-1.12914	0.891411	1.31474	-0.815006	-1.18647	-0.950306	-1.5313	-1.86445	-1.62445	-1.28317	-1.31942	-0.985625	-0.800201	1.22977	-2.17942	1.02725	-1.28877	1.03265	-0.760207	0.910003	-2.12865	-0.771574	-1.3709	1.32685
C5	CK1G2	CK1	-1.45338	-1.24765	-1.27143	-0.938987	-1.7847	1.05092	0.579101	-1.1276	-1.28299	0.911717	1.13465	2.17834	-1.24817	-1.28735	-0.913188	0.689175	-0.837141	-1.38259	-1.26316	-1.51069	0.977797	-1.43099	-1.98925	-1.17577	0.894603	1.28414	-0.746316	-1.18773	-0.932052	-1.5443	-1.90626	-1.54868	-1.29841	-1.33998	-0.936218	-0.901065	1.24738	-2.14692	1.01733	-1.3021	0.980999	-0.774928	0.859988	-2.12531	-0.713648	-1.31978	1.26446
[truncated: 71 more columns]
