# Supplementary material for: Phosphoproteomics reveals therapeutic targets of esophageal squamous cell carcinoma
Source: Signal Transduct Target Ther. 2021 Nov 12;6:381. doi: 10.1038/s41392-021-00682-5 (PMC8585941; doi:10.1038/s41392-021-00682-5)
Supplement: Supplementary file 6 — Dataset 5 [file 41392_2021_682_MOESM6_ESM.xlsx]

## Sheet: Phosphatase_active_heatmap
Phosphatase				N	N	N	N	N	N	N	N	N	N	N	N	N	N	N	N	N	N	N	N	N	N	N	N	T	T	T	T	T	T	T	T	T	T	T	T	T	T	T	T	T	T	T	T	T	T
				C1	C1	C1	C5	C1	C3	C3	C3	C3	C3	C3	C2	C3	C3	C1	C1	C1	C3	C2	C3	C2	C3	C4	C3	C8	C8	C5	C7	C5	C4	C6	C6	C4	C5	C6	C5	C9	C8	C10	C7	C8	C8	C6	C10	C10	C10
		Substrate	Subcellular localization	ESCC-001N	ESCC-002N	ESCC-003N	ESCC-004N	ESCC-005N	ESCC-006N	ESCC-008N	ESCC-009N	ESCC-010N	ESCC-011N	ESCC-013N	ESCC-015N	ESCC-016N	ESCC-019N	ESCC-020N	ESCC-036N	ESCC-042N	ESCC-030N	ESCC-044N	ESCC-065N	ESCC-052N	ESCC-083N	ESCC-087N	ESCC-076N	ESCC-001T	ESCC-002T	ESCC-006T	ESCC-009T	ESCC-010T	ESCC-019T	ESCC-035T	ESCC-040T	ESCC-041T	ESCC-044T	ESCC-049T	ESCC-017T	ESCC-055T	ESCC-057T	ESCC-059T	ESCC-063T	ESCC-065T	ESCC-066T	ESCC-082T	ESCC-086T	ESCC-075T	ESCC-078T
C1	DNAJC6	pTyr	Plasma Membrane; Nucleoplasm; Cytosol	1.0815	-1.07973	-0.78238	-1.27336	-1.76766	-1.4459	-1.54809	-1.54851	-1.69676	-1.79991	-1.72158	1.33644	-1.38799	-1.41896	0.947213	-1.72232	-1.30287	-1.59984	1.13722	-2.025	2.13616	-1.77004	0.909934	-2.06739	1.76975	1.61812	1.57866	1.25287	1.66173	0.855832	0.89443	1.61417	-1.5795	0.948535	0.900345	-1.50888	-1.43528	1.70938	-1.77007	-2.06696	2.10905	2.3328	1.35762	-1.74452	-2.03952	-2.15505
C1	DLG1	pTyr	Plasma Membrane; Vesicles	-1.397	-1.22114	-1.1956	1.06197	-2.27164	-1.18968	-1.69204	-1.54405	-1.15504	-1.39135	-1.85694	1.33034	-2.19969	-2.14963	-1.2818	-1.14275	-1.466	-2.54996	1.68131	-2.44675	1.32225	-2.25491	-1.56682	-2.45281	2.1442	2.28972	1.39091	0.709463	1.64214	0.945385	2.65751	2.24312	-1.41969	1.8791	1.29136	1.68789	-0.738052	2.64125	-2.48512	-2.39381	2.68051	2.76683	2.82174	-1.37402	-1.50673	-2.69639
C1	PTPN23	pTyr	Nucleoplasm; Nucleoplasm	-1.03473	-1.3196	-0.813046	1.4711	-1.78297	-1.95902	-1.86652	-1.97962	-1.73227	-1.56094	-2.03496	-1.34226	-2.07602	-1.98173	-1.28537	-1.63094	-0.958987	-2.2623	0.846736	-2.22398	1.32822	-1.94872	0.647434	-1.97461	1.76195	1.66128	1.35103	-1.43769	1.48978	1.34763	1.3836	1.97673	-1.0659	1.82281	1.33603	1.05521	-1.37412	1.78817	-1.83682	-1.98919	2.05956	2.37947	1.9052	-1.55294	-1.33393	-1.93475
C1	PTPRK	pTyr	Plasma Membrane; Plasma Membrane; Vesicles	-0.905483	-0.929092	-0.671308	0.854447	-1.62468	-1.58476	-1.7663	-2.20632	-2.08311	-1.48693	-2.00294	0.77242	-1.9978	-2.04562	-1.72554	-1.34274	-1.21746	-2.0077	0.953591	-2.10946	1.41507	-2.17719	-1.01965	-2.11815	1.71862	1.53528	1.49843	-1.30963	1.65994	-0.800958	1.63291	1.93789	-1.12782	1.79687	1.22435	1.12571	-1.19698	1.20305	-1.51898	-1.84231	2.15956	2.30407	1.6745	-1.82252	-1.56228	-1.92967
C1	PTPRR	pTyr	Plasma Membrane; Plasma Membrane; Cytosol	-0.907019	-1.11267	0.725142	0.953796	-1.22858	-1.94374	-1.94628	-2.01423	-1.72979	-1.39757	-1.82972	-0.758601	-1.40892	-1.43407	-1.19483	0.639484	-0.883344	-1.97971	1.12225	-1.95199	-1.26728	-1.85265	-1.02046	-1.81312	1.56804	1.58073	1.43612	-1.53858	1.68642	-1.65423	2.15434	-0.741443	-1.0266	1.79098	1.17622	1.67628	1.07041	1.0701	-2.03179	-1.85968	1.89923	1.95503	2.12611	-1.53586	-1.16568	-1.99149
C1	EYA1	pTyr	Nucleoplasm; Nucleoplasm	0.747097	-0.931867	0.698717	1.64376	-1.39833	-1.50165	-1.33413	-1.42075	-1.63453	-1.27252	-1.43528	1.25006	-1.64122	-1.75417	-1.39436	-1.73455	-1.52206	0.779245	-1.17149	-1.64268	1.71943	-1.79613	0.526279	-1.85449	1.35331	1.31555	1.35741	-1.22398	1.27626	1.13252	0.755891	1.78866	-1.43658	1.06925	0.635594	-1.90866	-1.2159	0.71308	-0.784787	-1.2645	1.72685	1.87309	1.26451	-1.53748	-0.810999	-1.16526
C1	MTMR6	pTyr		0.811802	-0.834117	-0.695237	-0.952455	-0.930742	0.773747	0.566865	-0.447547	1.19107	-1.03437	-1.74735	-1.24281	-1.66445	-1.65654	-1.64159	-0.780743	0.529716	-1.66193	1.15451	-2.03803	1.65397	-1.74339	1.01037	-1.33416	1.55161	1.82976	-0.941083	1.07018	0.947168	1.53808	0.884215	1.65016	1.33395	-1.58408	1.66487	1.04875	-0.81225	2.09449	-2.00594	-1.80637	1.86959	1.81353	1.78765	-1.13573	-1.88579	-2.16384
C1	PTEN	pTyr	Nucleoplasm; Cytosol	1.0723	-1.21384	1.21127	1.18308	-2.14117	-1.87425	-2.10536	-2.2604	-2.09653	-2.12098	-2.29636	1.26703	-2.32568	-2.22672	-1.59704	-1.42118	-1.43833	-2.85678	1.86898	-2.56394	1.86213	-2.30528	-1.22935	-2.47128	2.15883	2.17211	1.44008	-1.06425	2.04972	1.02035	2.82696	2.726	-1.06376	1.96792	1.7173	1.51895	-0.99174	2.75249	-2.43402	-2.34917	2.77	2.98346	2.5484	-1.65642	-1.51782	-2.73218
C1	UBASH3B	pTyr	Plasma Membrane	0.913737	0.924542	0.829795	1.31161	-1.64113	-1.55045	-1.65853	-1.64159	-1.57933	-1.4253	-1.64654	1.55863	-1.61833	-1.50631	-1.49733	-1.02767	-1.16383	-2.19968	1.92869	-2.20721	1.65549	-2.07572	1.28718	-2.17469	1.76674	1.76562	1.23296	-1.52563	1.31711	0.771373	1.94134	2.08064	-1.84598	1.8059	1.22448	0.992143	-1.375	1.7883	-1.99148	-1.90893	2.23007	2.4165	1.95651	-1.33117	-1.61662	-1.92949
C1	PTPRS	pTyr	Plasma Membrane; Secreted proteins; Cytosol	-0.96482	-1.27641	-0.905685	1.09712	-1.51257	-1.97159	-1.83079	-2.02079	-1.83685	-1.35538	-1.74584	0.884181	-1.7824	-1.74918	-1.5481	-1.28949	-0.964485	-1.46356	-0.751245	-1.8767	1.05041	-2.0392	-1.12386	-1.9411	1.30324	0.85856	1.43018	-1.51802	1.57326	-1.24433	1.17773	1.63958	-1.10766	1.86474	1.56591	-1.00938	-0.698549	-0.675306	-1.3825	-1.42103	1.89369	2.04377	1.26381	-1.34494	0.771663	0.55297
C1	PTPN18	pTyr	Intermediate Filaments	-0.996856	-1.40226	-0.937959	-1.17059	-1.75056	-1.95911	-1.69478	-1.98386	-1.99845	-1.83339	-2.1194	0.977258	-1.81349	-1.57739	-1.52117	-1.36149	-1.20665	-2.13415	1.17024	-2.07161	1.50675	-1.97101	-0.65635	-2.01129	1.87271	1.85527	1.3692	-1.60147	1.72558	-1.00245	2.13821	1.2576	-1.53436	1.82786	2.15245	1.143	0.819033	1.30018	-1.84846	-1.96813	2.24741	2.29629	2.1752	-1.46615	-1.50168	-1.77919
C1	PTPN1	pTyr	Endoplasmic Reticulum	-1.23984	-1.46395	1.32044	1.36663	-2.30162	-1.76679	-2.08112	-2.25075	-2.70535	-2.17227	-2.1452	1.13625	-2.34407	-1.97307	-1.50648	-1.59548	-1.52782	-2.69345	1.74851	-2.45678	1.90482	-2.24586	-1.08137	-2.66779	2.1719	2.36357	1.84918	-0.826428	2.2203	1.08979	2.79518	2.53566	-1.3618	2.35163	1.07837	1.70078	-1.5321	2.59849	-2.51255	-2.50182	2.8923	3.01519	2.71393	-2.13216	-1.78941	-2.80144
C1	ACP1	pTyr	Nucleoplasm; Cytosol	-0.892929	-1.23684	0.825975	1.19656	-1.38119	-1.76268	-2.00429	-1.29576	-1.19469	-1.14096	-1.80118	1.57803	-1.76668	-1.96075	-0.6941	1.01631	0.784373	-1.9721	1.45001	-1.96254	-1.48718	-1.73631	-1.68042	-1.79415	1.65052	1.26868	0.840731	-0.924916	0.68511	-1.65743	2.04021	1.83991	-0.913129	1.58304	-1.37294	1.39047	-1.0999	2.05076	-2.0583	-2.06839	2.07492	2.32332	2.09812	-1.26978	0.963504	-0.999136
C1	PTPRD	pTyr	Secreted proteins; Vesicles	-0.86161	0.885378	1.23859	0.844549	-1.52336	-2.02574	-1.76747	-2.12479	-1.92685	-1.20778	-1.92726	1.04843	-2.06726	-1.95352	-1.59169	-1.14904	-0.676091	-1.87291	0.635259	-2.16998	1.4846	-2.08578	-0.872755	-2.05617	1.75714	1.49304	1.3284	-1.59949	1.58414	-1.06046	1.44418	1.36768	-0.880218	1.64632	1.34729	-1.00839	-0.820087	1.42926	-1.64446	-1.78815	2.14141	2.33419	1.70357	-1.68534	-1.05431	-1.41085
C1	PTPRM	pTyr	Plasma Membrane	1.04208	1.09629	1.36054	1.35074	-1.23465	-1.8681	-1.73859	-1.90821	-1.65999	-1.32374	-1.7781	0.927196	-1.9892	-1.81387	-1.08841	-0.855969	-1.24069	-1.7537	-0.464106	-1.98593	-1.23404	-1.81064	-1.20057	-1.87389	1.28837	1.35516	1.33432	-1.02097	1.49551	-1.10235	1.72122	1.79862	-1.01065	2.00583	1.13075	1.51746	1.14785	1.83266	-2.28198	-2.03521	2.19195	2.3028	2.1181	-1.67069	-1.30189	-2.00335
C1	MTMR1	pTyr	Centrosome	1.0759	0.858362	1.09049	0.858647	0.863125	0.792504	0.570844	0.473448	1.14259	-0.646634	-1.45353	1.09249	-1.54526	-1.53942	-1.09347	-1.06208	0.522868	-1.56954	1.48663	-1.98664	1.97164	-1.59828	1.09732	-1.27061	1.3898	1.09805	-0.973793	0.878737	-1.34127	0.870402	1.40694	1.64037	1.30301	-1.21692	1.53477	0.552245	-0.878579	2.08733	-1.97783	-1.65362	1.74306	1.70079	1.68214	-0.961932	-1.69663	-2.11637
C1	PTPN22	pTyr	Plasma Membrane; Nucleoplasm; Vesicles	-1.23428	-1.12165	-1.01361	-1.34464	-1.62282	-1.9001	-2.1222	-2.08975	-2.30322	-2.07833	-2.15746	0.693481	-1.70224	-1.84087	-1.53745	-1.22845	-1.14869	-2.31748	1.38382	-2.31696	1.05497	-1.95012	-1.58219	-1.91649	1.81196	1.90275	1.45453	-1.16888	1.88297	-0.873352	2.10541	1.01086	-1.36372	1.85829	1.79746	1.26374	0.756786	1.72299	-2.07608	-1.92935	2.26313	2.39797	2.20074	-1.97778	-1.48133	-1.95619
C1	CDC25B	pTyr	Microtubules; Vesicles	-1.12489	-1.01688	0.953037	0.966104	-1.83551	-1.17701	-0.9762	-1.03688	-0.937409	-0.905122	-1.7989	1.08923	-1.53055	-1.48069	-1.21185	-0.62083	0.975513	-1.68319	1.56356	-2.09705	1.44576	-2.22379	1.13218	-1.88005	1.97575	2.00207	1.5053	-1.33481	1.57785	1.03615	1.8948	1.70707	-0.832831	1.58927	1.07284	1.85062	0.68252	1.64715	-2.2977	-1.75037	2.13665	2.14022	2.37665	-1.87706	-1.39587	-2.03037
C1	PTPN12	pTyr	Plasma Membrane; Cytosol	-0.997921	-1.37248	0.997379	0.958529	-2.19801	-1.83522	-1.67654	-2.13842	-2.07252	-2.09764	-2.33503	-0.948359	-2.22833	-1.80931	-1.64252	-1.40389	-1.1956	-2.70227	1.79437	-2.5218	2.25292	-2.1153	0.947859	-2.44252	2.14226	2.38502	1.31154	-1.29532	1.77892	1.12663	2.4741	2.18739	-1.02653	2.15673	1.37462	1.60928	-1.22529	1.89323	-2.24132	-2.46337	2.74885	2.83065	2.6469	-2.19944	-1.9316	-2.69687
C1	PTPN3	pTyr		-1.12995	-1.38562	-1.00971	1.3774	-1.6695	-1.69713	-1.71845	-1.87216	-1.82034	-1.0682	-1.89748	0.847807	-1.8888	-1.92655	-1.71512	-1.54855	-1.14433	-1.98534	0.907939	-2.14651	-1.1326	-2.0023	-1.19086	-2.10323	1.38536	1.36937	1.45523	-1.77639	1.58462	1.20901	1.33504	1.33468	-1.05622	1.9266	1.17997	0.984709	-0.823101	1.40279	-1.98424	-1.7777	2.25429	2.31586	1.8711	-1.76733	1.07938	-1.68807
C1	PTPRJ	pTyr	Secreted proteins	-1.13258	-1.0602	-0.882622	0.871027	-2.15406	-1.62309	-1.7514	-2.23553	-2.24124	-2.04248	-2.04113	0.924151	-2.25139	-1.95615	-1.54502	-1.3088	-1.43414	-2.65923	1.63528	-2.41072	1.964	-2.19347	0.881841	-2.40388	1.96216	2.20634	1.38158	-0.99307	1.81232	1.06157	2.19718	1.91811	-1.36533	2.0339	1.75187	1.48255	-1.06539	2.27679	-2.32559	-2.36036	2.54161	2.73524	2.3579	-1.9425	-2.04563	-2.52777
C1	PTPN11	pTyr	Nucleoplasm; Cytosol; Nucleoli; Actin Filaments	-1.13642	-1.30747	1.11706	-1.42236	-2.30346	-1.4081	-1.92652	-1.90448	-2.37246	-2.46617	-2.32566	1.29129	-2.28927	-2.04296	-1.74964	-1.4528	-1.27396	-3.00345	2.28445	-2.6778	2.06627	-2.3835	-0.991469	-2.70894	2.20436	2.34642	1.63864	1.13341	2.07199	1.32446	3.00946	2.41862	-1.22106	2.3406	1.75119	1.86122	-1.17995	2.71781	-2.35229	-2.55911	2.93455	3.10257	2.76149	-1.93647	-2.14169	-2.98132
C1	EYA4	pTyr	Nucleoplasm	0.665211	-1.04398	1.02888	1.42181	-1.60616	-1.50419	-1.33238	-1.3893	-1.60104	-1.26215	-1.50673	0.834885	-1.82684	-1.9377	-1.05304	-1.74411	-1.56182	-1.03088	-1.06908	-1.7954	1.67474	-1.85466	0.918328	-1.88385	1.75227	1.69492	1.33693	-1.20363	1.31545	1.83081	0.77666	1.7849	-1.43381	1.20748	-0.610618	-1.83175	-1.21005	1.28699	-1.25532	-1.8308	1.88847	2.13221	1.36526	-1.47065	-0.942568	-1.59661
C1	PTPRF	pTyr	Secreted proteins; Golgi Apparatus	-1.2767	-1.39206	-1.37821	0.912979	-1.81598	-1.97348	-1.98449	-2.1998	-2.22266	-1.60278	-1.68264	1.47845	-1.8226	-1.38098	-1.00676	-1.78771	-1.69284	-2.00105	-0.809631	-2.30993	1.43452	-2.11129	-1.10316	-2.22406	1.92522	1.97716	1.29385	-1.85152	1.90362	1.37863	1.96545	2.26963	-0.979709	1.78522	1.09959	1.30054	-1.04108	2.08935	-2.02526	-2.07471	2.35671	2.4831	1.93237	-1.77804	-0.982057	-1.74791
C1	PTP4A1	pTyr		-1.01926	-1.48981	-0.576167	1.20869	-1.68897	-1.29011	-1.22662	-1.38221	-1.41948	-1.27977	-1.42202	0.793715	-1.47335	-1.21598	-1.19048	-1.49012	-1.18625	-1.07644	0.807532	-1.67529	1.37266	-1.62573	1.02252	-1.83202	1.50776	1.56858	1.35752	-1.30911	1.31972	-0.495802	-0.856404	1.71006	-1.38687	1.36915	1.18075	-1.57543	-1.53565	0.588402	-1.19268	-1.43493	1.5424	1.92083	-0.885917	-1.08617	-1.09971	-1.3195
C1	PTPRU	pTyr		-0.944443	-1.28225	-0.853344	0.93673	-1.59383	-1.98663	-1.84983	-2.00791	-1.82666	-1.3858	-1.77292	0.793224	-1.74119	-1.73893	-1.46542	-1.26173	-1.20403	-1.84097	-0.741876	-1.91031	1.09512	-1.92399	-1.24083	-1.928	1.48721	1.37102	1.43203	-1.53626	1.56777	-1.3026	1.31808	1.83676	-0.895997	2.05033	1.93488	-0.991374	0.767916	0.903001	-1.59638	-1.67755	1.83777	2.15409	1.24795	-1.33162	-0.800467	-0.816067
C1	MTMR4	pTyr		0.949715	0.854647	0.95749	-0.74439	1.03572	0.836305	0.638306	0.43224	1.17133	-0.724683	-1.45586	-0.717506	-1.43284	-1.48113	-1.22033	-0.816037	0.608513	-1.61049	1.27383	-1.75474	1.80707	-1.49651	1.10017	-1.21476	1.27263	-1.0072	-0.957307	-0.723239	-0.826265	1.31339	1.41057	1.39871	1.37619	-1.18556	1.23586	-0.588282	-1.0531	1.91952	-1.90276	-1.62216	1.69932	1.58126	1.59057	-0.810539	-1.6908	-1.77792
C1	PTPN14	pTyr	Nucleoplasm	0.903958	-0.856546	0.885864	1.04914	-1.73287	-1.76841	-1.79743	-1.59423	-1.69669	-1.47883	-1.93302	0.984107	-1.63473	-1.6475	-1.07291	0.949018	0.783182	-1.906	1.37706	-2.13411	1.9714	-1.92011	1.38825	-1.76622	1.94019	1.77677	1.41168	-1.31565	1.49764	-0.956765	2.14772	1.50137	0.837445	2.01374	1.296	1.83296	-0.82899	1.50937	-2.18689	-2.15993	2.14296	2.2061	2.1419	-2.21649	-1.62064	-2.3013
C1	PTP4A3	pTyr		1.22464	0.783701	0.865071	1.13387	-0.957383	-1.64831	-1.45452	-1.63549	-1.6345	1.0257	-1.7466	1.24436	-1.62329	-1.38401	-1.13362	-1.37108	-0.985578	-1.93712	1.53145	-1.90207	1.34649	-1.55187	1.60716	-1.18286	1.65755	1.55893	1.05389	-1.58105	1.4833	1.24357	1.87058	1.69979	1.22706	1.52692	-0.655563	1.3977	-0.685742	1.84132	-1.9371	-1.7647	1.92705	2.0546	1.69418	-2.02969	-1.12925	-2.04636
C1	MTMR7	pTyr		1.07365	1.21687	0.991497	-0.735214	1.21611	0.802158	0.56556	0.479955	1.17256	-0.641692	-1.36154	1.0269	-1.4351	-1.23049	-1.10013	-0.849531	0.533916	-1.47832	1.32328	-1.80981	1.73527	-1.50653	1.15542	-1.17242	1.21472	-1.41942	-0.958564	0.884493	-1.36109	1.36948	1.31686	1.62945	1.28264	-1.37123	1.40591	0.525349	-1.23448	1.93182	-1.87895	-1.58312	1.69215	1.56742	1.48732	-0.800088	-1.74926	-1.81751
C1	PTPN5	pTyr	Endoplasmic Reticulum	-0.80444	-1.01465	0.682662	0.846768	-1.34701	-1.87193	-1.92404	-1.87704	-1.85116	-1.59999	-1.85314	0.60469	-1.38281	-1.32537	-1.02767	0.703446	-0.879217	-1.99677	1.20342	-1.8931	-0.962847	-1.81868	-1.07626	-1.63701	1.61367	1.51917	1.34609	-1.54142	1.71104	-1.60393	2.3691	0.770979	-1.12835	1.76664	1.16396	1.71921	1.21652	1.30752	-2.00015	-1.8666	1.98644	1.96716	2.23117	-1.42819	-1.17085	-1.96702
C1	PTPRG	pTyr		-1.51858	-1.59438	-1.29166	-1.34999	-2.14162	-1.88719	-2.01903	-2.29022	-2.26749	-2.22154	-2.30627	0.925318	-2.24293	-2.04331	-1.81506	-1.50176	-1.56464	-2.41525	0.940398	-2.38668	1.3013	-2.25822	-1.04942	-2.30689	1.86312	1.96334	1.60708	-1.04657	2.04958	-1.07227	2.15057	1.4481	-1.56213	1.82717	1.69999	1.65493	0.774404	1.8336	-1.93723	-2.09581	2.54688	2.55616	2.37128	-1.48954	-1.60992	-2.20474
C1	CDC25C	pTyr	Nucleoplasm	-1.28335	-1.47505	0.921114	-1.18432	-1.91081	-1.40428	-1.34436	-1.51439	-1.32683	-0.771734	-1.90442	-0.863889	-1.83815	-1.3896	-1.59581	-1.21194	0.969563	-1.50778	1.26694	-2.00515	1.6189	-2.18251	1.45288	-1.99459	1.99133	1.93102	1.23904	-1.42974	1.8126	1.464	1.46558	2.29695	-0.901196	1.00488	1.50984	-0.9601	-0.909998	1.9315	-1.92384	-1.33378	2.21462	2.21225	1.96781	-1.05763	1.09381	-1.62362
C1	MTMR3	pTyr	Nucleoplasm; Cytosol	1.06983	1.24443	0.980088	-0.738548	1.19489	0.804908	0.571208	0.471205	1.18031	-0.637832	-1.33877	1.00523	-1.42033	-1.26894	-1.06739	-0.863397	0.537884	-1.48689	1.3091	-1.75969	1.8155	-1.55421	1.17854	-1.19657	1.21244	-1.42575	-0.955144	0.87245	-1.31283	1.37308	1.28508	1.66527	1.27889	-1.37726	1.37457	0.533364	-1.25748	1.89173	-1.91083	-1.57991	1.61859	1.57186	1.51168	-0.91695	-1.67124	-1.82417
C1	PTPRB	pTyr	Plasma Membrane; Plasma Membrane; Secreted proteins; Vesicles	-1.09578	-1.40778	-1.1949	-1.15595	-1.99462	-1.63459	-1.57991	-2.06717	-1.97732	-1.65544	-2.15304	0.777782	-2.10056	-2.12568	-1.82155	-1.5519	-1.50992	-2.20829	1.09711	-2.31453	1.51677	-2.31978	-0.948137	-2.20978	1.85978	1.89444	1.40105	-1.19215	1.78935	1.12973	1.94584	2.15655	-1.34208	2.00198	1.80277	1.36549	-1.13553	1.67195	-1.79116	-2.07369	2.32671	2.35892	1.95652	-1.90002	-1.79615	-2.10084
C1	CDKN3	pTyr	Cytosol	-0.927117	-1.05885	1.30651	1.29664	-1.57739	-1.35434	-1.22142	-1.74337	-1.50709	-0.952844	-1.70199	-1.01469	-1.67671	-1.5249	-1.27431	-1.20398	-1.0603	-2.13767	0.754945	-2.12691	1.4359	-1.98916	-0.754556	-2.26411	1.82601	1.87542	1.52386	-1.28973	1.71426	0.938056	2.04536	2.35333	0.934839	1.75968	1.0756	1.06932	-0.863524	1.3202	-1.97457	-1.69532	2.15932	2.43239	1.88968	-1.75159	-1.05118	-2.19487
C1	PTPN13	pTyr	Plasma Membrane; Cytosol	-1.16816	-1.02935	0.64575	-1.27334	-1.89269	-1.60182	-1.82976	-1.41751	-1.8538	-1.68451	-1.91795	0.887282	-1.78037	-1.45891	-1.21944	-0.695996	0.722045	-2.12099	1.93457	-1.91071	1.50309	-2.04128	-0.864533	-1.7692	1.93869	1.80489	1.17334	-1.29152	1.38461	-1.21812	2.01194	1.55205	-1.15272	1.48677	1.66962	1.45358	0.710259	2.11749	-2.40987	-2.12396	2.34631	2.28052	2.33456	-1.41165	-1.6482	-2.39191
C1	TNS2	pTyr		-1.55023	-1.69567	-1.13485	1.25025	-1.99003	-1.40041	-1.65587	-1.06484	-2.07915	-1.83787	-2.10004	1.80351	-1.95783	-2.46162	-2.1311	-1.37292	-1.75801	-2.11785	1.22198	-2.34346	1.81038	-2.2004	-1.25882	-2.26663	1.83285	2.23015	1.29874	-1.13066	1.78497	-1.00814	1.86721	2.4323	-1.28629	1.53926	1.25837	1.28358	-0.894955	2.27196	-1.74806	-2.22231	2.41716	2.50166	2.06487	-1.06703	-1.87152	-2.26498
C1	PTPN6	pTyr	Nucleoplasm; Nucleoli	-0.916668	-1.10655	0.956301	-1.50852	-1.78167	-1.74532	-2.03937	-1.98927	-2.72528	-2.31927	-2.3422	1.21171	-2.1128	-1.58914	-1.30749	-1.11244	-1.08851	-2.84103	2.2006	-2.52952	2.03519	-2.2653	-0.985788	-2.53286	2.07493	2.18756	1.75006	-1.0728	2.05755	1.13504	2.97857	1.82972	-1.38166	2.30415	1.94815	1.61583	-0.77481	2.33142	-2.32311	-2.48482	2.73707	2.99428	2.68973	-2.11738	-2.34061	-2.75759
C1	PTPRA	pTyr	Nucleoplasm; Secreted proteins; Vesicles	-1.16515	-1.52949	-1.27135	0.940671	-1.4717	-1.67857	-1.73461	-1.91052	-1.99003	-1.18005	-2.03417	0.866008	-1.91182	-1.90992	-1.6163	-1.05772	-1.39062	-2.18133	1.27711	-2.15956	1.23673	-1.9684	-0.937124	-1.9495	1.73236	1.85872	1.16577	-1.3315	1.61135	0.772579	1.66693	1.90958	0.903041	1.83572	1.60683	1.43169	1.25931	2.04886	-2.17282	-2.09536	2.15341	2.3487	2.28213	-1.73475	0.908286	-2.05395
C1	PTPN2	pTyr	Nucleoplasm	-1.50569	-1.7959	-1.21014	-1.37597	-2.08608	-1.20865	-1.43844	-1.62339	-2.17906	-1.78485	-2.15661	1.12679	-2.05442	-1.84245	-1.66681	-1.43703	-1.29394	-2.36378	1.31218	-2.31267	1.84262	-2.08261	-0.887228	-2.29992	2.04726	2.06213	1.86206	0.886883	1.99278	-1.31979	2.54675	1.71713	-1.27669	1.75536	1.87246	1.41363	0.789824	2.07394	-2.42219	-2.07969	2.46619	2.58095	2.50735	-1.60222	-1.70036	-2.47852
C1	MTMR2	pTyr	Vesicles	0.880689	0.730339	0.974178	0.795322	-0.763751	-0.57185	-0.817784	-0.921409	1.04376	-0.937654	-1.63467	1.04997	-1.60615	-1.71643	-0.851682	-0.989341	-0.76317	-1.60097	1.34559	-1.84972	1.72494	-1.6157	0.971702	-1.42627	1.34798	1.31851	0.73783	-0.563213	-0.721371	-1.30924	1.63337	1.58214	1.02176	-0.893955	1.56828	0.532686	-0.612517	2.13363	-2.0294	-1.78409	1.80245	1.84159	1.66541	-0.602253	-1.10346	-2.02981
C1	EYA2	pTyr	Cytosol	0.432256	-1.17742	0.362243	1.63924	-1.70507	-1.49605	-1.31838	-1.42126	-1.63859	-1.26206	-1.82745	0.835705	-1.79334	-1.77406	-1.51624	-1.76717	-1.1055	-1.63226	1.33626	-1.82345	1.99424	-1.80836	1.12421	-2.07345	1.69735	1.49863	1.35449	-1.19666	1.29449	1.37726	1.24594	1.46486	-1.75254	1.8548	0.731031	-1.41587	-1.37336	1.10624	-1.37511	-1.83944	2.04925	2.20551	1.27045	-1.31196	-1.51833	-1.53034
C1	PTPRO	pTyr	Secreted proteins	-1.20211	-1.48247	-1.03103	-1.14448	-1.86195	-1.81093	-1.65488	-2.31443	-2.03387	-1.76293	-2.2162	0.904877	-1.91987	-2.12499	-1.43701	-1.1684	-1.44554	-2.42824	1.51435	-2.24713	1.7136	-2.15345	0.829862	-2.34029	1.86195	1.87114	1.4994	-1.51493	1.67599	1.57815	1.9067	2.19631	-1.2273	1.88357	1.85956	1.36255	-1.16263	1.67576	-1.83956	-2.11824	2.24028	2.49616	2.14322	-1.55997	-1.52674	-1.67854
C1	PTPRC	pTyr	Secreted proteins	0.805759	-1.00756	1.19	-1.78925	-1.90266	-1.76206	-2.11959	-2.12771	-2.59577	-2.39101	-2.54743	-0.941313	-2.24003	-1.99874	-1.68002	-1.17062	-0.950363	-2.84305	2.29211	-2.45064	2.16428	-2.14321	1.28197	-2.49026	2.0687	2.19325	1.60337	1.06557	1.87585	0.916043	2.95245	1.57184	-1.52705	2.14819	1.90474	1.77829	-1.12769	2.38051	-2.30515	-2.4234	2.76303	2.84498	2.58783	-2.04639	-2.08531	-2.57498
C1	CDC25A	pTyr	Nucleoplasm; Vesicles; Golgi Apparatus	0.984588	-1.23459	0.989103	1.48829	-1.2287	-1.30671	-0.961434	-1.43452	-1.25611	0.826219	-1.48929	0.634416	-1.54724	-1.30261	-1.19178	-1.22041	-0.8466	-1.47781	0.750596	-1.98849	1.05171	-1.96904	1.0397	-1.75798	1.69648	1.5174	1.25057	-1.26337	1.66568	1.39119	1.28688	1.93269	-0.771246	1.2075	-0.639187	-1.35579	-1.01374	1.42157	-1.83035	-1.32939	1.5957	2.16395	1.42618	-1.29397	0.918997	-1.43762
C2	TPTE	pTyr	Cytosol; Endoplasmic Reticulum	1.02746	-0.852642	1.06559	1.12082	1.08247	-1.60641	-1.4345	-1.66666	-0.964695	-1.05568	-1.74729	-0.987155	-1.05301	-1.42816	0.802417	-0.542319	0.848789	-1.82094	1.48101	-1.90463	1.23502	-1.36701	-1.03176	-1.76855	1.43945	1.33191	1.14718	-1.36593	1.23566	-0.895285	1.99392	1.40969	1.28694	1.85287	1.38567	1.66657	1.17714	1.73516	-1.94891	-1.7291	1.90463	1.81417	1.70659	-1.17121	-1.01772	-1.72456
C2	DUSP12	pTyr, pSer, pThr	Nucleoplasm	-0.99272	1.00124	-0.931959	0.924965	-0.837712	-1.72071	-1.86806	-1.90684	-1.98569	-1.53817	-1.98516	0.947873	-1.33289	-1.40106	-1.00066	-0.73487	-0.868957	-1.53611	0.768242	-1.2336	-0.898847	-1.4896	-1.6153	-0.752667	0.646914	-0.725818	0.943575	-1.20316	1.47057	-1.37985	1.46003	1.20045	-1.45997	0.948729	1.85394	1.2628	0.835309	-1.20972	-1.78711	-1.26375	1.02114	0.917659	1.43786	-0.697226	1.10982	0.641118
C2	DUSP19	pTyr, pSer, pThr	Nucleoplasm	-0.854536	1.058	-0.834337	0.837867	-1.09023	-1.71307	-1.86102	-2.02159	-2.03074	-1.58344	-2.00438	0.803072	-1.25783	-1.41989	-1.10332	0.921232	-0.8388	-1.45917	-0.76882	-1.25135	-0.945076	-1.44781	-1.61545	-0.765764	0.617874	0.927904	0.924586	-1.36004	1.53451	-1.61142	1.13874	1.13607	-1.20206	1.10085	1.75165	1.64607	1.06132	-1.01148	-1.92927	-0.723063	0.926829	-0.935933	1.29039	0.830749	0.985612	-0.830979
C2	PTPRE	pTyr	Secreted proteins; Intermediate Filaments	-0.883686	0.763379	-0.767609	1.07346	-0.780032	-1.75873	-1.90078	-1.7489	-1.74686	-1.28131	-1.65539	-0.770572	-1.50058	-1.79114	-1.06138	0.841966	-0.991878	-1.8038	1.06843	-1.70367	-1.52606	-1.76883	-1.15673	-1.63106	1.12029	1.12028	1.26384	-1.55536	1.56551	-1.4066	1.76786	-0.569972	0.885999	1.61001	1.04336	1.62254	1.45891	0.9387	-2.10491	-1.64205	1.45281	1.81194	1.84927	-1.56333	-0.975527	-1.85268
C2	SSH2	pTyr, pSer, pThr		0.924371	-1.12422	0.833404	-1.16937	-1.13281	-1.36869	-1.56873	-1.05677	-1.44822	-1.3935	-2.00895	-1.08658	-1.24253	-1.12399	-1.0458	-0.995777	0.811288	-1.73025	1.4966	-1.27945	1.08361	-1.62513	1.1372	-0.778521	1.29279	1.06759	0.731038	-1.20977	1.25772	1.25732	1.38042	1.33707	-1.13522	1.08362	1.39872	1.08655	1.02406	1.3509	-1.66558	-0.804884	1.15024	1.01804	-0.951614	1.08276	1.20402	-0.892645
C2	DUSP14	pTyr, pSer, pThr	Nucleoplasm; Cytosol	-1.01052	0.841354	0.881447	0.927636	-0.89034	-1.87188	-1.90744	-1.94318	-2.10698	-1.64574	-2.04845	0.922476	-1.32034	-1.50175	-1.15296	0.817505	-0.916224	-1.83912	-0.564523	-1.74846	-1.35265	-1.57796	-1.55285	-1.13901	0.404439	-0.869824	1.24034	-1.27975	1.5056	-1.67821	1.85191	1.37472	-0.933659	1.77998	1.77108	1.8637	1.09217	-0.984827	-1.87544	-1.03172	0.942788	0.966007	1.56894	-0.989629	1.48696	0.705939
C2	DUSP28	pTyr, pSer, pThr	Nucleoplasm; Cytosol	-1.2306	-0.9941	-1.24531	1.01736	-1.50235	-2.19754	-1.9397	-2.08405	-2.35562	-1.77032	-1.94204	1.14642	-1.79677	-2.04784	-1.64729	-1.44939	-1.8165	-2.11729	-1.92962	-1.98937	-2.44709	-2.16523	-2.05396	-1.92013	0.69918	0.840093	1.17249	-1.16166	1.62883	-1.68553	1.1283	1.6971	-1.33236	1.93398	1.34399	1.94494	0.567543	0.88026	-1.14043	-1.19513	1.35497	1.32848	1.55242	-0.541994	1.52822	1.84625
C2	PTPDC1	pTyr	Nucleoplasm	-0.771589	-1.01779	0.780714	0.997041	-1.32423	-1.74393	-1.87546	-1.77845	-1.6598	-0.826906	-1.68946	1.09884	-1.57224	-1.98754	-1.2678	0.915345	0.873621	-1.90154	1.08096	-1.89851	1.08405	-1.8263	-0.907014	-1.69459	1.4101	1.42209	1.14113	-1.38661	1.36698	-1.3143	1.94345	1.51134	0.977193	1.99233	1.00559	1.67842	0.923615	1.43818	-1.99681	-1.73736	1.83587	1.87372	1.91619	-1.42331	-0.99148	-1.58355
C2	DUSP22	pTyr, pSer, pThr	Nucleoplasm; Vesicles	1.04839	1.23414	1.04852	1.13201	1.18706	-1.58114	-1.65919	-1.80469	-1.85885	-1.22321	-2.02872	0.827229	-1.09172	-1.43136	-0.809995	0.992398	-0.719645	-1.48057	0.86121	-1.3205	-1.33321	-1.35746	-1.67411	0.832804	-1.00677	-0.889302	0.929515	-1.35757	1.46919	-1.52891	1.20852	0.991066	-1.16022	1.23574	1.56344	1.56757	1.17113	-1.83186	-1.56363	-0.9916	1.05977	-1.08312	1.28101	0.910694	1.01759	0.696514
C2	DUSP7	pTyr, pSer, pThr		-1.23313	-1.05096	-1.14353	0.9967	-1.17278	-1.78561	-1.83501	-1.80363	-2.27288	-1.64846	-2.0606	0.829202	-1.48814	-1.53948	-1.25414	0.574942	-1.04108	-1.54246	0.754023	-1.38182	-1.03126	-1.40627	-1.41296	-0.983541	0.907503	-0.930861	1.26185	-1.33339	1.3117	-1.62814	1.81102	1.16837	-1.24222	1.68095	1.66014	1.24688	0.656665	-0.804741	-2.15701	-1.28046	1.30027	0.842686	1.38904	-1.09218	1.08341	-1.03795
C2	CDC14B	pTyr	Nucleoplasm	0.784852	0.829841	1.23368	0.990287	-1.08489	-1.27672	-1.11653	-1.1694	-1.11078	1.09135	-1.41812	0.659352	-1.07837	-1.40805	-0.645382	0.808422	1.13676	-1.82658	1.18227	-1.8747	1.56573	-1.61669	-0.939286	-1.50081	1.4108	1.25393	1.18771	-1.17424	1.48831	-0.988096	1.7577	1.38186	1.27962	1.86678	0.890786	1.68037	0.668897	0.904548	-2.01999	-1.32956	1.59995	1.83595	1.73917	-1.2469	-0.962987	-1.79964
C2	DUSP3	pTyr, pSer, pThr	Nucleoplasm; Cytosol	0.991809	1.39612	0.953281	1.03084	-0.909275	-1.85862	-2.05762	-1.60512	-1.83633	-1.4159	-1.99167	1.45225	-1.38786	-1.72411	-1.1288	0.908371	1.036	-1.88364	1.28835	-1.45159	-0.871932	-1.50247	-1.58782	-1.06586	1.18875	0.956024	0.931622	-1.22261	1.06402	-1.44144	1.55516	0.961099	-1.02494	1.40747	1.5419	1.40779	1.05695	-1.24051	-2.01062	-1.34285	1.14181	1.20341	1.80067	-1.26715	0.967252	-1.22317
C2	PTPRN2	pTyr	Vesicles	-0.91183	-0.801482	-0.749741	1.16025	-0.952064	-1.78383	-1.76923	-1.7574	-1.58601	-0.903043	-1.58586	0.66773	-1.49156	-1.75318	-1.2351	1.05166	-0.825216	-1.49773	0.590104	-1.70415	-1.55384	-1.90984	-1.53542	-1.50686	0.522474	-0.950212	1.24097	-1.47421	1.35364	-1.32863	1.66905	1.09155	1.13423	1.79445	1.5068	1.63446	1.12211	-0.827514	-1.59104	-1.35658	1.54923	1.40425	1.7112	-1.21904	1.06712	-0.704841
C2	DUSP6	pTyr, pSer, pThr	Nucleoplasm; Cytosol	0.959788	-1.21308	0.966562	0.962814	-1.05758	-1.94228	-1.71367	-2.15392	-2.17376	-2.01122	-2.10497	-0.939375	-1.61703	-1.51444	-1.45564	0.848722	0.813127	-1.90144	0.782785	-1.62689	1.26924	-1.72587	-0.995302	-1.63939	1.29742	1.3335	1.36236	-1.16894	1.63478	-1.34975	0.993271	1.56607	-1.02239	1.49417	1.27283	1.31714	0.896403	-0.943478	-1.45534	-1.32157	2.00228	1.84183	1.71142	-1.07265	1.28034	-0.842835
C2	PTPRZ1	pTyr	Cytosol	0.834538	1.02748	-0.84592	1.0059	-0.971946	-1.45278	-1.77827	-1.78259	-1.91998	-1.58399	-1.91647	-0.717476	-1.86141	-2.10424	-1.86032	-0.838545	-1.30026	-1.94564	1.21592	-2.15455	-1.57567	-1.9459	-1.39572	-1.89707	1.31001	1.38684	1.37299	-1.27927	1.67669	-1.16342	1.93549	1.34255	0.576649	1.58158	1.29581	1.73743	1.04783	1.51617	-2.03106	-1.8168	2.0308	2.11016	1.97173	-1.85422	1.02978	-1.43476
C2	DUPD1	pTyr, pSer, pThr		0.854211	1.37739	0.898031	0.936186	1.18885	-1.47832	-1.39815	-1.58175	-1.3532	-0.926942	-1.84779	0.926365	-1.11389	-1.4133	-1.08169	0.951876	0.669281	-1.52541	0.748934	-1.29411	-0.955179	-1.41867	-1.66991	1.14454	-0.846804	-1.0782	1.08635	-1.07708	1.56372	-1.29905	1.25477	0.709507	-1.18451	1.20312	1.53879	1.46422	1.13297	-0.992513	-1.57193	-1.08843	1.09548	-1.09798	1.05499	0.925208	0.811182	-0.558347
C2	CDC14A	pTyr	Nucleoplasm; Nucleoplasm; Cytosol	0.76758	0.838035	1.23465	0.993906	-1.09046	-1.23066	-1.05528	-1.00291	-0.98801	1.16242	-1.42635	0.730339	-1.01833	-1.41007	0.674908	0.834732	1.33488	-1.63209	1.09239	-1.78118	1.62194	-1.63758	-0.90399	-1.51143	1.42873	1.29476	1.09188	-0.986294	1.57898	-1.10575	1.72506	0.887847	1.42508	1.88197	0.930974	1.69064	0.712151	0.878645	-1.98042	-1.44672	1.69121	1.89019	1.72321	-1.13301	-0.991405	-1.76472
C2	TPTE2	pTyr	Cytosol; Endoplasmic Reticulum	0.944638	-1.21966	0.928864	0.914253	-1.14694	-1.65064	-1.48423	-1.64443	-0.961027	-1.05997	-1.85543	-0.977087	-1.62717	-1.69299	-1.35003	-0.520158	0.851495	-1.9228	1.66818	-2.07234	1.20579	-1.75457	-0.87474	-1.72399	1.67657	1.62039	1.11708	-1.35746	1.22909	-0.964114	2.08453	1.67838	1.11535	2.01209	1.50668	1.8055	0.964873	1.95274	-1.96433	-1.75945	1.98143	1.99278	2.06359	-1.19148	0.801386	-1.99287
C2	SSH3	pTyr, pSer, pThr	Plasma Membrane; Nucleoplasm; Cytosol; Actin Filaments	-0.963245	1.06598	-0.897265	0.921715	-0.925805	-1.60362	-1.70351	-2.03396	-1.86476	-1.39112	-1.98237	0.911933	-1.36964	-1.58019	-1.1356	1.19036	-0.791821	-1.73055	-0.918422	-1.07377	-0.935907	-1.39432	-1.65819	-0.748789	0.536582	0.932103	0.819883	-1.00381	1.44961	-1.18606	1.32503	0.99388	-0.90583	1.16495	1.38895	1.40854	1.15383	-1.21141	-1.76227	-1.19509	1.03317	0.899543	1.1456	-1.02621	0.841486	0.63816
C2	DUSP1	pTyr, pSer, pThr	Cytosol; Nucleoli	1.07045	1.34953	1.47099	1.33016	1.11097	-1.42416	1.12568	1.08538	-1.34308	1.00478	-1.63125	0.963741	-0.986396	1.00523	-0.732776	-0.725092	-0.651586	-1.13531	1.00091	-0.982431	1.19488	-1.20076	-1.12455	-1.49586	0.741074	1.13233	1.09449	-0.887273	1.43829	-1.47936	-0.741383	1.63289	-1.15259	0.950774	0.99175	-1.07222	-1.16113	-1.52061	-1.63204	-0.983526	1.08011	1.35384	1.52416	-0.865599	-1.06067	-1.53885
C2	DUSP15	pTyr, pSer, pThr	Plasma Membrane; Cytosol	-0.714499	0.971696	1.00344	0.871251	-0.760366	-1.78744	-1.80085	-1.86001	-2.13574	-1.78439	-1.81295	0.901807	-1.2487	-1.5641	-1.23703	0.745127	-0.676609	-1.58665	0.862244	-1.57946	-0.954982	-1.64193	-1.6584	-1.12884	0.71566	1.23206	0.99938	0.71866	1.59971	-1.37845	1.54566	1.05606	-0.941921	1.10332	1.49311	1.28789	0.860371	-0.876283	-2.14029	-1.31265	1.39718	1.14948	1.33611	-0.920569	-0.820249	-1.07322
C2	DUSP4	pTyr, pSer, pThr	Nucleoplasm	-1.0357	1.18726	-1.01924	0.98622	-1.03151	-1.54076	-1.41667	-1.51158	-1.5896	-1.10976	-1.98055	1.09369	-1.0843	-1.22724	-0.994558	0.821064	-0.951416	-1.60364	0.819608	-1.45246	-1.03185	-1.40451	-1.69191	-1.12127	1.05133	1.33171	-0.932255	-1.23103	1.56556	-1.07244	1.27179	1.57724	-1.29821	1.05404	1.70107	1.29158	0.952423	-0.983773	-1.69705	-1.58668	1.40074	1.26978	1.4579	-0.764474	0.918226	-1.08057
C2	DUSP21	pTyr, pSer, pThr		-1.20042	-1.03546	-1.14843	1.01428	-1.09378	-1.73829	-1.87242	-1.8942	-2.12715	-1.61065	-2.01362	0.837185	-1.40248	-1.65822	-1.12993	-0.58651	-1.16128	-1.85865	-0.953901	-1.70946	-1.35199	-1.8655	-1.84597	-1.1825	0.584929	-1.02372	1.22939	-1.46433	1.53702	-1.84219	1.87008	1.23485	-1.07411	1.49957	2.03015	1.7381	1.05	-1.16991	-1.88986	-1.65125	1.41477	1.32179	1.39318	0.781097	1.27091	1.20557
C2	DUSP16	pTyr, pSer, pThr	Nucleoplasm	0.959667	1.13041	1.26091	0.769605	0.887285	-1.34047	-1.45165	-0.785693	-1.00139	-1.02464	-1.59585	1.18034	-0.889135	1.27726	1.28491	1.13809	-0.75087	-1.46044	0.788753	-1.2134	-0.770604	-1.11264	-1.37116	-0.664972	0.90704	0.987681	0.677045	0.820932	1.08759	1.04699	0.862802	-0.903631	-1.23094	1.08491	1.81472	1.09141	0.928567	-1.23758	-1.53194	-1.1708	1.2295	0.822408	1.22061	-0.860635	1.00413	-1.11809
C2	PTPN21	pTyr	Plasma Membrane; Nucleoplasm; Centrosome; Golgi Apparatus; Cytosol	-0.990262	-0.788819	-0.73398	0.890546	-1.17703	-1.82962	-1.90334	-1.74084	-1.74459	-1.25085	-1.84947	-1.14771	-1.72908	-1.9498	-1.52346	0.884127	-1.01119	-1.73859	1.16342	-1.6558	1.11246	-1.75829	-1.12108	-1.68196	1.45833	1.32531	1.23719	-1.57781	1.537	-1.38033	1.57531	-0.612288	0.83896	1.73966	1.00167	1.59739	1.23972	0.924361	-1.88303	-1.83505	1.80914	1.9423	1.84491	-0.99925	-1.40001	-1.89608
C2	SSH1	pTyr, pSer, pThr	Plasma Membrane; Nucleoplasm; Cytosol	-1.27787	-1.31911	-1.08474	0.706052	-1.24834	-1.46859	-1.61788	-1.88737	-1.92757	-1.50842	-2.03849	0.94557	-1.32417	-1.49265	-1.16519	0.988353	-0.797252	-1.74902	0.934126	-1.05255	-1.05284	-1.5454	-1.50655	0.893743	0.996073	1.07152	0.816404	-1.19087	1.58097	-1.11903	1.17494	1.02306	-1.03247	1.23776	1.24857	1.42767	0.878722	-1.15063	-1.769	-1.36882	0.899817	-0.894633	-1.02372	1.20735	0.913364	-0.784884
C2	PTPRT	pTyr		-0.921746	-0.890169	-0.870511	0.86866	-1.04516	-1.40364	-1.74674	-1.85152	-1.95105	-1.52453	-1.86912	0.627457	-1.63591	-1.66226	-1.34911	0.896112	-0.532022	-1.70335	1.19125	-1.75476	-1.3864	-1.78296	-1.56979	-1.68314	1.26508	1.10208	1.42126	-1.26376	1.63225	-1.1728	1.83734	1.15042	1.29465	1.72562	1.14609	1.6434	1.10237	-0.878483	-1.84003	-1.5222	1.76823	1.78734	1.36974	-1.49935	-0.977056	-0.747515
C2	DUSP5	pTyr, pSer, pThr		-0.936604	1.25254	1.01925	1.08667	1.06199	-1.17937	-1.11558	-1.16628	-1.56096	0.878722	-1.95013	0.728136	-1.23379	-1.4097	-1.12366	0.787298	-0.66223	-1.43441	0.982828	-1.25678	-0.885245	-1.15429	-1.30223	0.941584	-1.03981	-0.653767	0.849184	-1.05291	1.37243	-1.37142	1.34671	1.08153	-1.02582	1.20268	1.67869	1.55776	0.737479	-0.956445	-1.40056	-1.01001	1.18754	-0.943859	1.23651	-0.827658	0.996734	-1.07886
C2	PTPN4	pTyr	Plasma Membrane; Nucleoplasm; Cytosol	-1.2706	-1.37907	-1.18718	0.870971	-1.26703	-1.76454	-1.64467	-1.77571	-1.61552	-1.43704	-1.77569	0.773867	-1.69543	-1.95748	-1.54324	-0.913186	-1.1277	-1.6914	1.08528	-1.92328	-1.80685	-1.84755	-1.36281	-1.68486	1.38922	1.30537	1.34299	-1.44138	1.58418	1.03246	1.82772	1.32378	1.36889	1.85399	-0.832366	1.59728	1.41284	1.50358	-1.98187	-1.60214	1.94508	1.95282	2.13557	-1.30918	1.81463	0.836331
C2	STYX	pTyr, pSer, pThr	Nucleoplasm	-1.07964	0.960001	-1.24025	0.872078	-0.977349	-1.74419	-1.94747	-1.91436	-2.09068	-1.55576	-1.84055	1.09131	-1.11177	-1.44766	-1.13807	1.00694	-0.608955	-1.60246	-0.691049	-1.3363	-1.12103	-1.60644	-1.78586	0.919514	-0.833509	0.797236	0.874896	-1.45852	1.45657	-1.63365	1.03952	0.856555	-0.937862	1.06571	1.64296	1.40483	0.88005	-1.67595	-1.63286	-1.19387	1.06514	-1.0765	1.17499	1.3245	0.823806	-0.568857
C2	DUSP2	pTyr, pSer, pThr	Nucleoplasm; Nuclear membrane	-1.1409	1.18941	-0.973557	1.18161	0.968547	0.936522	-1.10622	-1.19055	-1.4342	0.921172	-2.07455	0.821364	-1.32259	-1.47654	-1.17677	0.949775	-0.957343	-1.59535	-0.742127	-1.3362	-0.975278	-1.57955	-1.69257	-0.908614	-1.27017	0.862549	-1.13305	-1.27122	1.62701	-1.36967	1.3744	1.11974	-1.36953	1.23919	1.79232	1.63715	1.00754	-1.22304	-1.48362	-0.942638	1.13415	-1.05287	1.30355	-0.891354	1.03699	-0.577111
C2	DUSP27	pTyr, pSer, pThr	Nucleoplasm	0.833478	1.20506	0.76597	0.997819	-0.865487	-1.68021	-1.84384	-1.89896	-1.96298	-1.52948	-1.86019	0.966182	-1.18642	-1.55634	-1.13019	1.17725	-0.570758	-1.58726	0.761971	-1.31871	-1.15945	-1.63951	-1.75504	1.03523	-1.01905	-0.820537	0.959039	-1.22029	1.50479	-1.38351	1.26582	0.785033	-1.11446	1.15667	1.63887	1.54002	1.06794	-1.26121	-1.6879	-1.05272	1.15503	-1.11053	1.13808	1.26641	0.902648	0.606195
C2	PTPN20	pTyr	Centrosome	-0.888903	-0.76425	-0.777227	1.21128	-0.787988	-1.7976	-1.72641	-1.7364	-1.59993	-0.89026	-1.64812	0.652982	-1.49603	-1.75955	-1.24418	1.05167	-0.649243	-1.48201	0.593112	-1.60432	-1.57904	-1.76208	-1.45158	-1.49473	0.512683	-0.983917	1.2114	-1.46415	1.3631	-1.27841	1.6445	0.67119	1.16544	1.7547	1.53873	1.64706	1.15669	-1.02491	-1.64148	-1.37117	1.49186	1.40251	1.54975	-1.1101	1.09862	0.858473
C2	DUSP9	pTyr, pSer, pThr	Endoplasmic Reticulum	1.38168	1.56136	1.48391	1.44369	1.25937	-1.22279	-1.61447	-1.60575	-1.82243	-1.3974	-1.97502	1.41231	-1.1183	-1.15115	-0.969134	1.50862	-0.818175	-1.68126	0.71339	-1.51743	-1.14142	-1.6065	-1.43882	-1.06174	-1.30588	0.925737	1.24544	-1.14606	1.17171	-1.59086	1.28511	1.47019	-1.23372	1.82798	1.25835	1.58004	-1.61346	-0.70312	-1.75141	-1.94654	1.17887	0.68555	1.48288	-0.90061	0.987694	-1.17305
C2	DUSP10	pTyr, pSer, pThr	Nucleoplasm; Golgi Apparatus; Cytosol	-0.973771	-0.949278	-0.782533	0.810618	-1.15465	-1.82601	-1.71572	-1.7405	-2.03332	-1.29908	-1.95407	0.814394	-1.19367	-1.30533	-1.26426	1.08799	-0.703427	-1.57902	0.875769	-1.28636	-0.842776	-1.18798	-1.75876	-0.739479	-0.858371	-0.663362	0.979384	-1.18853	1.34567	-1.59707	1.29847	1.22641	-1.13419	1.16051	1.62353	1.40082	0.822055	-1.33429	-1.58397	-0.832547	0.89783	-1.14103	1.40359	-0.67498	1.18116	-1.1887
C2	PTPN7	pTyr		-1.0065	0.668474	-0.981893	-1.08645	-1.24364	-1.84281	-1.85259	-1.8311	-1.79341	-1.62473	-1.97458	-0.78738	-1.74427	-1.9119	-1.43933	-0.598344	-1.36867	-1.99879	1.14246	-1.91171	-0.997371	-1.65628	-0.958341	-1.60467	1.51805	1.61011	1.29183	-1.383	1.63678	-1.54592	2.14014	0.89931	-0.938194	1.38723	1.86806	1.85742	1.1814	1.15849	-2.1223	-1.88301	2.00629	2.06433	2.3057	-1.31992	-0.957499	-2.0148
C2	STYXL1	pTyr, pSer, pThr	Nucleoplasm	0.993186	1.34435	1.03473	1.22689	0.953833	-1.71165	-1.8768	-1.86144	-2.04853	-1.53151	-1.82497	0.808848	-1.19175	-1.50435	-0.823226	1.21123	-0.627317	-1.52073	0.730926	-1.29512	-1.01753	-1.53657	-1.68891	1.1819	-0.997156	-1.13153	0.940275	-1.25684	1.46512	0.856808	1.23288	0.725856	-1.02498	1.06045	1.51594	1.40354	1.02264	-1.27921	-1.6252	-1.03588	0.935892	-1.06664	1.07794	1.02772	0.796613	0.564064
C2	PTPRN	pTyr	Endoplasmic Reticulum	0.767542	0.716921	0.775051	1.16777	-0.774449	-1.81208	-1.79159	-1.74318	-1.57737	-0.917867	-1.65201	0.669359	-1.49506	-1.74654	-1.26409	1.06163	-0.743825	-1.49801	0.595486	-1.72031	-1.59253	-1.83645	-1.42196	-1.47237	0.918726	0.947954	1.24696	-1.43292	1.34799	-1.37225	1.6021	0.594723	1.1833	1.74496	1.52658	1.69522	0.983938	-1.02355	-1.67792	-1.34628	1.51247	1.41417	1.57449	-0.789537	1.10292	0.606571
C2	DUSP26	pTyr, pSer, pThr	Nucleoplasm	0.976672	1.22155	0.84022	1.15484	-1.14145	-0.95834	-1.34717	-1.27934	-1.4971	-1.03482	-1.96584	0.920802	-1.41537	-1.51526	-1.28019	0.742582	-0.661741	-1.4441	-0.829279	-1.52222	0.799921	-1.75138	-1.71722	-1.21445	-0.88673	0.950341	0.824179	-1.09111	1.71888	-1.47451	1.10136	1.17375	-1.27088	1.15081	1.69487	1.00851	0.922411	-1.48395	-1.40897	-0.790112	1.07717	1.33221	0.93113	0.768684	-0.809989	-0.709914
C2	DUSP18	pTyr, pSer, pThr	Nucleoplasm	-1.1865	-0.941395	-1.02988	0.973796	-1.17351	-1.84673	-1.83381	-1.95626	-2.02102	-1.63937	-1.97547	0.961096	-1.29665	-1.59594	-1.06623	0.975213	-1.17789	-1.92596	-0.754144	-1.88886	-1.6928	-1.87767	-1.78644	-0.916764	0.600249	0.545451	1.22728	-1.27164	1.51526	-1.76022	1.99902	1.44354	-1.12685	1.94536	1.90804	1.88516	0.933299	-1.03188	-1.9741	-1.61935	1.44249	1.30358	1.63744	0.711982	1.25978	1.08619
C2	PTPRH	pTyr	Mitochondria	-0.905389	-0.998566	-0.852426	1.10224	-1.13842	-1.78965	-1.72895	-1.81468	-1.57012	-0.929723	-1.76902	1.03167	-1.64967	-1.66091	-1.16939	0.977152	-0.871258	-1.68308	0.540422	-2.0041	1.14518	-1.77785	-0.758644	-1.51015	1.47177	1.33618	1.23607	-1.44802	1.33998	-0.984748	1.58247	1.20595	1.03784	1.82345	1.27586	1.70409	0.608599	0.921905	-1.78878	-1.74326	1.87469	1.98785	2.00726	-2.26282	-1.12641	-1.99427
C2	DUSP8	pTyr, pSer, pThr	Cytosol	-1.09463	0.967945	-0.873838	1.00453	-0.996617	-1.66719	-1.92374	-1.79495	-2.0238	-1.518	-2.04137	0.795701	-1.41294	-1.51031	-1.31512	0.90452	-0.821445	-1.49281	0.938854	-1.228	-0.932024	-1.27151	-1.68922	0.932661	-1.08284	-0.807497	1.04055	-1.11103	1.3458	-1.46687	1.21697	1.15054	-1.15959	1.10468	1.57067	1.56634	0.83276	-1.29662	-1.48338	-0.879592	1.17355	-0.980864	1.31937	0.949728	1.14657	-0.917092
C2	DUSP23	pTyr	Nucleoplasm	-0.743306	-1.02899	0.700772	0.896176	-1.44097	-1.76179	-1.84808	-1.74706	-1.68094	-0.812117	-1.72639	1.00776	-1.50184	-1.8406	-1.01798	-0.897756	0.82914	-2.06486	1.10512	-1.82535	1.05409	-1.8231	-1.03184	-1.78002	1.55468	1.42753	1.15221	-1.43277	1.36464	-1.46326	1.8451	1.21157	-1.10913	1.88911	1.08739	1.57939	1.10388	1.36031	-2.0908	-1.57499	1.70952	1.83493	1.62521	-1.46958	-1.05551	-1.39418
C3	PPP1C-TRA2B	pSer, pThr	Nucleoplasm	2.35927	2.39334	2.16916	2.11159	2.92569	1.98283	2.32344	2.34831	2.63865	2.68279	2.40728	-0.933809	2.65801	2.94057	1.87129	1.6075	1.83178	1.88182	1.52759	0	1.38228	2.38955	2.17276	2.09334	-1.21902	-2.90039	-1.55486	1.45168	-0.282776	1.57347	-2.40034	-1.69112	-0.883834	-1.53418	0.952318	0.98589	-1.03328	0.954024	1.46526	1.66333	-1.18764	-1.32409	-2.56162	-1.54631	1.26812	1.76789
C3	PPP1C-ANKRD28	pSer, pThr		1.46179	1.29536	1.55247	0.988392	1.93414	0.965743	1.16746	1.23692	1.24586	0.836587	-0.873904	-2.46795	-1.70963	-1.76528	2.41631	-0.830897	1.16021	-1.13965	-0.71016	-0.567594	0.937545	0.932286	1.92696	-0.819152	-0.786076	-1.43699	0.633346	1.28167	0.574171	2.41369	-0.742328	-1.42409	0.616252	0.856994	-0.653966	-0.85041	-0.809566	-0.723697	-0.754324	-0.557961	-1.0158	-1.73478	-1.79676	0.709788	1.71443	2.35178
C3	PPP1C-SRSF10	pSer, pThr	Nucleoplasm	2.30835	2.56375	2.23105	2.30603	3.09538	2.10518	2.52293	2.43111	2.67418	2.78787	2.97579	0.399119	2.73483	2.89843	1.98111	1.96077	2.07869	2.07743	1.46049	0	1.49286	0	2.01014	2.08801	-1.56395	-2.68148	-1.43083	1.42723	-0.722901	1.21183	-2.53362	-1.6629	0.748919	-1.56341	0.939608	1.05451	-1.28114	0.818214	1.19394	1.30317	-1.73663	-1.39044	-2.52375	-1.69203	0.815193	1.60373
C3	PPP1C-PCIF1	pSer, pThr	Nucleoplasm; Microtubules; Microtubules	1.2739	1.58934	1.57777	1.14387	1.43456	0.995875	1.0214	1.06977	-0.780967	0.910308	0.989398	-0.593388	1.40768	0.755181	1.37925	1.60595	0.809295	1.28419	-0.86218	1.58643	1.0065	1.39467	1.30425	0.755541	-1.18749	-0.988444	-0.607315	-0.568616	-1.09608	0.985156	-1.83037	-1.69694	1.37448	0.858429	-1.53667	1.3167	-1.53499	-0.48439	0.69571	1.27042	-1.14571	-0.927082	-1.48406	-1.59082	0.833951	1.03663
C3	PPP1C-RPL5	pSer, pThr	Cytosol; Nucleoli; Endoplasmic Reticulum	1.74125	2.09197	1.99309	1.88734	2.10096	1.66754	1.55155	1.80331	1.96156	2.26603	1.90549	1.04607	2.11448	2.17169	1.70818	1.95994	1.39235	1.56561	1.50494	1.77948	1.27146	2.0445	1.54699	1.33627	-1.68434	-1.70861	-1.41549	0.747351	0.837719	0.843267	-2.25725	-1.27659	-1.07924	-1.90582	-1.41877	-1.18576	-1.51022	-1.27848	-1.07575	-1.29603	-2.02462	-1.21424	-1.9058	-1.84644	-0.840079	-0.844747
C3	PPP1C-PPP1R2	pSer, pThr	Nucleoplasm; Cytosol	1.31542	1.33242	1.43174	1.01208	1.44676	0.687736	1.12413	-1.29885	-1.22347	-1.53305	-1.16046	-1.57437	0.998208	1.47338	0.813907	-0.981917	-0.86413	-0.622453	-1.18008	1.20843	-0.860903	1.44369	1.17007	0.876136	0.952265	0.930069	1.34613	1.23108	1.09585	1.44463	-1.06241	-0.70928	0.822037	1.03042	-1.19754	-1.61464	-1.76968	-1.02051	0.790528	1.31344	-1.65551	-1.38319	-1.68133	-1.17668	1.58221	1.17684
C3	PPP1C-NCOR1	pSer, pThr	Nucleoplasm; Cytosol	1.78567	2.03906	1.93032	1.36999	2.47189	1.5581	1.90346	2.08521	2.04079	2.12412	2.30981	-1.13906	2.05669	2.10099	1.76311	1.37821	1.98002	1.62405	1.65433	0	1.23336	1.7976	1.2068	1.08158	-1.40832	-1.91585	-1.49233	1.01761	-0.831782	0.808879	-0.985725	-0.803533	1.44691	0.738078	-1.18758	0.865643	0.562625	-0.943056	0.993963	1.10444	-0.85415	-0.956014	-1.48025	-0.981333	-0.648374	0.596735
C3	PPP1C-PPP1R35	pSer, pThr	Nucleoplasm	0.644431	1.08118	1.23499	1.35703	1.26098	0.519998	0.699138	-0.563542	0.898886	0.624002	1.60007	-0.748594	1.31715	1.58385	1.39148	1.82812	1.48107	0.53649	1.63196	1.27877	1.37028	1.46886	-0.813913	1.3399	-0.943288	-1.24853	-1.27066	-1.29841	0.98	1.32695	0.594522	-0.841017	1.61176	0.962057	-0.942336	-1.11262	0.651412	-1.36969	1.10361	0.682018	-0.999931	-1.44531	-0.603794	-1.02039	-0.826179	-0.731192
C3	PPP1C-CD2BP2	pSer, pThr	Nucleoplasm; Cytosol	2.28297	2.48085	2.18194	2.25309	3.07116	2.06632	2.45732	2.42292	2.63131	2.83509	2.92814	-0.863837	2.76906	3.12801	2.1147	2.19258	2.16556	1.96563	1.7747	0	1.58041	2.97395	2.17976	2.37055	0	-2.62434	-1.47826	1.45145	-0.592389	1.44199	-2.39226	-1.69828	0.768088	-1.50523	0.989629	0.873155	-1.3383	0.756967	1.41674	1.43711	-1.36699	-1.41196	-2.21188	-1.5454	0.613153	1.50585
C3	PPP1C-AURKB	pSer, pThr	Microtubules; Nucleoplasm	2.09246	1.96553	1.87315	1.7936	2.28171	2.2426	2.35111	2.29095	2.04534	2.32481	1.54972	-0.821953	2.05256	2.07943	1.52512	1.77856	2.00618	2.09844	2.00165	2.0376	1.48549	2.08993	1.26171	1.70411	-1.58692	-1.56207	1.13711	1.80966	0.846062	1.3284	-1.16091	-1.3072	1.35308	1.03529	-1.64524	0.710593	0.981472	-1.23567	-1.46803	0	-1.41615	-1.33752	-1.02245	-1.02619	-1.04579	-1.12298
C3	PPP1C-PPP1R26	pSer, pThr	Nucleoplasm	1.65228	1.60506	1.71303	1.60977	1.16236	-0.914428	-0.875942	1.06556	1.09322	1.28535	1.14216	0.823462	1.74855	1.31656	1.38335	1.79928	1.11642	0.419092	1.02287	1.96468	1.81437	2.45179	1.98682	1.39575	-1.03268	-1.20013	0.719876	-0.507031	-0.640203	-1.32538	-1.57174	0.689383	0.838216	0.725288	-1.50386	-0.739548	1.00152	0.892455	-1.29773	-1.26942	1.29075	-1.17827	-1.5142	1.68727	-1.45744	-1.83709
C3	PPP1C-NOC2L	pSer, pThr	Nucleoli	2.23975	2.46364	2.38447	2.11379	2.55146	1.86945	1.69998	2.1295	1.91483	2.35877	2.00256	0.752528	2.22045	2.08813	1.86953	1.9899	1.54299	1.82752	2.1187	2.35866	1.57761	2.6463	1.65209	1.96532	-1.6602	-1.67703	-1.39306	-1.03509	0.868649	-0.977804	-2.37884	-1.28848	0.925148	-1.13943	-2.00536	-1.06489	0.76414	-1.30541	-1.19067	-0.99003	-1.82325	-1.28385	-2.31743	-2.06707	-0.966275	0.707431
C3	PPP1C-EIF2AK2	pSer, pThr	Cytosol	1.38422	1.71845	1.53059	1.41373	1.55392	1.81774	1.8527	2.01874	1.57789	1.58099	0.943073	1.54508	1.57182	1.74097	1.28346	1.51557	0.959248	1.40355	1.44522	2.41108	1.31868	2.06963	-1.26549	1.44932	-1.7038	-1.41647	-1.1302	1.09595	0.883394	-1.3306	-1.51183	-1.15979	-1.03457	-1.1388	1.03034	0.643475	1.44394	-1.1644	-1.40431	-0.930442	-1.80664	-1.36013	-1.56819	-2.05779	0.845343	-1.23605
C3	PPP1C-AURKA	pSer, pThr	Centrosome; Nucleoplasm; Cytosol	1.40797	1.52017	1.45467	1.52963	1.723	1.92758	2.01418	2.11242	1.86584	2.05664	1.77927	0.687875	1.82889	1.62794	1.41802	1.88621	1.63092	1.95235	1.51528	2.18588	1.2571	1.70798	1.06363	1.36977	-1.23564	-1.21566	0.786795	1.24196	0.86591	0.980308	-1.25405	-1.00585	1.38904	1.02361	-1.68673	-1.1371	-1.24019	-1.39063	-1.27009	1.22611	-1.54395	-1.15082	0.694732	-1.15197	-0.999732	-1.31089
C3	PPP2C-PPP2R5E	pSer, pThr	Cytosol	1.28675	1.26994	1.00335	1.40196	1.28762	1.78213	1.46999	2.02514	1.50764	1.68001	-0.821019	0.688653	1.12204	1.25351	0.720114	1.43537	1.76078	1.46566	0.913049	1.44716	1.39876	1.72264	0.938975	1.45094	-0.952399	0.750284	0.989096	1.56565	1.24616	-0.898323	-0.798377	-0.779208	1.11262	-1.07057	-0.873615	-0.751681	0.746351	-1.79438	0.925297	-0.629102	-1.40349	-1.21162	-1.00372	-1.02861	-1.50444	-1.28051
C3	PPP1C-POLD3	pSer, pThr	Nucleoplasm	1.98564	2.09876	2.10725	1.79248	2.3194	1.74778	1.75693	1.75422	1.49428	1.85043	2.69853	-0.607793	2.55084	2.17879	1.9627	2.1823	1.96399	1.58001	1.55392	1.98274	1.77637	2.15564	1.5473	1.81882	-1.47584	-2.14684	0.829945	1.53787	1.13356	1.26726	-0.974659	0.906883	1.67822	1.1687	-1.52119	0.890985	-1.85324	-0.655205	-1.02009	1.70744	-2.09245	-1.14671	0.664776	-1.55723	-1.1825	-1.38879
C3	PPA2	pSer, pThr	Nucleoplasm; Mitochondria	1.7749	1.56712	1.64835	1.41383	1.75575	1.27247	1.62077	1.26896	1.54645	1.04635	1.93506	1.07003	1.35139	1.62529	1.99344	1.76561	1.80547	1.88295	1.44035	1.59422	1.11923	1.59683	1.32036	0.805649	-1.13798	-1.58704	-1.66977	0.701536	0.835604	1.54427	-0.601173	-1.16366	0.796251	0.921693	-1.0257	0.708675	-1.59312	-0.789244	-0.945622	-0.636493	-1.38516	-1.31856	-0.866493	-0.938745	1.004	-0.574005
C3	PPP1C-HDAC6	pSer, pThr	Nucleoplasm	2.11828	2.2685	2.03565	1.93334	2.63399	1.61376	1.70425	1.87683	2.05081	1.85861	1.96297	-0.646891	1.96619	2.19465	1.80265	0.983263	1.69091	1.42455	1.36607	0	1.02755	0	1.00191	1.28206	0	-2.45923	0	1.23593	0.687544	1.23534	-1.8114	-1.33223	1.08192	0.65104	-1.37721	0.917811	-0.937003	-0.760014	-0.880386	0	-1.02126	-1.57818	-1.62995	-1.13439	0.890205	0.796153
C3	PPP1C-CDC25C	pTyr	Nucleoplasm	1.52885	1.16976	1.19335	0.861318	1.07069	1.8973	2.16722	2.09745	1.75905	1.70085	-0.986206	0.956591	1.66369	1.62783	1.47692	1.38643	1.6866	1.65837	1.66623	1.91796	1.37454	1.08645	1.28118	1.24457	0.619235	0.702608	-1.02781	1.43302	1.14644	1.05508	-1.14156	-1.18393	1.06851	1.05555	-1.67253	-0.984297	-1.52796	-1.59975	-1.10951	-0.782901	-1.61967	-1.39613	-1.19585	-1.20432	-1.14787	-1.21613
C3	PPP1C-HCFC1	pSer, pThr	Nucleoplasm; Mitochondria	1.75684	1.90339	1.71768	1.1423	2.04111	1.90136	1.87129	1.95759	1.95257	1.933	2.1701	-0.80927	2.31813	2.16499	1.8534	1.09031	2.2532	1.07171	1.46675	1.66436	1.44233	1.82818	-0.538759	1.27117	-1.54221	-1.72563	0.952813	1.96166	0.690431	1.12645	-0.511086	-0.979387	1.30208	0.947134	-1.52741	0.965814	1.02073	-0.777954	0.783285	1.76426	0.699685	-1.27262	-1.35139	-1.05159	0.952955	-0.843491
C3	PPP1C-CENPE	pSer, pThr	Nucleoplasm; Cytosol; Microtubules	1.71098	1.87891	1.50605	1.43067	1.79476	2.3001	2.24278	2.26107	1.95233	2.26945	1.29706	-0.867541	1.67574	1.88133	1.6175	1.76112	2.03062	1.98584	1.85368	2.33697	1.76413	1.9071	1.58542	1.93932	-1.02768	-0.918774	1.0463	1.85865	1.08804	1.2885	-1.18094	-1.1928	1.67706	0.799294	-1.4411	-0.944899	-1.14022	-1.54353	-0.98121	1.49853	-1.57339	-1.40298	-1.00852	-1.06309	-1.07471	-1.19712
C3	PPP1C-RRP1B	pSer, pThr	Nucleoli	2.18142	2.2186	2.23568	2.00733	2.55417	1.76592	1.69307	1.89192	1.97772	1.87931	2.53927	-0.878306	2.31822	2.51559	1.90935	1.51763	1.66395	1.71853	1.78703	0	1.51321	0	1.34118	1.59469	-1.64756	-2.10327	0.74834	1.05129	-1.04452	1.04293	-2.04819	-0.946935	-1.01452	-1.35312	-1.22227	-0.868232	0.858929	-0.969286	-0.819071	-0.868256	-1.58468	-0.858764	-1.97186	-1.42415	-0.738703	0.908333
C3	PPP1C-SFPQ	pSer, pThr	Nucleoplasm	1.84423	1.88776	1.85041	1.77308	2.22335	1.26777	1.63774	2.00281	1.95203	2.0119	2.4566	-0.774032	2.07974	2.28864	1.59169	1.3644	1.32601	1.69554	1.27053	1.98359	0.965411	2.54516	1.64266	1.80306	-1.15109	-1.7628	-0.916979	1.29043	0.627664	0.892761	-1.56315	-1.05165	-0.65936	0.814102	0.943608	-0.787216	1.09722	1.59063	1.69133	1.741	-0.919103	-0.768169	-2.09363	-0.996284	1.36638	0.858663
C3	PPP1C-PGK2	pSer, pThr		1.73456	1.6422	1.81714	1.78264	2.09633	1.01441	0.709823	-1.10966	1.44707	-1.39164	1.07468	0.549485	0.945219	1.32949	1.50448	-0.936475	0.919785	0.945417	-0.817658	1.09937	-1.10904	0.857839	1.74078	-0.912224	-1.1985	-1.85218	0.95672	0.577435	-0.902772	1.97316	-0.992322	-1.25113	0.865902	-1.12698	0.930134	-1.45311	-1.29523	0.842919	-1.68383	-0.897692	-1.86284	0.868513	-1.38194	1.44718	-0.957157	1.4224
C3	PPP1C-CDK9	pSer, pThr	Nucleoplasm; Cytosol	1.80754	2.07844	1.84869	1.32408	2.3357	1.92492	2.27297	2.04381	2.0352	2.10029	1.93314	-1.00051	2.13995	2.12562	1.96724	1.32533	1.56125	1.51505	1.43599	1.50906	1.654	2.15835	1.68488	1.58307	-1.59799	-1.52873	-0.927096	1.042	0.589507	1.27015	-1.43124	-1.30288	1.09385	0.700886	-1.35785	-1.09371	-0.985117	-0.725373	0.841455	0.843252	-1.28526	-1.53416	-1.57873	-1.1718	0.844804	-0.861061
C3	PPP1C-PKMYT1	pSer, pThr	Nucleoplasm; Golgi Apparatus; Nucleoli	2.12466	2.23024	2.12357	1.69751	2.32858	1.79239	2.13098	1.96911	1.87623	1.49487	2.23659	-0.496282	2.53933	2.56978	2.26371	2.55973	2.01569	1.56528	2.07933	2.59099	2.12049	2.55406	1.83318	2.40607	-0.729691	-1.24833	0.802069	1.81802	0.968368	1.42804	-1.09885	-0.91764	1.78533	0.758551	-1.46545	-1.26094	-1.72263	-0.852736	-1.63358	-0.682603	-1.30037	-0.948836	1.24895	-1.30826	-2.14659	-2.06788
C3	PPP1C-MYEF2	pSer, pThr	Nucleoplasm	1.31453	1.41376	1.67966	1.55816	1.65072	1.38782	1.48242	1.654	1.88056	1.96511	1.91303	0.624268	1.60841	1.39871	1.00793	1.42644	1.52044	0.985499	1.27508	1.33915	1.19546	2.09601	1.63671	1.73684	-1.09616	-1.75884	-1.47266	0.797534	-0.721165	-1.1709	-1.41293	-0.921471	0.804629	-1.02601	-1.00381	-1.06396	0.8389	-1.01098	0.891536	-1.18674	-0.940553	-1.55017	-2.02974	1.1874	-1.29491	-0.701468
C3	PTPMT1	pTyr, pSer, pThr	Mitochondria	0.982444	0.962215	1.04162	0.914376	0.912749	1.77029	1.70772	1.99138	1.76886	1.84408	1.63437	1.57684	1.59405	1.43898	0.931636	1.20077	1.65152	1.27848	1.33866	1.57226	1.03572	1.08755	1.16505	-0.975159	0.926175	-1.18427	1.00942	1.48328	1.18293	-1.26299	-1.07977	1.34084	-0.729294	1.64042	-1.67041	1.06615	-1.30275	-1.16107	-1.14554	-0.820585	1.02333	1.42434	-0.964823	-1.70518	0.959865	-1.38944
C3	PPP1C-NCL	pSer, pThr	Nucleoplasm; Nucleoli	1.74894	1.85441	1.81574	1.88319	2.28335	2.01574	1.99169	2.28012	2.21762	2.16802	1.62894	-1.05952	2.00889	1.99988	1.36528	1.42899	1.48097	1.72799	1.5821	1.84012	1.33156	1.71736	1.47851	1.2984	-1.31266	-1.77954	0.745377	1.2995	0.919675	1.1016	-1.88704	0.889976	-1.17999	0.935769	-1.45133	-1.33907	0.858717	-0.989895	-0.59059	-0.948874	-1.56971	-1.47975	-2.05871	-1.4385	0.878848	-0.828799
C3	CTDNEP1	pSer, pThr	Vesicles	1.0093	1.26742	0.837144	1.01954	1.16451	0.786939	0.95903	-0.81239	-1.07026	-0.751332	-1.54023	-1.60746	0.780821	0.8756	-0.832668	-0.850146	0.6331	0.943915	-1.22831	0.907418	1.26072	1.40633	-1.11385	-0.821744	0.752639	1.0307	1.1133	-1.09925	1.0526	1.04463	-1.33571	-1.27236	0.708339	0.854847	-0.776551	1.41448	0.89241	-1.14103	0.962851	1.70076	-0.932039	-1.58587	-1.36545	-1.67334	1.00013	0.703699
C3	PPP1C-CAMSAP3	pSer, pThr	Centrosome; Nucleoplasm	-1.16932	-0.805675	-1.0343	1.39233	1.66106	1.61891	2.10331	1.81579	2.27412	2.58585	2.32148	-0.848993	1.74579	2.15783	0.761893	1.49227	1.70701	0.883423	-0.749687	1.15761	1.68301	1.81597	2.04654	1.91274	1.04348	-2.26591	0.811623	1.57872	0.884616	1.58517	-2.2071	-1.59957	-1.34343	-1.79484	-0.951845	0.778558	-1.56078	-1.30591	1.53109	-1.43247	-1.2322	0.771459	-1.55291	-2.10902	-0.823182	1.94204
C3	PPP1C-MAP1B	pSer, pThr	Cytosol	-0.764214	-0.952215	0.600434	-0.824977	0.784023	2.08904	1.94911	1.72396	1.58437	1.53722	-0.988521	-1.15268	0.989886	-0.932404	-0.919907	-1.05346	0.839975	1.67649	1.43105	1.27497	0.970654	0.917353	1.72957	-0.627764	0.637678	0.577735	1.20254	1.8558	1.34929	1.37467	-0.952842	0.930872	-1.30043	1.38315	1.14208	0.94811	1.64963	1.52774	-1.50145	1.18684	-1.22702	-1.07642	-1.15891	-0.970231	1.06543	1.10547
C3	PPM1G	pSer, pThr	Nucleoplasm	1.8037	1.81286	1.88678	1.58116	2.1412	1.84425	1.73942	2.03954	1.62919	1.8048	1.12704	0.809703	1.79999	1.99167	1.76962	1.42335	1.25347	1.30775	1.09726	1.38113	1.09358	1.82468	-0.933736	1.30927	-1.95066	-1.24626	-1.23401	1.20707	-0.821522	0.894069	0.730886	0.599736	0.800592	-0.914837	0.887587	-0.94396	-0.892357	-1.23226	-0.952441	-0.645343	-0.856085	-0.983776	-0.83689	-0.859477	-1.43599	-1.45475
C3	CTDSPL2	pSer, pThr	Nucleoplasm	1.06231	1.76879	1.48172	-0.696992	1.65156	0.80924	0.855559	1.14817	-0.900001	0.621264	0.649038	0.919995	0.96336	0.930094	1.41801	-0.776091	1.10574	-0.876956	-0.811825	-0.710233	0.848913	1.59719	-0.968744	-0.894794	-0.893848	0.89447	1.02108	-0.898089	-0.593631	-0.660767	-1.49983	-1.53656	0.870781	-0.779683	-1.10597	1.54357	-1.43219	1.1101	-1.04528	0.936667	0.669752	-1.19127	-1.18093	-1.72058	0.868616	0.899199
C3	PPP1C-PPP1R8	pSer, pThr	Nucleoplasm; Nucleoplasm	1.45076	1.9048	1.88948	1.39717	1.67046	1.57963	1.68775	1.60641	1.57639	1.59057	2.30161	-1.35408	1.4914	2.24576	1.73117	1.87508	1.63914	1.42807	1.96738	1.60094	1.32415	2.22321	0.790649	1.76652	-1.65457	0.606155	-0.889549	1.16743	0.690836	0.570628	0.63906	0.85846	0.910537	1.19151	-0.940721	-1.25959	-1.38036	-0.922076	-0.85785	2.04268	-1.36681	-1.10217	-0.630326	0.793909	-1.36126	-1.53442
C3	PPP1C-HIST1H3A	pSer, pThr		2.15277	2.36248	2.2135	1.71805	2.67625	2.02613	1.78335	2.05093	1.90207	2.13495	2.06714	-1.25455	2.23302	2.48887	2.14816	1.82411	1.91388	1.90437	2.00047	0	1.46914	0	1.42335	1.79426	0	-1.7907	0.530516	1.41629	0.675225	1.4113	-1.25674	-0.799222	1.7856	1.08918	-1.65787	-0.806835	0.856249	-0.752797	-1.07305	0	-1.10718	-0.781976	-1.32621	-1.04861	-0.807192	-1.03574
C3	RPAP2	pSer, pThr	Cytosol; Nucleoli	1.51276	2.03083	1.72891	0.878995	2.01601	1.66209	2.09994	2.0053	2.03227	1.75804	2.31554	0.680717	2.07066	2.05553	2.17009	1.63506	1.53147	1.46496	1.08636	0.783073	1.59844	2.34002	0.938013	1.43917	-1.33722	-1.3277	0.695589	1.08459	-0.754576	0.948323	-1.36384	-1.37756	1.14584	0.819844	-1.38324	0.947884	-1.15836	1.04842	1.01834	1.19252	-0.810017	-1.45228	-1.10762	-1.38826	-0.844616	0.506912
C3	PPP1C-PPP1R11	pSer, pThr	Vesicles	1.48688	1.84085	1.77904	0.99467	1.89544	1.16999	1.03714	1.48586	-0.834726	-1.13515	1.52428	0.702992	1.68526	1.67405	1.69329	1.2926	1.52372	-0.858557	0.55779	1.59953	1.35335	1.81505	0.608505	1.18668	1.16028	-1.05503	0.9837	1.30228	-1.20788	1.11224	-1.31219	-0.791189	1.77616	1.0874	-0.833248	0.621101	-1.57987	1.49683	1.29982	2.0375	-1.46645	0.840712	-0.927342	1.41429	1.73839	1.81865
C3	CTDSP2	pSer, pThr	Nucleoplasm	1.18145	1.72263	1.30306	1.13581	1.7224	0.816354	0.865976	1.1129	-0.940555	0.623574	0.519045	0.44362	0.63054	0.602272	0.919522	-0.704325	0.728473	1.11666	0.736784	-0.709898	-0.5679	1.33768	-0.808984	-0.875024	-1.15998	-0.746798	1.0185	-0.882867	-0.580464	-0.709423	-1.45132	-1.16494	1.20905	0.870503	-1.17267	1.57158	-0.848976	-0.728064	0.983099	1.39344	0.820625	-1.39253	-1.15874	-1.66698	0.753911	1.15515
C3	PPP1C-MAPT	pSer, pThr	Plasma Membrane; Nucleoplasm	1.0579	0.945057	1.24814	-0.857051	1.30971	-0.966628	-1.22808	1.01264	1.13978	0.816312	-1.19488	-0.89585	-0.965373	-0.974057	-0.955438	-1.02013	0.903404	1.02294	-0.78177	-0.675977	-1.17373	1.17053	0.801185	1.12293	-1.07564	-1.47794	-0.975443	1.08841	0.899591	0.690572	1.76584	0.867094	1.26459	1.13449	1.3653	0.804908	1.2845	1.61324	-1.24397	1.40505	-1.88592	-1.33374	0.792422	2.14317	-0.946758	0.905682
C3	SSU72	pSer, pThr	Nucleoplasm; Cytosol	1.87796	1.97505	2.03184	1.21654	2.14113	1.67814	2.0025	1.92689	1.94682	1.65596	1.33463	-0.80276	1.89721	2.16662	1.7333	1.46411	1.61679	1.54513	1.42197	1.40551	1.35906	1.6837	1.35623	1.48983	-0.933758	-1.65558	0.77883	1.19781	-0.632522	1.03127	-1.40181	-0.934532	1.37604	1.11182	-0.991054	0.737224	-0.696131	1.0865	0.863934	1.10422	-1.13133	-1.40116	-1.64856	-1.57277	0.976205	0.920363
C3	PPP1C-KDM5B	pSer, pThr	Nucleoplasm	1.77457	2.00016	2.09759	0.916005	2.27259	0.78124	0.870482	1.16466	1.05134	0.612346	2.14799	-0.959493	2.17733	2.17252	2.04969	1.04308	1.88969	1.21323	2.0006	1.06019	1.56387	2.24386	1.14625	1.45751	-1.22094	-1.80312	-1.45873	1.61944	1.13009	1.00796	-0.81456	-1.00268	1.30584	0.712498	-1.32105	-0.818552	0.573907	-1.19081	-0.65673	0.897625	1.0687	0.613668	-0.648483	-0.622367	-0.920676	-0.633751
C3	PPP1C-UBN1	pSer, pThr	Nucleoplasm; Nucleoplasm	1.41945	1.81247	1.3989	1.23686	1.34755	1.41945	0.97572	1.36937	1.14765	1.84716	1.58764	-1.00981	1.06651	1.24871	0.718434	-0.723422	-0.974393	0.98942	-1.03346	0.943691	-0.7069	1.37107	-1.05231	0.945612	0.609517	0.753975	1.16156	-1.12845	0.834298	-1.26713	-1.80927	-0.662353	1.01555	-0.922604	-1.74151	0.870101	-0.51975	-0.865747	-0.839901	1.53079	1.01922	0.812356	0.795544	-1.90511	1.12435	-0.684823
C3	PPP1C-RBM26	pSer, pThr	Nucleoplasm	1.67127	1.65943	1.79091	1.63067	1.88603	1.3759	1.22931	1.17343	1.70827	1.44883	-0.773363	-1.13629	1.07985	1.34713	1.09961	1.13972	0.932118	1.03717	1.33734	1.89415	1.5766	1.69848	1.30178	1.83178	-1.65957	-1.15084	-1.07054	0.997821	-0.835138	0.931458	-1.37604	0.694126	0.832162	1.34269	-1.28381	0.710541	-1.73091	-0.905689	-0.904761	1.9129	-0.880793	-1.20339	0.879439	1.33725	-1.60443	-1.41889
C3	PPP1C-STAU1	pSer, pThr	Cytosol	1.36493	0.986041	1.39703	1.42898	1.42741	1.68766	1.48937	1.69066	1.73023	1.73338	-1.31112	-1.47886	-0.788739	0.982162	-0.969721	-1.06904	1.11006	1.81987	-0.869935	1.34208	-1.47311	1.25749	1.01313	-0.67043	0.707895	-1.75385	0.90731	1.2645	1.17117	1.34382	1.72203	1.09162	1.3177	1.76985	-1.04244	-1.1322	1.88142	1.94414	-1.9963	1.54046	-0.961974	-1.35293	-1.11605	1.93375	1.20595	1.56796
C3	PPP2C-PPP2R5D	pSer, pThr	Nucleoplasm; Cytosol	0.966866	-0.909001	0.812957	0.986107	1.22651	1.21005	1.10538	1.62003	1.23887	1.59042	-1.29804	-1.1667	-0.793432	-1.00597	-1.22333	0.989026	1.69018	1.66447	0.969257	1.09617	0.928191	1.20515	0.994827	1.49463	0.540433	0.717247	1.00553	1.24206	1.44402	0.803816	1.56453	0.720636	1.65554	1.21565	-0.799949	-0.92826	1.61299	1.16063	-1.12626	1.2005	-0.955541	-1.33938	0.875227	1.76574	-0.901173	-0.884373
C3	PPP1C-CLCN7	pSer, pThr	Nucleoplasm	1.40118	1.40079	0.984532	-0.486216	1.30266	1.6763	1.24198	1.64895	1.50624	1.32688	1.45346	-1.30645	1.55711	1.64939	2.08785	-1.22097	1.55677	1.79779	1.18642	1.00867	0.648598	1.43928	1.68069	-0.76693	-1.26658	-0.858842	0.654824	1.44659	0.839722	1.61889	-0.813349	-1.75142	0.969206	-0.737333	-0.793441	-0.802773	0.861113	1.16243	-1.31175	-0.968665	-0.856997	0.94758	0.881441	-0.980952	1.70547	1.2187
C3	PPP1C-KCNA6	pSer, pThr		1.12021	1.29653	1.16305	1.26287	1.37442	-0.689389	-0.675967	0.772707	0.922159	0.813961	1.31481	1.27398	1.35994	1.46548	1.21113	1.05587	-0.912172	-0.539898	-0.905977	1.58638	0.854318	1.46358	0.93509	0.868292	-1.46841	-1.42827	-0.886153	0.704903	0.725611	1.1065	0.815129	-1.21034	0.988005	-0.795991	-0.502257	0.570028	-1.03454	0.724492	-0.937462	0.829478	-1.59551	0.550811	-1.46658	1.21856	-1.3587	-1.0225
C3	PPP1C-SMARCB1	pSer, pThr	Nucleoplasm; Nucleoli	1.86213	2.14688	1.98262	1.27109	2.44037	1.67024	1.54264	2.149	1.76066	1.7589	1.66872	-1.51993	1.80976	1.88427	1.61327	1.01636	1.5945	1.51731	1.48843	0	1.03324	1.88116	1.01842	1.51217	0	-2.00004	-0.843062	1.40299	1.09626	1.35193	-1.11154	-1.40512	1.38146	0.93943	-1.025	0.957841	0.99035	0.98904	-0.746665	0	-1.02911	-0.707402	-1.17254	-0.840565	0.994146	0.935875
C3	PPP1C-SLC7A14	pSer, pThr		1.77559	1.53938	1.87167	1.20984	1.92279	1.0794	0.733033	1.44116	1.4535	0.759465	2.38595	1.0823	2.29448	2.10229	2.32925	1.78683	1.70984	1.21824	2.00403	2.03512	1.1861	2.27041	1.78468	1.54268	0.915644	-1.51806	-0.800514	1.21608	-0.719518	1.49567	-0.868199	-1.41726	0.901167	-0.711668	-1.23335	-1.64986	-1.6005	1.13218	-1.30471	-1.10685	-2.12606	-0.808718	1.08859	-1.47438	1.28095	-0.722162
C3	PPP1C-PPP1R42	pSer, pThr		2.22753	2.49887	2.15581	2.20774	2.77552	1.95789	2.15325	2.22255	2.22629	2.26292	3.03891	-0.611875	2.79056	2.981	2.27811	1.93203	1.96896	1.73556	1.14796	1.17386	1.02208	2.56452	1.3981	1.65238	-1.23919	-2.50814	-1.88072	0.524304	-0.95439	1.0732	-2.73103	-2.04595	1.15053	-1.2832	-1.36223	1.04983	-1.51238	0.690033	-0.572578	1.41838	-1.6351	-1.96441	-2.18378	-1.79898	0.779821	1.00527
C3	PPP1C-NPM1	pSer, pThr	Nucleoplasm; Nucleoli	1.93132	1.95096	1.96684	1.77954	2.29555	1.90216	2.02779	2.11744	2.01674	2.1288	1.13217	-1.52092	1.37163	1.53083	1.86294	1.24558	1.60505	1.43782	1.54767	0	1.31112	0	1.52546	0	-1.80342	-1.53143	0.754352	1.40749	0.620108	1.80373	-1.53609	-0.817977	1.07266	0.764061	-1.39034	0.895089	1.16753	-0.949516	-0.731506	-0.717452	-1.10678	-1.03239	-1.66639	-1.14778	1.2173	1.41283
C3	PPP1C-ZBTB38	pSer, pThr	Nucleoplasm	1.54139	1.61208	1.42781	1.1807	1.02064	-1.2158	-0.881294	-0.889933	-0.996362	-0.699713	1.11222	0.680676	-0.629888	1.48765	0.840016	-1.13895	-1.14616	-0.490456	-1.18345	0.558503	1.02162	1.07474	-1.09521	-1.06963	-1.44629	-1.14667	0.912089	0.697181	-1.74893	0.816264	-1.11478	1.16558	-1.36428	0.857491	1.19766	-1.42826	-0.910281	-0.732418	1.18526	0.661267	-0.511797	0.886042	-1.49785	0.865826	-0.535153	-0.570944
C3	PPP1C-YLPM1	pSer, pThr	Nucleoplasm; Nucleoplasm	0.933075	0.868399	1.04211	1.1883	1.44155	1.73137	1.85825	1.8429	1.93605	1.92016	1.67173	0.620867	0.969408	1.01308	-0.758237	1.43077	1.82203	1.54526	1.4789	1.48452	0.950742	1.52636	0.809818	1.32876	0.635385	-1.31273	-0.890838	1.79595	1.22772	0.915408	-0.999837	-1.00572	0.813256	0.538749	-1.93118	-1.21507	1.20483	-1.49818	-0.960364	1.11961	-1.12965	-1.53368	-1.38827	-1.45152	0.540603	-0.999044
C3	PPP1C-DDX31	pSer, pThr	Vesicles; Golgi Apparatus; Nucleoli	2.29246	2.5543	2.41224	1.9383	2.64352	2.31056	1.99995	2.33442	2.18033	2.34232	2.4785	0.783305	2.69504	2.66702	2.40703	2.17027	2.13856	2.34375	2.09744	2.66773	1.90666	2.57133	1.71582	2.00445	-2.04714	-1.82872	-1.45867	0.87755	0.889044	0.828849	-2.42341	-0.861539	0.887915	-1.55092	-2.31868	0.600476	-0.926774	-1.25156	-1.00284	-1.07124	-1.6196	-0.858904	-2.1533	-2.52466	-0.892954	0.804523
C3	PPP1C-YWHAG	pSer, pThr		1.5347	1.57861	1.46482	1.42372	2.23716	1.69231	2.13475	1.89752	2.05534	1.86715	0	-0.839787	1.49232	1.67667	0.938473	-0.681533	1.14136	0.928498	-0.731599	0	1.01711	0	1.20992	0	0	0	0	1.15704	0.616266	0.987307	-1.53809	-1.76574	0.892988	-1.10862	-0.975183	0.91663	-1.04262	-0.96483	0	0	-1.35074	-1.56651	-1.4394	-1.30762	-0.981025	0.94576
C3	PPP1C-FKBP15	pSer, pThr	Cytosol; Nucleoli	1.28129	1.23822	1.54922	0.792407	1.45635	-1.44648	-0.568127	-1.40844	-0.712904	-1.18056	0.678315	0.329594	1.4973	1.5951	1.19221	0.511452	-0.862131	1.65351	-1.1947	0.754406	-1.10143	0.533825	-0.666492	0.716361	-0.844386	-1.45572	-0.505078	0.704982	-1.32463	-1.02634	-1.12286	-1.45526	0.542223	-0.875151	0.977845	0.891119	-1.51691	1.44076	1.85578	2.31262	-1.26242	-1.35362	1.26661	-1.83525	1.40918	0.738178
C3	PPP2C-PPP2R5C	pSer, pThr	Nucleoplasm; Golgi Apparatus; Cytosol	1.311	1.30389	1.20591	1.35551	1.43682	1.72213	1.71023	1.94997	1.54415	1.93614	-1.38	-1.07048	1.19641	1.05604	-0.945614	1.38889	1.874	1.19331	1.10084	1.29461	1.41835	1.47493	0.961853	1.52173	-1.17963	0.8449	0.643912	1.63709	1.16426	-0.995313	0.665249	-0.643869	1.25555	-0.915694	-0.829775	0.597664	0.855858	-1.64427	-0.811761	-0.663929	-1.26119	-1.25956	-1.1795	-0.755277	-1.50545	-1.16157
C3	PPP1C-CDCA2	pSer, pThr	Nucleoplasm	2.2567	2.28068	1.81272	1.83364	2.14079	2.37856	2.49946	2.47536	2.36705	2.32484	2.62703	-0.78384	2.67675	2.7883	2.4383	2.6158	2.65084	2.90677	2.83917	3.36033	1.89573	2.48402	1.94806	1.9475	0.656857	-1.45683	1.16574	2.23007	1.73628	2.17111	-0.784771	-0.906754	2.02054	1.19301	-2.17517	-0.90448	-1.19167	-1.02555	-2.11583	1.74808	0.639376	-1.84395	0.656124	-1.73774	0.79977	-1.78157
C3	PPP1C-NOM1	pSer, pThr	Nucleoli	1.67367	1.7565	1.88548	1.73365	2.0484	1.71361	1.77537	1.7602	1.71917	2.15918	2.18746	1.42596	2.44531	2.24231	2.02015	1.38398	1.28611	1.84883	1.59214	2.1716	0.835812	2.34594	0.948747	1.59014	-1.98433	-1.90663	0.612736	-1.08501	-0.990964	-1.06674	-2.21408	0.895115	-1.94502	-1.53984	-1.72117	-0.721774	-1.59718	-1.6196	-0.911014	-1.02289	-1.41191	-1.32905	-1.73581	-1.95823	1.0046	-0.63489
C3	PPP1C-RB1	pSer, pThr	Nucleoplasm	2.01501	2.23218	2.07006	1.47302	2.57125	1.49622	1.59971	1.94837	1.3912	1.54435	1.73041	-1.32934	2.12443	2.05398	1.65515	1.56193	1.8167	1.41232	1.83767	0	1.48131	2.03995	1.23692	1.5448	-1.25161	-1.67915	0.700596	1.26766	-1.07309	1.41968	-1.24268	-1.23835	1.4904	0.931288	-1.21466	-0.989756	-1.10078	-0.87721	-0.990769	0	-0.976457	-0.730995	0.681525	-0.988615	0.785951	-0.791294
C3	PPP1C-PPP1R7	pSer, pThr	Nucleoli	1.37142	1.55798	1.04098	1.52071	0.887445	1.62799	1.57079	1.8057	1.47569	1.68633	1.59018	1.56196	0.891332	1.32142	0.83499	1.40032	1.18761	1.95173	0.824207	1.68305	1.27195	1.67295	-0.843635	1.15298	-2.08215	0.692903	-1.12965	1.1047	0.625789	-1.79097	-0.99649	-0.638494	-1.00858	-1.07176	0.939208	-1.09601	1.5094	-1.75687	-1.2746	1.57987	-1.23534	-1.66131	-1.09292	-1.33093	-1.11855	-1.21869
C3	PPP1C-KNL1	pSer, pThr	Nucleoplasm; Nucleoplasm	1.6743	1.8174	1.47203	1.28915	2.02139	2.04344	2.21638	2.39004	2.06411	2.054	1.84965	-0.657286	2.17968	2.36023	1.85521	2.07893	2.39682	1.72753	2.17948	2.43941	1.76627	2.4579	1.49333	1.83866	-1.30067	-1.29523	0.65751	1.82177	1.22319	1.53893	-0.61915	-0.766887	1.72061	0.821124	-1.14746	-0.787934	-0.905686	-1.02313	1.21625	0.912203	-1.36825	-1.28692	-1.2264	-1.00039	-1.38726	-1.3364
C3	PPP2C-PPP2R5A	pSer, pThr	Cytosol	1.38606	1.42764	1.21898	1.4309	1.55813	1.57201	1.53223	2.06534	1.48707	1.70868	-0.870458	-1.05793	1.20307	1.32586	-0.70158	1.37147	1.92852	1.47508	1.06675	1.65405	1.5069	1.68849	0.99993	1.54255	-0.935292	0.668445	0.984119	1.61191	1.28971	-0.871429	-0.790598	-0.734523	1.18944	-0.891385	-0.936379	-0.983209	0.757296	-1.70648	1.0556	0.928851	-1.20443	-1.47255	-1.04228	-0.848032	-1.46494	-1.40793
C3	PPP1C-VDR	pSer, pThr	Nucleoplasm	1.94615	2.15109	1.96264	1.53006	2.22939	1.53246	1.72517	1.76998	1.65913	2.2592	-0.737826	-0.952204	1.61281	1.59414	1.28903	1.07096	1.74523	1.39803	1.57986	1.1003	1.13421	1.57442	1.22023	1.14165	-1.66132	-1.85109	-1.71346	1.30458	0.952778	0.983901	-0.617065	-1.10261	1.5198	1.03479	-1.18941	-1.23383	0.974503	0.887533	-1.37008	0.984286	0.717037	0.82699	-0.695257	-0.99508	0.704745	-0.941698
C3	PPP2C-STRN3	pSer, pThr	Nucleoplasm; Cytosol; Actin Filaments	-0.681137	0.595414	0.569675	-0.934751	0.506683	-1.52937	1.10758	0.529354	0.75061	1.12049	0.64694	1.49248	1.29216	0.731728	0.940053	0.912498	-1.38013	1.08662	-1.34451	1.33842	-1.21962	-0.783393	-1.74857	-0.851344	-0.465074	-1.12442	0.48566	0.778397	-1.01739	-1.80492	-1.58778	1.12178	-1.76539	-0.866616	-0.828742	0.985586	0.792249	-1.50805	-0.817	1.01634	-0.792363	-1.82973	-0.899842	-0.828556	-0.725067	-0.780348
C3	PPP1C-MPHOSPH10	pSer, pThr	Nucleoli	2.1693	2.45788	2.39925	2.22528	2.5381	2.42197	2.11956	2.4936	2.29373	2.57606	2.5132	0.835764	2.59965	2.53685	2.3071	1.83219	1.81151	2.26485	2.07021	2.27462	1.63665	2.60926	1.4542	1.83957	-1.80154	-2.06722	-1.08506	0.839448	0.691682	-0.849052	-2.32187	-1.17694	-1.05775	-1.73597	-2.11219	-0.923738	-1.04948	-1.39522	-1.11895	-1.1654	-1.70501	-1.00975	-2.19739	-2.26805	-1.09456	-0.854392
C3	PPP1C-NEK2	pSer, pThr	Centrosome; Nucleoplasm	1.93334	1.94551	1.66723	1.39697	2.10222	2.34877	2.44984	2.3281	2.2055	2.45705	1.65685	-0.836339	1.91495	1.87548	1.66085	2.25181	2.34973	1.97768	2.1022	2.24552	1.97981	2.04484	1.61221	1.91122	0.652085	-1.38653	1.06408	2.07071	1.07615	1.33923	-0.897805	-1.24761	1.78777	1.03858	-1.82268	-1.23304	-1.19813	-1.44294	-1.553	1.23118	-0.952009	-1.30047	0.821764	-1.44872	-1.0697	-1.41684
C3	PPP1C-URI1	pSer, pThr	Nucleoplasm; Cytosol	0.942321	1.12488	0.93313	0.511184	1.55375	1.03947	0.5153	1.03631	1.02421	0.902235	1.57141	0.6468	1.54458	1.2116	1.00329	1.76424	1.20428	1.21205	1.26532	1.25546	1.0268	1.73075	1.23558	1.0339	0.40207	-1.70777	0.812452	0.571745	-1.14879	1.08127	-1.74263	-1.22142	-0.632569	-1.00145	0.94284	1.09514	-0.800743	1.12444	-0.87644	0.875156	-1.69601	-1.42051	-1.6102	-1.00668	-0.908594	0.903227
C3	PPP1C-HYDIN	pSer, pThr	Plasma Membrane; Cytosol	1.35051	0.997467	0.733367	0.725177	-0.844538	1.31029	0.836826	-0.550993	0.954382	0.99963	1.47585	1.30763	1.66231	1.72419	1.71204	1.6475	1.11173	1.16213	1.54869	1.47397	1.01995	0.819586	-1.53615	-1.05507	1.19454	1.46783	-1.69212	0.93873	0.826728	1.01078	-0.654446	1.21633	0.947055	0.70074	-1.22517	-1.41471	1.93249	-1.80865	-1.72148	-1.42409	1.29523	1.29344	1.00337	-0.893735	1.44576	0.642981
C3	PPP1C-PPP1R13L	pSer, pThr	Cytosol	0.763912	0.811011	-0.939258	1.47975	-1.01705	1.17951	1.61271	1.57175	1.69658	1.17909	1.17526	1.54027	-0.636885	1.19259	-0.911178	0.995729	-1.07082	1.36221	-1.05925	1.5655	-1.65039	-0.648723	-1.41333	-1.31535	-1.73242	-0.727797	0.854463	1.62351	1.17044	-1.57253	-1.32745	0.755209	-1.58203	0.779502	1.11517	0.766223	1.97461	1.19819	1.7008	2.21557	0.642773	-1.32136	-0.738851	-0.890137	1.34206	-0.937132
C3	PPP1C-TSKS	pSer, pThr		1.3134	1.52916	1.29357	0.714864	1.55599	1.18364	-0.987819	1.16137	-0.836658	1.06073	1.41004	-0.631549	1.66969	1.98812	1.3518	1.12174	1.47199	1.46074	1.26486	1.7897	1.25483	2.03753	-1.18741	1.14622	0.949052	-1.29799	0.829949	1.50297	-0.902797	1.47312	-1.32288	0.833067	0.658898	-1.05638	-1.31484	-1.5988	-0.899173	-0.847006	-1.30476	1.00962	-1.31187	-1.1718	-1.78928	0.631838	0.839919	-1.66564
C3	CTDSP1	pSer, pThr	Nucleoplasm	-0.750082	0.883876	0.564077	0.908682	0.770379	1.1363	1.22624	1.21426	0.788384	0.627365	-0.703768	0.676698	0.751008	-0.797802	-0.957452	-1.32777	0.713152	1.52887	-0.718699	-0.94916	0.626436	-0.804808	-0.726204	-0.827382	-0.724919	0.506789	0.964717	-1.20254	-0.573159	-1.11302	-0.920404	-0.774486	0.916703	0.788873	-1.30706	1.45605	0.786296	-1.22716	-0.796994	0.845693	0.79163	-1.14325	-1.08781	-1.40857	1.0936	1.12358
C3	PPP1C-NONO	pSer, pThr	Nucleoplasm	1.62933	1.64756	1.59267	1.37204	1.92168	1.29388	1.63132	1.61612	1.3286	1.34546	1.64501	-1.24146	1.35714	1.40774	1.13435	1.17752	1.30574	1.08122	1.20342	1.70605	1.20631	2.17459	1.29132	1.42541	-1.01814	-1.87508	-0.67096	1.38972	-1.02961	0.828682	-1.23904	-0.89863	1.12301	0.95505	-0.635557	0.910169	-1.22811	-0.782733	0.848784	-0.781897	0.689943	-0.809072	-1.77187	-0.65489	0.982708	0.740185
C3	PPP1C-ELL	pSer, pThr		1.25959	1.60115	1.19918	0.795716	1.61003	1.57046	1.90806	1.6518	1.58058	1.80482	1.96913	1.30153	1.67605	1.68414	1.47267	1.48509	1.25707	1.20408	0.999664	1.2389	0.834648	1.52637	-0.943652	0.910717	-1.79955	-1.23159	-0.97361	0.962432	0.623167	-1.00454	-1.59488	-1.09573	-0.845297	-0.814069	-0.975103	0.69748	-1.14196	-0.926734	0.926243	1.34635	-1.57185	-1.57174	-0.963228	-1.52095	-0.730086	0.776221
C3	PPP1C-SRSF1	pSer, pThr	Nucleoplasm	2.24382	2.54987	2.21898	2.20845	3.07752	2.10692	2.55311	2.5341	2.70191	2.80241	3.47733	-0.547268	2.85943	3.03214	2.32807	2.07119	2.22537	2.06605	1.78856	0	1.68972	0	2.05487	2.24913	0	-2.66625	0	1.53415	0.310085	1.46416	-2.34601	-1.50735	0.918555	-1.35326	1.05259	0.850477	-0.853647	0.71648	1.15394	0	-1.33449	-1.50866	-2.3272	-1.55351	0.687476	1.26117
C3	PPP1C-SH3GLB1	pSer, pThr	Cytosol	1.31243	1.10901	1.29892	1.10363	1.48748	1.85224	1.15098	1.20105	1.11363	1.13892	-1.52391	-2.44095	-2.09195	-2.06529	2.48009	-1.43687	-0.83784	-1.2721	1.51868	1.12684	1.15399	-1.16794	2.69137	1.32586	0.604781	-1.2231	1.54224	1.13911	1.06701	2.69197	1.15152	-1.81572	0.830076	1.24369	-1.54365	1.14175	-1.28209	1.43849	-2.02976	1.06961	-1.66772	-1.71902	-1.2114	-1.25402	2.02474	2.46795
C3	CTDP1	pSer, pThr	Nucleoplasm; Vesicles	2.0637	2.39237	2.25236	1.46941	2.39061	1.89283	2.14024	2.17018	1.82717	2.18065	2.5271	0.581376	2.60515	2.60821	2.10168	1.83216	1.72933	1.99382	1.74753	2.16173	1.54375	2.27829	1.46586	1.92397	-2.06148	-1.60428	-1.45969	0.747022	0.762468	0.93761	-1.7349	-1.12147	1.00347	0.834563	-1.73382	-1.56765	-1.22739	1.31371	1.60409	0.892533	-1.46442	-1.87625	-1.4064	-1.73085	-0.812169	-1.05236
C3	PPP1C-HDAC7	pSer, pThr	Cytosol	1.76524	1.84453	1.75928	1.16974	2.13064	1.49181	1.61122	1.69772	1.48287	0.892186	1.47309	0.722523	1.84095	2.17221	1.69313	0.98572	1.57682	0.9959	1.40298	1.01498	1.09896	1.47234	1.09508	1.20018	-1.55231	-1.27346	-1.09905	1.37844	0.663121	1.12835	-0.830658	-1.31432	0.94564	1.16114	-1.18246	-0.869435	0.816731	-1.05673	0.725312	-0.740788	-1.03019	-0.839798	-1.1214	-1.01306	0.733347	0.704365
C3	PPP1C-WBP11	pSer, pThr	Nucleoplasm	2.11202	2.40737	2.11037	2.02954	2.99355	2.11823	2.43467	2.40823	2.66532	2.80731	2.81874	-0.903694	2.66911	3.00221	1.98691	2.15523	2.08546	1.88785	1.67274	0	1.60096	3.06302	2.14955	2.10809	0	-2.75069	-1.77623	1.33255	-0.465411	1.37794	-2.5217	-1.78664	-0.816341	-1.58766	0.931299	0.783971	-1.02137	0.778117	1.16297	1.47041	-1.56529	-1.6067	-2.49728	-1.56804	-0.633248	1.5046
C3	PPP1C-TRPC4AP	pSer, pThr	Cytosol	1.56113	1.38559	1.36002	1.37295	1.52843	1.38224	1.50218	1.36662	1.32907	1.58869	1.90966	0.643301	2.01493	1.33769	1.613	1.28336	1.5795	1.41346	1.3538	0.896178	1.33734	1.66335	-0.547209	0.703655	-1.1755	-1.64135	1.17108	1.26135	-0.88479	-1.14938	-0.685559	-1.12289	-0.630554	-1.08612	0.760754	0.662552	0.755403	-1.26886	-1.33482	-0.484204	-1.29529	-0.938141	-0.797973	-1.06675	-0.661534	-0.73088
C3	PPP1C-MARF1	pSer, pThr	Vesicles; Golgi Apparatus	1.65087	1.81472	1.56642	1.6574	1.66568	0.836688	1.38337	1.32469	1.05013	1.48599	1.36513	0.997803	1.46508	1.32871	1.48336	1.30926	-0.985142	1.12041	-0.642198	1.8928	1.18973	1.37338	-1.176	-0.852919	-1.27508	0.644369	1.23434	1.5642	-0.886569	-1.09726	-2.16763	0.70625	-1.18718	1.26873	-1.85463	0.793608	1.70405	-1.8316	-1.64371	-0.88805	1.20887	-0.820686	1.03581	-0.431373	-1.36565	-1.15824
C3	PPP1C-BRCA1	pSer, pThr		2.1877	2.28151	2.11353	1.84107	2.4257	2.10558	2.14888	2.23219	2.1279	2.20755	1.98867	-0.89196	2.23554	2.32042	1.69475	1.88708	1.83733	1.69226	1.84284	0	1.65258	0	1.11601	1.62324	0	-1.85077	0.628475	1.75688	0.705886	1.1679	-1.09863	-0.771859	1.6191	1.08706	-1.37892	-0.977451	-1.07472	-1.13063	-1.16579	0	-1.33906	-1.18203	-1.39246	-1.15327	0.858594	-0.974057
C3	PPP1C-TP53BP2	pSer, pThr	Plasma Membrane; Cytosol	1.76002	1.69927	1.75701	1.86961	1.97033	1.66665	1.66845	1.54199	1.71361	1.76475	1.23806	0.786533	1.49057	1.25826	1.40838	0.834957	0.964505	1.04677	0.923038	1.01022	-0.632813	1.1157	-1.04812	1.10063	-1.93477	-1.45827	-1.78099	1.44629	0.660378	0.714204	0.821827	-0.92506	1.0054	1.01279	0.752209	0.869005	-1.78133	-1.06076	-0.683732	1.19793	-1.55847	-1.55632	-1.25234	-0.929893	0.824424	-1.14352
C3	PPP2C-PPP2R5B	pSer, pThr		1.22056	1.36222	1.08088	1.39425	1.47054	1.67703	1.49091	2.25701	1.56758	1.90366	-0.95324	0.661944	1.15778	1.1762	-0.685576	1.54333	1.95806	1.32833	1.10799	1.35662	1.32507	1.56376	-0.804866	1.4077	-1.01122	0.66328	0.959414	1.63567	1.11037	-1.17363	-0.738183	-0.729208	1.28785	-0.972407	-0.90024	-0.879135	-0.78426	-1.75543	0.782973	-0.627387	-1.2486	-1.23865	-0.970804	-0.783157	-1.43451	-1.27837
C3	PPP1C-MKI67	pSer, pThr	Nucleoplasm; Nucleoplasm; Nucleoli	1.82092	1.88357	1.72521	1.29721	2.30063	1.69999	1.8839	1.933	1.78281	1.91616	0	-0.82946	2.17882	1.86228	1.58576	1.63692	1.73389	1.73057	1.79886	0	1.64285	0	1.47279	2.03965	0	-1.86099	0.5916	1.18673	-0.956301	1.01387	-1.70703	-1.45343	1.3789	0.797363	-1.37442	0.787437	-1.31728	-1.09451	-0.849387	0	-1.44161	-1.2824	-1.57887	-1.24569	-1.20684	-1.06971
C3	PPP1C-ZFYVE9	pSer, pThr	Vesicles; Cytosol	1.61649	1.30176	1.3812	1.3274	2.0955	0.991747	1.27783	1.34635	1.38184	1.63412	1.76929	0.742166	1.73509	1.73629	1.48042	1.65324	1.94855	-0.587039	-0.514103	0.770084	0.787451	1.16921	1.074	0.579252	-1.54463	-1.63052	-1.25022	1.47422	0.800518	-0.661432	-1.35134	-1.16703	1.40591	-0.854253	-0.630541	-1.00597	0.828588	-0.672795	-0.889703	0.847989	-1.05572	-1.72031	-1.54318	-1.39196	0.450093	-0.909539
C3	PPP1C-TRIM28	pSer, pThr	Nucleoplasm; Secreted proteins	1.59149	1.74061	1.61823	1.08969	2.04471	1.30241	1.76078	1.91034	1.57636	1.64931	1.41939	-1.34824	1.5968	1.81666	1.50517	1.15754	1.97559	1.78106	1.89545	1.58977	1.03568	1.97241	-0.822982	1.76492	-1.52647	-1.33466	0.58978	1.82212	0.983666	1.16583	-0.650699	-1.48961	1.27589	1.4143	-0.857115	0.687728	0.975576	-1.14397	0.685558	1.60682	-1.43204	-1.08673	-0.830163	-0.707893	0.79946	-0.851637
C3	PPP1C-PPP1R21	pSer, pThr	Vesicles	0.994844	1.13911	1.07015	-0.980478	1.20765	1.34703	1.42363	1.21635	0.852159	1.05862	1.60856	-0.715467	1.39447	1.28863	1.26141	1.27377	1.77945	0.98515	1.21739	1.26621	1.75958	1.73992	1.05711	1.21197	-1.08661	-1.24429	-1.19888	-1.05567	1.01814	1.46398	0.919649	-1.13121	1.71216	1.57305	-1.66386	1.23553	0.619141	-0.585962	-0.582071	1.56577	-0.731312	-0.752989	0.786215	0.705428	-1.09158	-1.07353
C3	PPP1C-EIF2S2	pSer, pThr	Nucleoli; Endoplasmic Reticulum	1.12476	1.33754	1.33905	1.56701	1.40121	1.22429	1.05325	1.47378	1.33773	1.563	1.60795	1.27125	1.98331	1.52066	1.309	1.68131	0.94564	1.40065	1.08305	1.37631	1.02224	1.60084	0.930303	1.33744	-1.47424	-1.12854	-1.33049	-1.23312	-0.885371	-1.38032	-2.10793	-1.04572	-1.01317	-1.82419	-1.26333	-1.54669	-1.70433	-1.72124	-0.918117	-0.986406	-2.12362	-1.49354	-1.84336	-1.45103	-1.55704	-1.21236
C3	CTDSPL	pSer, pThr	Nucleoplasm; Vesicles	1.32916	1.82843	1.55097	1.3613	1.71859	1.03202	1.07955	1.5366	0.788717	1.14153	0.710902	0.771687	1.03242	0.812791	1.07966	-0.771117	0.869751	1.03708	1.12567	0.890377	0.947165	1.40628	-0.77238	1.32136	-1.36646	0.683612	1.0882	0.560842	-0.883399	-0.635311	-1.31094	-0.917406	0.825902	1.0536	-1.09882	1.42101	-0.933274	-0.723649	-0.808481	1.43886	0.642075	-1.40394	-1.04267	-1.69527	0.684113	1.1354
C3	PPP1C-KIF18A	pSer, pThr	Microtubules; Microtubules	1.7648	2.06228	1.56151	1.49468	1.77726	2.24736	2.19821	2.45633	2.24511	2.25396	1.97155	0.620124	2.00217	2.04639	1.67501	2.46985	2.27626	2.02925	2.13731	2.71945	1.86866	2.17842	1.49613	2.1314	-1.06774	-0.81036	0.781938	1.81073	0.953433	0.984942	-1.49513	-1.30477	1.59788	-1.20845	-1.52273	-1.05267	-1.09587	-1.46601	-1.20528	1.33417	-1.80369	-1.7208	-1.17295	-1.11776	-1.27255	-1.30426
C3	PPP1C-ORC5	pSer, pThr	Nucleoplasm; Cytosol	2.17306	2.2271	2.25649	1.74181	2.40344	1.5307	1.62328	1.74404	1.78443	1.55377	2.58305	-1.43293	2.49235	2.50901	2.19325	2.08838	2.19227	1.99672	2.51771	2.6854	2.33606	2.6772	1.78194	2.26505	-2.10325	-1.7474	1.10253	1.82289	0.929942	1.62238	-0.645617	0.901594	1.42891	1.43848	-1.64468	-1.45745	-1.72188	-1.16518	-1.37517	1.61757	-0.936491	-0.758376	0.880183	1.07451	-2.10368	-2.10116
C3	PPP1C-PPP1R10	pSer, pThr	Nucleoplasm; Nucleoplasm	1.87569	1.96192	2.13811	1.83188	2.00376	1.73752	1.70117	1.53919	1.66891	1.59153	2.40773	-1.31359	2.21405	2.12253	1.75121	2.01514	2.03163	1.67017	2.00794	2.6264	1.99383	2.78661	1.95595	2.14337	-1.67376	-1.17595	0.638639	1.42785	0.814838	0.912654	-1.28172	-0.711798	1.33797	1.4864	-1.52247	-1.23136	-2.05704	-0.561356	-1.22486	2.10004	0.823915	-1.34679	1.00415	-0.969619	-1.81523	-1.78334
C3	PPP1C-ARRB1	pSer, pThr	Nucleoplasm	1.61369	1.5542	1.56962	1.37224	2.11968	1.17028	1.30155	1.32661	1.6567	1.55658	-0.966898	-1.51336	-0.662524	1.19194	1.3648	-0.919946	-0.70195	-0.789179	-0.721071	-0.731275	-0.810032	0	1.63499	1.04655	0.496734	-2.13021	-0.932305	0.663163	0.91643	1.53074	-1.60218	-1.51109	-1.06841	0.725798	-1.00244	1.07107	-1.14344	-0.909678	-0.764119	0	-1.43895	-1.99035	-1.73942	-1.27948	1.28201	1.68155
C4	PPM1M	pSer, pThr	Nucleoplasm	-0.968515	-1.5371	-0.897855	0.849638	-0.893392	0.953194	-0.892304	-1.39471	-1.27725	-1.47371	-1.73874	-2.06167	-1.56711	-0.895278	-1.64897	-1.75815	-1.22748	0.843139	-1.90744	-1.17603	1.13967	-1.36652	1.18369	-1.08229	0.848323	1.37479	1.39441	1.21725	1.37379	1.36843	1.65367	0.759294	-0.960451	1.06324	1.32465	1.36076	1.43804	-0.6804	1.45525	1.12451	-1.09115	-1.47481	-0.652794	1.13922	0.75182	-0.837175
C4	PPP1C-PPP1R12C	pSer, pThr		1.21355	-1.27735	0.991821	0.987172	1.26535	1.07186	0.774624	-0.675757	-0.971551	-1.06956	-1.88861	-2.16697	-0.979974	1.31462	-1.10304	-1.56706	-1.20915	-0.913611	-1.7198	-1.21776	0.694793	-1.33853	-0.869564	-1.08191	0.669821	-0.970732	1.59295	-1.02436	-1.07494	1.62479	1.14433	-0.770816	-1.33703	1.32936	1.28829	1.1253	2.03589	-0.82767	1.58676	1.37232	0.995839	-0.814149	-1.45651	1.68266	1.36651	0.815204
C4	PPP1C-PCDH7	pSer, pThr	Plasma Membrane; Plasma Membrane	-1.25836	-1.5038	-1.08258	-1.12506	0.65284	0.989732	1.27934	0.866701	0.576827	-1.35367	-1.3949	-1.71125	-1.50757	-1.3524	-1.90179	-2.02302	-1.49166	-1.98513	-1.92245	-1.70212	-1.26481	-1.81906	-0.995122	-1.64268	1.42654	1.29971	1.44127	0.647106	1.22572	1.68979	1.9299	1.38455	2.39145	1.49501	-1.37359	1.74103	1.62738	1.84636	-0.957246	1.63639	1.30316	1.33757	1.48981	1.93075	1.76387	1.96945
C4	PPP1C-TPRN	pSer, pThr	Plasma Membrane	1.02696	-1.46027	-0.820455	-1.25853	-1.03662	1.02566	0.946908	1.06407	0.813708	0.884177	-1.86939	-1.62468	-1.11246	-0.817043	-1.10644	-1.71078	-1.11748	-0.771175	1.08619	-1.43057	-0.793252	-1.80185	1.2422	-0.771659	0.812816	-0.759733	1.26036	-1.08194	0.829934	1.52883	-0.977074	1.28155	0.99788	-0.956724	1.044	-1.48982	1.14734	1.28228	0.969381	2.03273	-1.26419	-1.23706	-1.36274	1.52218	1.53115	1.14874
C4	MYH8	pSer, pThr		-0.780699	-1.41277	-0.569217	-1.19014	0.93925	0.753998	-0.719137	-1.78475	-1.91667	-2.08473	-1.90833	-2.63887	-2.02808	-2.22433	2.27162	-1.91208	-1.05731	-1.67293	-1.55474	-1.38817	-1.32866	-1.6199	2.43387	-0.92106	1.07942	-0.891669	1.37062	1.33351	1.37148	2.93875	1.31402	-1.2321	-1.03525	1.08968	1.63456	1.44082	1.65994	1.02873	1.70238	1.53987	0.878611	0.935806	1.01709	1.95496	2.35085	2.79115
C4	PPP1C-PLN	pSer, pThr		0.937652	-1.78186	0.806371	-1.18427	0.759676	-0.652841	-1.58002	-1.81332	-1.46628	-2.13183	-2.17711	-2.65839	-2.04363	-2.07763	2.25111	-2.43916	-1.9541	-2.11122	-1.68099	-2.01723	-1.64318	-2.24675	2.61737	-1.54166	1.25619	1.1008	1.62646	0.714888	1.43833	2.9658	2.26858	1.78356	1.05088	1.75627	-0.955663	1.69237	2.26616	1.58889	1.75308	2.06043	1.75429	1.17118	1.11237	2.15752	2.57353	3.07799
C4	MYH3	pSer, pThr		0.989455	-1.06846	1.06765	-0.958272	1.34859	1.44624	1.48995	-1.27064	0.96495	-1.35639	-1.84039	-2.59392	-1.98112	-2.20412	2.23551	-1.93851	-0.886111	-1.62128	-1.45409	-1.23192	-1.29954	-1.49625	2.37722	-0.726436	1.06437	-1.14056	1.34314	1.66728	1.48188	2.9083	1.20969	-1.31272	-0.852239	1.2034	-0.90949	1.4935	1.5917	1.10843	1.25999	1.82679	-1.13413	0.93363	0.985727	1.43444	2.34245	2.8169
C4	PPP1C-WNK1	pSer, pThr	Secreted proteins; Cytosol	-1.52967	-2.17797	-1.54879	-1.94606	-1.4094	0.923708	-0.743915	-2.13783	-1.83681	-2.22302	-2.05741	-2.16302	-1.53873	-1.54022	-1.96791	-2.33959	-1.91336	-1.50838	-1.94403	-1.68977	-1.89817	-2.11781	-0.75747	-1.02751	1.1396	1.03744	1.90705	1.01662	1.67273	1.95098	1.59974	0.733312	1.09897	1.53424	-1.28144	1.70773	1.96849	1.61978	1.22215	1.1843	1.2063	-1.13586	1.40624	-0.724843	1.86069	1.82881
C4	PPP1C-RYR1	pSer, pThr	Vesicles; Golgi Apparatus; Cytosol	0.74493	-1.77184	-1.36187	-1.29101	-0.717974	-0.869707	-1.63581	-2.1605	-0.859372	-2.07616	-1.86738	-2.71265	-1.88537	-2.14352	2.19151	-1.92611	-1.212	-1.80801	-1.78364	-1.73059	-1.42332	-1.5952	2.11635	-1.29566	1.0331	0.719933	1.47883	0.666563	1.39035	2.90262	1.469	1.55872	0.930636	1.25268	1.2101	1.55537	2.18855	1.18157	1.23032	1.11789	1.02618	1.1954	0.829861	1.42523	2.14537	2.8362
C4	PPP1C-TNS1	pTyr	Actin Filaments	-1.04384	-1.67806	-1.26354	-1.53464	-1.00001	1.32729	0.840553	-1.47186	-1.54008	-1.39588	-2.16514	-1.73432	-1.55091	-1.88694	-2.04355	-1.85487	-1.3727	-1.51412	-1.54739	-1.43245	-1.53011	-1.9404	0.959236	-1.27738	0.782814	0.905437	1.14165	1.38087	-1.2452	1.30989	1.31493	1.5877	-0.830794	1.11487	1.52542	1.50027	1.03145	0.84491	1.24982	-0.760163	1.26427	0.918278	0.816151	1.8825	1.27136	2.04504
C4	PPP3R1	pSer, pThr	Plasma Membrane; Cytosol	1.51029	1.19868	1.17479	1.05819	1.26332	1.1587	1.20946	1.23743	-1.16589	-1.22919	-1.88396	-1.63774	-0.999602	-0.836874	1.41122	-1.48916	-0.875742	-1.30435	-1.55064	-1.16185	-1.05906	-1.34817	1.26761	-0.887038	-1.30273	-0.718661	0.939445	0.911205	0.987093	1.82628	1.1172	0.916344	1.20118	1.12737	1.14953	1.06474	1.33197	-1.53028	1.25979	0.825001	-1.19335	-1.19413	-1.25304	1.14406	1.49183	1.89129
C4	PPP1C-PPP1R18	pSer, pThr	Plasma Membrane; Nucleoplasm	0.889835	-1.69457	-1.20666	-1.61268	-1.04324	1.20887	0.817764	1.17453	-1.59222	-1.54747	-1.84221	-2.33697	-1.3105	-1.59804	-1.41593	-2.02587	-0.967702	-0.867453	-0.862554	-1.62925	-1.21115	-1.78034	1.1311	-0.593972	0.933535	0.589109	1.19077	1.13169	1.02108	1.66168	0.933865	-1.53505	1.23284	1.0487	1.96026	0.928502	1.36602	1.23663	1.36964	1.93143	-1.17921	-1.17856	-1.00649	1.32096	2.02791	1.70574
C4	PPP1C-ACE2	pSer, pThr		-0.839635	0.73314	0.602498	-1.72876	0.63364	0.934727	-1.15957	1.1027	-1.67672	-1.85447	-1.67838	-1.94379	-1.55425	-1.80398	-1.83406	-1.16801	0.524287	-0.756719	1.63511	-0.894186	-0.903663	-1.20233	0.843828	1.24952	0.637989	0.467885	1.5169	1.52116	0.901609	1.45106	-1.34369	-2.33751	1.03654	1.78848	0.952238	1.71705	-1.36066	1.01507	-1.16819	-0.967014	-1.60446	-1.71305	0.816569	1.72963	1.04538	1.56119
C4	PPP1C-PPP1R12A	pSer, pThr	Cytosol; Actin Filaments	-1.20137	-2.27171	-1.46076	-1.32411	-1.00515	0.585308	0.681271	-1.36216	-0.952544	-1.57762	-2.18132	-1.76275	-1.35974	-1.14101	-1.77522	-2.05712	-1.47317	-1.26506	-1.6106	-1.53678	-1.27243	-1.77915	0.929711	-1.48318	1.06379	0.704691	1.71056	1.0274	1.31699	1.58677	1.60965	1.49205	-1.04274	1.28573	0.940256	1.60596	1.81109	1.25496	1.28236	1.77007	1.14009	0.845335	-1.32614	1.8474	1.89254	1.60014
C4	PPP1C-PPP1R9B	pSer, pThr		-0.965341	-1.48184	-1.4605	-1.54734	-1.31363	-1.01492	-0.873033	-0.965232	0.800914	-0.790801	-1.55439	-1.50658	-0.942945	0.835232	-0.910438	-1.9227	-1.29648	-1.26446	-1.24375	-1.53766	-1.47954	-1.93648	-1.02966	-1.33861	0.485658	0.409752	0.936754	1.48199	0.768035	1.39834	1.01144	1.46053	-1.18045	0.792814	1.29967	-1.47874	1.04672	-0.960435	-0.836218	1.87182	-1.40434	-1.60563	-1.13836	1.17882	1.69381	1.43168
C4	PPP1C-PPP1R12B	pSer, pThr	Plasma Membrane; Actin Filaments	0.895546	-1.97252	-0.949061	-1.14449	0.878345	1.03118	0.725805	-1.19855	-1.43817	-1.75688	-2.31299	-2.47567	-1.8794	-1.25966	-1.94898	-2.19296	-1.64563	-1.05198	-1.84453	-1.7474	-0.966392	-1.89099	1.45671	-1.42129	1.2368	0.952431	1.86852	0.764803	1.29513	1.82454	1.53762	1.57897	-0.994099	1.11821	1.20669	1.71932	2.21384	1.87361	1.90328	1.99716	1.2654	1.39131	-1.40301	1.8648	1.71307	1.68245
C4	PPP1C-AKAP1	pSer, pThr	Mitochondria	-0.627812	-1.18955	-0.803885	-1.22937	-0.629368	-1.45964	-1.37791	-0.972161	-1.65678	-1.0049	-1.5785	-1.8793	-1.25899	-1.29752	-1.26072	-1.90921	-1.31671	-1.72046	-1.53733	-1.76701	-1.53529	-1.5658	-1.43573	-1.34184	0.884283	0.717473	1.1841	-0.712531	0.646573	0.770307	1.17161	-0.746534	0.987814	1.10169	0.807787	1.79942	1.57496	1.20114	-0.788715	1.55577	1.28204	-0.96917	0.784449	0.990868	1.57665	1.52054
C4	PPP1C-ARFGEF2	pSer, pThr	Golgi Apparatus	0.716607	-1.48719	-1.11157	-1.36515	-0.866343	-0.913166	-1.54865	-1.51296	0.608253	-1.40468	-1.7196	-2.26571	-0.77549	0.705516	-1.06747	-1.38932	0.952566	-1.40849	-0.769542	-1.53786	-1.22878	-1.84507	-0.759888	-0.984138	0.631308	-0.781474	-0.822819	-1.02308	1.06286	1.42761	1.50916	0.786956	0.854825	0.938448	0.721348	0.839193	1.51822	1.11265	-0.601612	1.5389	0.780474	-0.760066	-0.612993	1.99848	1.64771	1.58278
C4	MYH6	pSer, pThr		0.698676	-1.16537	0.580883	-1.08022	0.926927	0.595001	-0.726989	-2.00575	-1.89873	-2.00126	-1.76323	-2.5251	-1.76627	-1.99727	2.12209	-1.80607	-1.18478	-1.40995	-1.56514	-1.32769	-1.23885	-1.40318	2.27616	-1.22278	0.928159	-0.935445	1.40392	1.39201	1.4326	2.82852	1.27748	-1.08544	-0.952342	1.04426	1.40011	1.31433	1.3656	0.976079	1.58183	1.52614	0.932798	1.03516	0.815245	2.07369	2.20236	2.70577
C4	PPP1C-NEFL	pSer, pThr	Nucleoplasm; Intermediate Filaments	-0.749846	-1.45758	-1.05346	-1.32804	-0.70301	-1.10169	-1.68862	-1.40379	-1.86367	-2.23164	-1.23513	-2.0232	-1.02323	-1.17802	-1.10798	-2.10588	-0.887097	0.98598	0.851981	-1.70767	-1.73808	-1.34812	1.21707	-0.901365	1.10962	0.898342	1.36551	1.45792	1.40887	1.71565	-1.8524	-2.2423	1.23467	1.38772	1.7532	-1.1864	1.48444	1.40173	-1.27316	1.93433	-0.992655	-0.875781	0.971015	1.25491	2.12661	1.93121
C4	PPP1C-ITGA2B	pSer, pThr		-0.756662	-1.60444	-1.29638	-1.9596	-1.04784	-1.09279	-1.63659	-1.26104	-0.915681	-1.51321	-2.07777	-1.39054	-1.20004	-1.49778	-1.61686	-1.78105	-1.12228	-1.48481	-1.0789	-1.60641	-1.37339	-2.08469	0.837092	-1.38842	0.616845	-0.737844	-1.24878	1.26844	0.921299	1.59431	2.06934	1.38174	-0.944899	1.18074	1.57634	1.33788	1.17583	-1.03891	0.867521	1.07006	0.938767	-0.896139	0.969579	2.0329	-1.19884	1.60904
C4	PPP1C-TRPC5	pSer, pThr		0.873065	-1.25202	0.74322	1.05464	0.837537	0.930247	-1.19551	-1.45612	-1.10125	-1.91165	-1.51419	-1.39766	-0.852414	1.16327	-0.880071	-1.94409	-1.44199	-1.20958	-1.57149	-2.03852	-1.70045	-1.75623	-0.766429	-1.54737	0.984621	-0.819565	1.37484	0.516285	1.06277	1.12427	1.5292	1.14047	1.05502	1.23989	0.980135	1.63177	1.82322	1.33698	-0.816995	1.27893	1.13567	1.36148	0.93778	1.10017	1.83873	1.54456
C4	PPP1C-PPP1R14A	pSer, pThr	Nucleoplasm; Nucleoplasm	-1.08423	-1.90489	-1.11021	-1.29851	-0.793018	-0.726248	-1.25641	-2.0352	-1.52708	-1.93682	-2.33094	-2.13897	-1.56343	-1.13271	-2.03312	-1.82634	-1.74725	-1.57802	-1.75052	-1.80364	-1.14805	-1.63714	1.53208	-1.4345	1.29016	1.05733	1.38538	1.12103	1.04374	1.83995	2.0744	1.30156	0.862155	1.6107	0.687502	1.87189	2.38858	1.55614	1.56067	1.91423	1.36887	-1.09365	0.887256	1.11048	1.82781	1.43207
C4	PPP1C-PPP1R9A	pSer, pThr	Plasma Membrane	-0.813496	-0.822716	-1.03306	-2.01059	-0.601482	1.69608	1.47562	1.39459	0.915427	1.16536	-1.0473	-1.18236	-0.930555	-1.07724	0.985289	-1.02219	-0.900504	-1.23777	-1.21825	-1.11922	-0.7685	-1.55144	1.23338	0.526298	-0.770164	0.521925	0.867372	1.30141	-1.05073	1.63204	-0.975042	1.52232	1.41174	0.921454	-1.08038	-1.78107	1.50299	1.27672	-0.875766	1.79423	-1.77896	-1.38055	1.14203	1.07151	-0.893877	-0.797432
C4	PPP1C-SSTR2	pSer, pThr	Cytosol	-0.82319	-1.71481	-1.51467	-1.23557	-1.70388	-1.66804	-1.90205	-1.42396	-1.24348	-1.47334	-1.97381	-1.38572	-1.23592	-0.797221	-1.67953	-1.95238	-1.78555	-1.58268	-1.415	-1.77561	-1.84167	-2.23759	-0.990996	-1.59613	0.769438	-0.608408	0.687	-1.09461	1.25872	1.17119	1.928	1.75842	-1.04659	0.933869	-0.834928	1.10471	1.67645	1.4174	1.18084	1.62873	1.22067	-1.00566	-1.35658	1.99272	1.89666	2.0378
C4	CAMK2G	pSer, pThr	Plasma Membrane; Plasma Membrane; Cytosol	-0.975155	-1.75463	-1.37848	-1.61941	-1.05581	-1.42668	-2.04163	-1.65475	-2.01649	-2.19665	-2.08887	-1.90879	-1.55881	-1.66065	-1.77467	-1.93313	-1.51445	-1.26525	-1.72518	-1.44111	-1.73889	-1.71938	0.984733	-1.15915	0.76523	0.849087	1.6687	0.967401	1.48489	1.62718	2.24769	1.2746	1.47179	1.90627	-0.98142	1.45041	2.11134	1.88331	-1.01623	1.8072	1.10515	0.850492	1.3607	2.12229	2.17391	2.06729
C4	PPP1C-PTK2	pSer, pThr	Actin Filaments; Vesicles; Cytosol	-1.35054	-2.04388	-1.63729	-1.68277	-1.16599	-1.06822	-1.3487	-2.30591	-2.10459	-2.28899	-2.16999	-1.57256	-1.71436	-1.91353	-2.24896	-2.1204	-2.0024	-1.50342	-1.95018	-1.73299	-1.99297	-2.04303	-1.1474	-1.65855	0.987602	0.848271	1.45025	1.34183	1.64316	1.42894	1.67166	1.48371	-0.962145	1.25989	1.41374	1.72476	1.79467	1.49656	1.06815	1.63903	1.13788	-1.12777	0.919532	1.68174	1.49238	1.83162
C5	PPP1C-SCARF1	pSer, pThr	Secreted proteins	-1.31812	-0.858256	-0.731669	0.650246	0.708116	-1.51346	-1.66938	-0.817819	-0.873511	-0.778199	1.23026	-1.07506	0.620872	-1.548	1.66644	-0.692007	-0.513309	-0.652925	-0.670528	-1.33992	0.862277	-0.567639	1.11906	-1.5404	-0.479697	-1.30249	0.656483	-1.62987	0.965476	1.42097	0.812927	0.730909	0.914793	-1.05	-1.12025	-0.748222	0.842326	-0.735485	0.669457	-1.2147	0.878857	-1.78664	-1.0834	0.707151	1.06168	-0.679709
C5	PPP6C-PPP6R3	pSer, pThr	Plasma Membrane; Nucleoplasm; Cytosol	1.05848	0.832281	0.800409	0.549783	1.10736	0.8531	1.27246	1.31318	-0.906424	1.16006	-1.49209	-0.987385	0.565594	0.907022	0.796322	0.966573	0.612733	0.900811	1.57724	-0.652265	-1.18381	1.17769	0.657231	0.698256	0.613934	-0.748684	-1.04233	0.725428	-0.493677	-0.828413	-1.04183	-1.1159	1.26491	1.18392	-1.29072	-1.07447	-0.696577	-0.64644	-0.522701	0.768525	-1.04705	-0.854144	-1.53365	-1.53839	1.03296	-0.802016
C5	PPP1C-CNST	pSer, pThr	Vesicles	-2.9269	-2.83883	-3.09695	-2.59892	-3.49749	-2.55317	-2.14729	-2.48025	-2.59458	-1.85939	-1.9983	2.00554	-2.60365	-2.57791	-2.59519	-2.33425	-2.90898	-1.28362	-2.73337	-2.05947	1.71981	-2.59278	-2.41694	-2.38345	1.66266	2.23112	1.29716	-2.0877	1.45619	-2.09882	0.899972	2.46798	-2.05816	1.09601	2.63892	-2.17775	2.61485	-1.46061	-2.27806	-2.48889	2.15119	1.91258	1.54608	0.9967	1.39876	-2.33497
C5	PPP1C-MYO1D	pSer, pThr	Cytosol	-1.55344	-1.05959	-1.27955	-1.50112	-1.20294	-1.61751	-1.6825	-2.18979	-1.78239	-1.51328	-1.30439	1.41772	-1.16017	-0.912402	-0.99814	-1.48781	-1.51634	-1.27422	-1.63022	-0.924316	-1.04277	-1.43654	-1.03518	-1.56133	0.959889	0.737117	0.962769	0.546128	0.857778	0.905109	1.26536	1.41295	-1.38971	-1.141	0.665482	0.607566	-0.758652	-1.58509	-1.09013	-0.86449	-1.2278	-0.941883	1.07429	-0.543843	-0.920335	1.15602
C5	PPP1C-FGR	pSer, pThr	Plasma Membrane; Cytosol	1.16659	1.12736	1.02506	0.864618	1.31883	-1.26568	-0.907362	0.442562	0.680929	-0.911652	-0.816555	1.52976	1.02067	0.902517	0.977557	1.35281	-1.0199	1.07294	-1.23688	-0.727661	-0.996784	-0.732103	-1.42708	-0.610456	-1.03491	0.660093	-2.15882	0.737272	1.17871	-1.21159	-0.907613	-1.09629	-1.37667	-1.30481	-1.08679	0.764504	-1.13287	-1.32139	-1.1131	-0.729135	-0.979255	-1.66065	1.1161	-0.943565	-1.49196	-1.02631
C5	PALD1	pTyr, pSer, pThr		-0.890212	0.483048	0.558839	0.564982	1.07302	1.2274	0.951893	-0.80225	-1.70325	-0.649551	-1.30811	-1.89938	-1.37528	-1.64822	-1.85997	-1.23234	-1.42002	-1.20091	-1.84277	1.111	-1.0459	-0.954348	0.962079	1.10468	1.19632	-1.24992	1.17191	0.830171	-2.29384	-0.788784	-1.69661	1.3983	0.529132	-1.36238	1.33571	-1.76157	-2.04487	-0.904811	0.794788	-1.95688	0.852294	1.56874	-1.83907	1.72124	1.74974	1.74711
C5	PPP1C-CLIC5	pSer, pThr	Plasma Membrane; Nucleoplasm	-0.994356	-0.837686	-1.3175	1.01978	-0.81884	-1.05192	-0.985225	-0.671515	0.808892	0.957124	1.33808	0.917962	1.33821	0.879601	1.25921	0.852662	-0.742963	-1.39338	-0.893283	-1.24212	-1.399	-0.659478	-1.2589	-1.444	-1.0415	-1.03038	0.886571	0.689149	-1.30809	0.602003	-1.38719	0.761323	0.91535	-1.36845	1.106	0.675405	-0.965762	-1.24029	-0.735541	-0.587232	-0.932518	-1.69569	1.33462	-1.52689	1.02619	1.03358
C5	PPM1J	pSer, pThr	Vesicles	1.54338	1.62857	1.35859	1.27024	1.68459	1.12278	1.27815	1.2415	1.12764	1.41899	-1.58082	1.26622	-0.980365	-1.14377	-1.16779	-0.990998	-1.08307	-0.662004	-0.931589	-1.11502	0.994533	1.22762	-1.02508	-1.26513	-1.56621	-0.998763	-1.46674	1.49205	1.21536	-1.34789	0.994371	1.22631	-1.04957	1.37449	1.49777	1.2697	-0.624854	-1.2959	-1.362	0.93367	-0.705806	-1.02563	-0.920421	-1.27593	1.33418	-1.1535
C5	PPP1C-PPP1R3E	pSer, pThr	Microtubules; Mitochondria; Microtubules	1.27254	1.34082	1.5689	1.49958	1.20942	-1.09483	-0.728099	0.830875	-0.650161	0.935299	1.17022	1.35144	1.51034	1.62761	1.28678	1.32984	1.17914	-0.646742	-1.07605	0.779119	-0.502162	1.46286	-0.681779	-0.588563	-0.937621	1.10025	-0.948435	-0.969785	-1.29831	0.687421	-0.659269	-1.83443	1.06284	-0.962315	0.76009	-2.06582	-1.50784	-1.71151	-1.17268	-0.530488	-1.1906	-1.63498	-1.08789	-0.860167	-1.33116	-0.797483
C5	PPP1C-ANKRD42	pSer, pThr	Plasma Membrane; Nucleoplasm; Cytosol	1.14003	0.688905	1.39078	1.19215	1.28557	-1.06504	-1.09293	1.31806	-0.820972	0.582799	0.836353	1.19881	0.956754	-0.595946	-0.49566	-0.596	-1.55291	-0.673782	-0.932237	0.818563	-1.35822	0.637441	-1.44336	-1.59574	-2.31287	-1.75271	-1.10803	-0.859991	-1.43799	-1.39464	0.554725	1.39834	-1.44518	-1.34463	1.03603	-1.48861	-1.33642	-1.63777	-1.40864	-1.29615	-1.12429	-1.29017	-1.20668	1.24832	-1.3365	-1.33737
C5	PPP1C-SH2D4A	pSer, pThr	Cytosol	-1.41448	-1.04855	-1.23271	-1.43775	-1.11383	-1.08885	-1.48368	-1.61637	-1.84058	-1.22619	-1.67357	0.75535	-0.91741	-1.13511	-1.55421	-1.45304	-1.63487	-1.42215	-0.689717	-1.05624	-1.30903	-0.80748	-1.42075	-0.776279	0.603687	1.19213	1.03919	-0.843048	1.67806	0.785452	1.07157	0.964442	-1.62964	-1.03619	0.893972	-1.60245	-1.24035	-0.694737	-1.13906	-0.999562	0.764937	-1.90179	0.796744	0.719468	0.970618	-0.812682
C5	PPP1C-ITPR3	pSer, pThr	Vesicles	-0.723528	-1.50599	-1.05933	-1.5855	-1.02219	0.739679	-1.33912	0.983263	-1.30261	-1.41204	-1.57038	-1.19395	-0.983864	-0.59692	-0.957568	-1.46609	-1.2488	-1.50369	-1.32159	-1.49672	-1.71276	-1.45527	-1.11885	-1.06214	0.824062	0.950178	-1.11451	1.27832	1.03787	1.01904	1.54716	1.09534	-1.14373	-1.68767	1.16183	1.02576	1.50721	-1.05067	-0.575284	1.68528	0.913613	1.11329	0.865364	1.32742	1.67446	1.81295
C5	SBF1	pTyr, pSer, pThr	Nucleoplasm	0.790152	0.650372	0.685735	1.29984	-0.684578	-0.872773	-0.722903	-0.898785	-0.921453	-1.13169	0.861323	1.64907	-1.27871	0.646742	0.66254	-1.26547	-0.716936	1.47282	-1.14262	-0.734413	-1.45013	-1.55576	-1.8322	-1.85156	-1.17942	-1.53435	1.27118	0.555108	-1.62767	-1.5311	0.867516	1.14409	-1.01681	1.03473	1.23845	1.22908	1.6463	-1.06422	-1.22795	0.657003	-0.545463	1.71435	1.07656	-0.993364	1.62356	-0.849207
C5	PPP1C-PARD3	pSer, pThr	Plasma Membrane	0.80981	0.730502	-0.909684	0.892488	0.734646	-1.92766	-1.58963	-1.23666	-1.03707	-0.73593	-1.06294	-1.48517	-1.73139	-1.85011	1.88128	-1.16005	-1.50258	-1.41677	-1.81939	-0.870367	-1.54992	-0.967506	1.4101	-1.08257	-0.672722	0.46411	0.579806	-1.42344	1.0601	2.20071	-1.1867	-1.09213	-1.13444	-1.05706	-1.10098	0.825389	-0.955796	-1.56612	1.34971	-0.880714	-1.38422	-0.936338	-1.32317	-0.766592	1.57805	2.02092
C5	PPM1B	pSer, pThr	Cytosol; Nucleoli	0.924358	0.963985	0.780094	0.949293	0.863349	-1.10028	-0.809531	1.31531	1.1679	-0.815968	-0.572066	1.23616	0.903466	0.888025	-0.708903	1.20421	-0.809095	1.19236	-1.15921	-0.627019	-1.07327	-0.716059	-1.61056	-0.857994	-0.888876	-0.965762	0.618127	1.14639	-0.86225	-1.06426	-0.985606	-0.735538	-1.24045	-1.40944	-0.825971	0.525935	-1.34293	-1.26549	-0.946752	-0.898297	-0.966287	-2.09922	-1.12912	-0.853877	-0.917932	-1.6399
C5	PPP1C-GRM5	pSer, pThr	Secreted proteins	-1.29062	-1.50233	-1.24938	0.720129	-1.17978	-1.59456	-1.86541	-1.60867	-2.00611	-1.32071	-1.04926	1.35783	0.814551	-0.862033	0.763203	-0.88708	-1.63339	-1.71659	-1.47791	-1.24302	-1.50197	-1.30296	-1.62597	-1.12382	-1.47507	0.917324	-1.06985	-1.18408	0.602939	-1.72816	1.44108	1.4802	-1.00509	-1.28255	-1.13	0.995812	1.51214	-0.87792	-0.701244	-0.945775	1.12746	0.904786	1.17609	1.02858	1.89581	1.64624
C5	PPP2C-PPP2R2A	pSer, pThr	Cytosol	1.34996	1.30377	1.32954	1.51954	1.33886	1.05759	0.974798	1.52901	0.970767	1.39971	-0.56691	1.08508	1.49753	1.04566	-0.730134	1.29765	0.80405	1.00392	1.00104	-0.625175	0.771963	1.08958	-0.915766	0.921635	-0.968246	-0.797315	-1.24523	-0.979989	0.690639	-1.43291	-1.37977	-1.17666	-1.21042	-1.36978	-1.0816	-1.39509	-1.41661	-2.05858	-0.691534	-0.96209	-1.66054	-1.63351	-1.71215	-1.00571	-0.751181	-1.03399
C5	PPP1C-AATK	pSer, pThr	Mitochondria	-1.06355	-1.20052	-1.10865	1.54108	-1.2957	-1.67338	-1.73542	-1.81679	-1.4679	-1.687	1.05124	1.63222	-1.13298	0.749289	-0.748801	-1.59749	-1.13835	1.03805	-1.79831	1.07858	-1.27681	-1.65578	-0.937054	-1.46217	-0.859544	0.640502	1.50668	0.44336	-1.18671	-1.43261	1.29849	1.19164	-0.922283	-0.914242	-1.06312	1.12703	1.26449	-1.33082	-1.11294	0.890145	0.962564	0.987156	-1.1236	0.630163	1.39405	1.01507
C5	PPP2C-STRIATIN	pSer, pThr	Nucleoplasm; Cytosol	-2.75806	-2.67286	-2.9187	-2.39543	-3.30556	-2.62576	-2.39574	-2.41591	-2.44972	-1.99378	-1.76822	2.01518	-2.40282	-2.42195	-2.45286	-2.19528	-2.84448	1.01165	-2.66266	-1.76717	1.25661	-2.38317	-2.30545	-2.19819	1.52022	2.00421	1.32729	-1.83936	1.0041	-2.25138	-0.805161	2.0722	-2.03557	1.0657	2.26937	-1.52971	2.11917	-1.51551	-1.95393	-2.12459	1.71381	1.69174	1.18735	-0.687176	1.38081	-2.1753
C5	PPP1C-MYO16	pSer, pThr	Vesicles	-0.599226	-0.927132	-0.582846	-0.487986	-1.03976	0	0	0	0	0	-1.2025	-0.691422	-0.934243	-0.64556	-1.03798	-0.973389	-0.673344	0.773125	-1.07405	-1.11169	0.743912	-1.19734	0.825776	-0.93121	0.881641	0.568746	0	0	0	0.993477	-1.36374	1.14135	-1.42697	-2.01537	-1.13583	-1.49073	0.994412	-0.838717	1.72103	-1.01341	-1.64669	1.15244	1.09698	0.869811	0.956127	1.33807
C5	PPP1C-ATP2A2	pSer, pThr	Nucleoplasm	1.15639	0.922819	1.23831	-1.08507	1.18774	1.79136	1.67842	1.86373	1.7763	1.30577	-1.69042	0.78213	-1.31744	-0.900943	2.28274	-0.772486	-0.978752	-1.54912	-0.95117	-0.875489	-1.30432	-0.861898	1.48062	-1.15288	0.867782	0.628265	0.735533	1.0187	1.37647	1.78013	-0.866793	0.950991	-0.793004	1.40773	-1.71034	-0.935583	0.861819	-1.01705	-0.894825	1.22194	-1.48588	-1.00676	1.01349	-1.17648	1.85057	2.05422
C5	PPP1C-CLIC1	pSer, pThr	Cytosol	1.00157	1.34365	1.1621	1.09138	1.00004	-1.1985	-1.05693	-0.830873	1.08245	0.780784	-0.724682	1.17686	-0.787653	-0.906602	1.05753	-0.996226	-0.998677	0.940104	1.0931	1.32084	-1.15048	0.797711	-1.00297	-1.25142	-1.755	-0.981317	1.16354	1.19143	1.16242	0.98646	0.839335	1.46193	1.02708	-1.59156	1.15851	-0.743862	-1.15659	-1.26939	-1.26324	1.00112	-1.21415	-0.917757	-0.805184	1.62266	0.810523	-0.793216
C5	UBLCP1	pSer, pThr	Nucleoplasm; Nucleoli	-0.98369	-1.01423	-0.744258	0.644905	0.842929	-0.83375	0.596719	0.652603	-1.45336	-1.11134	-0.94797	-0.937606	-0.87843	-1.14427	-0.751958	-1.34963	-1.00362	-0.653608	-1.51193	-0.784149	-0.817803	1.30329	-1.30092	-1.13522	-0.627349	0.418264	1.1025	-1.60156	-0.582254	-0.891575	-0.911176	-0.647628	-1.03023	-1.45537	1.21909	1.293	0.794837	-1.08088	-0.995905	-0.522165	-1.49791	0.732397	-1.53052	-1.61451	0.825875	1.00764
C5	PPP1C-GRM1	pSer, pThr	Vesicles	-1.20206	-1.28194	-1.04739	0.761122	-1.19678	-1.1478	-1.56236	-0.907715	-1.45726	-1.32023	-0.485189	0.966686	-0.703793	-0.897734	-0.781747	-0.837275	-1.54122	-1.44551	-1.45686	-1.14039	-1.52617	-1.31574	-1.5525	-1.50137	-0.853174	-0.41837	-1.39205	-1.4579	0.746369	-1.45323	0.865578	1.10086	-0.754645	-0.983611	0.759083	0.757453	1.03272	-1.54303	-0.606314	-1.03326	-1.05718	-1.07114	-0.782255	1.0327	1.24613	1.0889
C5	PPP1C-FER	pSer, pThr	Cytosol	1.33983	1.09295	0.941669	1.14817	1.35619	0.770904	0.977015	1.02858	1.01091	0.904705	1.10036	1.42398	-0.571569	0.803527	-0.782053	1.56311	-0.730876	-1.10659	-1.03851	1.19421	0.940524	0.934371	-0.930332	0.728327	-0.700969	-0.886707	-1.33199	0.566793	-2.23842	-0.878267	-1.82733	-0.856815	-1.59574	0.654705	1.06149	-1.50696	-0.796452	-1.11608	-0.83634	-0.788769	-1.57686	-1.55497	-1.97747	-0.901126	-1.34147	0.672343
C5	PPP1C-AKAP5	pSer, pThr	Nucleoplasm	0.920845	-0.884384	-0.690108	-1.31771	0.62444	-1.22475	-1.25153	0.797253	-1.45607	1.06757	-1.13992	-1.24247	-1.04461	-0.940983	-1.02834	-1.58917	-1.12612	-1.81247	-1.4891	-1.48152	-1.48322	-1.04364	-1.21544	-1.16998	-0.905556	0.8771	0.674308	0.843986	0.95233	0.7777	1.82802	1.00197	0.924574	1.09904	-0.941573	1.37079	1.7359	1.50538	1.12771	1.66439	1.45922	0.818474	1.18684	1.16503	1.89093	2.03655
C5	PPP1C-PPP1R3C	pSer, pThr		1.25435	1.54468	1.48885	1.11072	1.4353	1.35046	1.41614	1.68376	1.46495	1.5446	1.68611	1.28709	1.89225	1.76997	1.76038	1.32748	1.25235	-0.981879	-0.549717	1.29547	0.867137	1.18216	1.00309	0.64281	-1.1117	-0.629695	-1.57559	0.6609	-1.71427	-0.577052	-1.45288	-1.11584	-1.06838	-1.36948	0.762819	-2.3564	-1.17964	-1.53953	-1.41752	0.750043	-1.99115	-1.88983	-1.19172	-1.10552	-1.74913	-1.25773
C5	PPP1C-OCLN	pSer, pThr	Plasma Membrane; Plasma Membrane; Secreted proteins	-1.15938	-1.35203	-1.20577	0.979136	-1.14662	-1.65649	-1.63993	-1.46145	-1.81587	-1.45491	-1.38673	1.17706	-1.53629	-1.68965	-1.80349	-1.76361	-1.84359	-1.69181	-2.21062	-1.31363	-1.40801	-1.59148	-1.45226	-1.91475	-0.872769	0.680273	1.44955	-1.23727	-1.1335	-1.22341	-0.852567	-1.0863	-1.20604	0.960824	1.31575	1.46046	1.53408	-1.5213	1.81878	1.12693	1.28886	-1.37435	-0.877336	1.05691	1.83358	1.66302
C5	PPP1C-EZR	pSer, pThr	Plasma Membrane	-2.11048	-2.27182	-2.2877	-1.9436	-2.43491	-1.77684	-1.86447	-2.00958	-2.09725	-1.81605	-1.84729	1.16099	-1.8284	-1.80187	-2.08544	-2.0119	-2.34423	-1.35298	-2.39886	-1.5215	-1.70209	-1.92512	-2.01305	-1.7795	0.812842	1.50256	1.17542	-1.0586	1.11953	-1.62817	1.25743	1.46349	-1.51387	1.2182	1.49205	1.13073	1.56329	-1.19682	-0.993025	-0.844273	1.14558	-1.24048	1.28901	1.11765	1.6679	1.27053
C5	PPP1C-LMTK2	pSer, pThr	Plasma Membrane; Nucleoplasm; Centrosome; Cytosol	-1.35198	-1.26679	-1.30553	-0.893626	-1.31654	-0.711875	-0.953727	-1.06618	-1.61443	0.80517	0.658994	1.40751	0.704012	-1.04305	-0.756576	1.12201	-0.894171	0.915499	0.519811	-0.964355	0.866117	-0.863257	-1.49166	-0.846958	1.37885	0.586321	-0.820579	-1.66402	-1.18276	-0.981957	1.47395	0.558153	-1.05013	1.23258	0.671999	-0.908992	0.654588	-1.35152	-1.06121	-0.543822	-0.978135	-1.44104	1.55783	-0.584106	1.44684	-0.796016
C5	PPP1C-PREX1	pSer, pThr	Vesicles; Cytosol	-1.24889	-1.23095	-1.27036	1.30233	-1.12432	-0.936369	1.171	-1.11447	-1.5239	1.10504	-1.17977	1.60466	-0.56274	-0.808869	1.01196	0.971638	0.710418	1.35154	-1.02498	-1.10385	-1.20913	-1.42376	-1.27896	-1.40775	-1.298	-0.771675	1.12085	-1.54836	-1.54469	-1.22126	1.83256	-1.0147	-1.0676	-1.59844	0.836252	1.16425	-1.07995	-1.9295	-1.39377	0.643269	1.00346	-1.28496	1.20044	1.33802	1.0993	0.82514
C5	PPP1C-NF2	pSer, pThr	Plasma Membrane; Nucleoplasm; Cytosol	1.11742	-0.829644	0.967192	0.90876	1.09783	1.23493	1.13166	0.916031	0.880604	0.924737	-1.37311	-0.960773	-0.868971	-0.876321	-1.03953	-0.841903	-1.1374	-0.997476	-1.38495	-0.627888	-0.88511	-0.79035	-1.26627	-0.77812	0.570944	1.12782	0.715851	0.995523	0.982016	-0.839615	1.27851	0.851279	0.911644	-1.10686	0.762764	-0.771896	0.923379	-1.51977	1.08813	1.26977	-1.30239	-1.49654	-1.26025	1.0426	-0.824928	0.727653
C5	PPP1C-CHCHD3	pSer, pThr	Mitochondria	1.0409	0.878571	0.813135	1.31217	-0.790312	-0.701007	0.817207	-0.663636	0.662689	-0.871077	0.885849	1.52741	1.11924	0.947546	0.875907	-1.11776	-1.33348	-0.887525	-0.993127	0.951218	0.715161	1.20911	-1.65348	-1.07127	0.804071	-1.71315	0.94431	1.05346	0.957875	-2.06429	-0.94382	0.959951	-1.65321	-1.26144	1.24144	-1.02203	-0.697718	-1.73055	-0.722602	-1.06257	-1.58014	-1.44158	-1.54197	0.891012	0.923869	1.02437
C5	PPP1C-PPP1R3B	pSer, pThr	Cytosol	1.518	1.26985	1.64089	1.75165	1.43862	1.39324	1.05809	0.599903	0.685798	0.600195	-1.25843	-1.65006	1.23882	1.14648	0.770988	0.883486	0.689132	1.00007	-1.00487	0.580268	0.830816	-0.546279	0.771501	-0.564689	-1.81089	0.747197	-1.39441	0.846942	0.896624	1.10534	-0.600788	-1.64468	-0.828186	0.718129	0.789711	-1.64977	-1.0933	-0.790562	-0.767055	-1.04992	-1.82652	-2.10001	-1.25651	-1.04042	0.953946	-1.09548
C5	PPP4C	pSer, pThr	Plasma Membrane; Nucleoplasm; Cytosol	0.684612	0.729274	0.666202	1.48785	0.685999	1.19159	1.12582	1.43277	0.74488	1.18683	1.32734	1.74248	1.62868	1.23075	1.10062	1.09807	0.738379	1.39939	-1.06913	1.18325	0.761362	-0.604668	-1.28688	-1.24046	-1.41529	-0.686269	-1.14326	0.811145	-1.53009	-1.56423	-1.00294	-0.97523	-1.51273	-1.56114	1.00067	0.746115	1.11053	-2.0054	1.10044	-1.38036	0.69642	-1.79298	-1.55638	-0.873385	-1.11045	-1.21077
C5	PPP2C-PPP2R2C	pSer, pThr		1.47977	1.06236	1.33077	1.12738	1.53396	-1.18506	1.27825	1.3483	0.956351	-1.41918	-1.14236	-1.91845	0.735439	0.846136	-0.763439	1.25272	1.38956	0.886822	-0.700164	-0.897009	1.20481	0.84547	-0.954046	1.01366	0.677558	0.964779	1.11153	1.35221	1.34215	0.987173	0.981225	-1.20179	0.996777	0.821179	-0.963121	0.642217	0.968422	-1.67178	1.09279	1.35791	-1.25978	-1.20184	-1.20462	-0.81286	-0.975266	-0.928646
C5	PPP1C-PPP1R1A	pSer, pThr		-1.23885	-1.23063	-1.74095	-1.31515	-0.937307	-1.17411	-1.1509	-1.24387	-1.27045	-1.39282	-0.802821	0.625989	0.836497	0.706165	-0.947281	1.09668	0.867308	-1.0988	-1.08269	-0.916144	1.17539	-0.603963	0.650525	-0.755357	1.42864	1.37749	1.13478	-1.13838	0.715978	0.654895	0.540643	-1.80223	1.01779	1.53139	-0.649467	-1.28528	1.09294	-0.739121	0.671238	1.09126	-0.578612	-1.14979	-0.647527	-0.651071	1.45551	1.07234
C5	PPP1C-PPP1R3D	pSer, pThr	Mitochondria; Vesicles; Nucleoli	1.50868	1.83207	1.83214	1.52258	1.33657	0.975615	1.17027	1.04317	0.874238	1.05163	0.898292	1.04453	1.62266	1.53504	1.56885	1.51935	1.30544	1.50509	0.626778	1.23454	0.954979	1.22568	0.600402	1.11789	-1.52012	-1.10585	0.840775	0.945654	-1.37855	-0.767322	-0.458138	-1.48026	0.919281	-1.19983	0.522444	-2.01606	-1.51628	-1.10918	-1.16628	-0.905892	-1.82794	-1.31179	-0.915284	-0.983104	-1.60628	-1.31105
C5	DUSP13	pTyr, pSer, pThr		-0.83378	0.959498	-0.721674	0.742297	0.599991	-0.873721	-1.12119	-1.54904	-2.24842	-1.19264	-1.80524	-1.20114	-1.18172	-1.52501	-1.59431	0.755817	-0.892715	-1.60375	-1.09184	-0.979386	-0.999702	-1.47179	-1.38796	0.769696	0.831963	-0.800976	1.08636	-1.01856	-1.54757	-1.27657	-0.812617	1.09058	-0.938409	0.879183	1.68941	1.019	-1.2036	-1.03436	-1.47752	-1.73933	1.04559	1.0041	-1.07353	1.81322	1.12554	1.23143
C5	PPP1C-SLC9A1	pSer, pThr	Plasma Membrane	1.07105	0.960958	1.29337	0.740004	0.642875	0.792763	-0.776849	-0.686075	-1.03973	-1.33883	-1.52694	1.24736	-0.813104	1.0494	1.02871	1.19163	-0.896514	-1.66209	-0.987943	-1.09366	-1.56996	-1.32188	-1.10877	-1.0437	-1.53639	0.990595	-1.2011	-1.01908	0.933246	-1.17265	-0.76827	1.00872	0.827537	1.16606	1.29178	-1.04504	-1.44592	-0.959159	-1.29022	-0.95943	-0.906654	-0.782427	-1.07757	1.24719	1.29538	1.21745
[truncated: 72 more columns]
