# Supplementary material for: Phosphoproteomics reveals therapeutic targets of esophageal squamous cell carcinoma
Source: Signal Transduct Target Ther. 2021 Nov 12;6:381. doi: 10.1038/s41392-021-00682-5 (PMC8585941; doi:10.1038/s41392-021-00682-5)
Supplement: Supplementary file 7 — Dataset 6 [file 41392_2021_682_MOESM7_ESM.xlsx]

## Sheet: PPP1C-WBP11
Kinase	Classify	Phosphatase	Classify2	Overlap substrate	Kinase substrate	Phosphatase substrate	Total substrate	P value	FDR	Fold.enrich
MSSK1	C2	PPP1C-WBP11	C3	262	871	930	21832	1.36645e-105	6.68822e-102	7.06145
CDKL4	C2	PPP1C-WBP11	C3	262	871	930	21832	1.36645e-105	6.68822e-102	7.06145
CDKL1	C2	PPP1C-WBP11	C3	262	871	930	21832	1.36645e-105	6.68822e-102	7.06145
CLK1	C2	PPP1C-WBP11	C3	262	871	930	21832	1.36645e-105	6.68822e-102	7.06145
ICK	C2	PPP1C-WBP11	C3	262	924	930	21832	7.20135e-101	2.53784e-97	6.65641
FRAP	C2	PPP1C-WBP11	C3	201	1176	930	21832	2.38701e-49	9.06477e-47	4.01235
SRPK1	C2	PPP1C-WBP11	C3	95	284	930	21832	6.78818e-45	2.02732e-42	7.85264
CDKL3	C2	PPP1C-WBP11	C3	95	292	930	21832	4.62534e-44	1.31031e-41	7.6375
CDKL2	C2	PPP1C-WBP11	C3	99	461	930	21832	5.23682e-33	7.63874e-31	5.04133
CDK2	C2	PPP1C-WBP11	C3	184	1526	930	21832	9.6946e-29	1.02413e-26	2.83057
CDKL5	C2	PPP1C-WBP11	C3	99	560	930	21832	2.75756e-27	2.56275e-25	4.15009
MAK	C2	PPP1C-WBP11	C3	99	595	930	21832	1.4804e-25	1.23161e-23	3.90597
SRPK2	C2	PPP1C-WBP11	C3	99	595	930	21832	1.4804e-25	1.23161e-23	3.90597
CLK4	C2	PPP1C-WBP11	C3	99	601	930	21832	2.84353e-25	2.32181e-23	3.86697
CLK2	C2	PPP1C-WBP11	C3	102	636	930	21832	3.53648e-25	2.87166e-23	3.7649
CLK3	C2	PPP1C-WBP11	C3	99	613	930	21832	1.02321e-24	7.9777e-23	3.79128
PRP4	C2	PPP1C-WBP11	C3	17	36	930	21832	2.20844e-11	3.76199e-10	11.0855
GSK3B	#N/A	PPP1C-WBP11	C3	19	95	930	21832	2.23759e-07	1.99351e-06	4.69505
CDK3	C2	PPP1C-WBP11	C3	24	155	930	21832	4.36702e-07	3.69701e-06	3.63488
CRK7	C2	PPP1C-WBP11	C3	69	877	930	21832	6.91574e-06	4.66466e-05	1.84697
DYRK2	C2	PPP1C-WBP11	C3	20	180	930	21832	0.000251816	0.00118469	2.60836
DYRK4	C2	PPP1C-WBP11	C3	20	181	930	21832	0.000268867	0.00125553	2.59395
CDK8	C2	PPP1C-WBP11	C3	31	402	930	21832	0.00234771	0.00857228	1.81028
CDK9	C2	PPP1C-WBP11	C3	47	692	930	21832	0.00267572	0.00961006	1.59442
CCRK	C2	PPP1C-WBP11	C3	47	692	930	21832	0.00267572	0.00961006	1.59442
PCTAIRE3	C2	PPP1C-WBP11	C3	47	705	930	21832	0.00368632	0.0127109	1.56502
CHED	C2	PPP1C-WBP11	C3	51	842	930	21832	0.0133776	0.0385708	1.4219
PFTAIRE2	C2	PPP1C-WBP11	C3	51	843	930	21832	0.013628	0.0391991	1.42021
CDK4	C2	PPP1C-WBP11	C3	77	1372	930	21832	0.0161589	0.0453146	1.31749
MAP3K7	#N/A	PPP1C-WBP11	C3	16	206	930	21832	0.0217133	0.0581223	1.82332
MAP3K1	#N/A	PPP1C-WBP11	C3	16	206	930	21832	0.0217133	0.0581223	1.82332
CDK7	C2	PPP1C-WBP11	C3	47	801	930	21832	0.0262655	0.068227	1.37745
PCTAIRE2	C2	PPP1C-WBP11	C3	77	1413	930	21832	0.0277101	0.0714281	1.27926
MAP2K6	#N/A	PPP1C-WBP11	C3	8	81	930	21832	0.0297516	0.0757465	2.31855
CK1a	#N/A	PPP1C-WBP11	C3	5	38	930	21832	0.0304467	0.077255	3.08885
p38a	#N/A	PPP1C-WBP11	C3	105	2052	930	21832	0.048502	0.113878	1.20122
PCTAIRE1	C2	PPP1C-WBP11	C3	77	1461	930	21832	0.0486564	0.114177	1.23723
p38d	#N/A	PPP1C-WBP11	C3	105	2062	930	21832	0.0530875	0.122786	1.19539
HIPK2	C2	PPP1C-WBP11	C3	22	352	930	21832	0.0600656	0.135992	1.4672
MAP3K5	#N/A	PPP1C-WBP11	C3	19	302	930	21832	0.072258	0.15816	1.47692
MAP3K6	#N/A	PPP1C-WBP11	C3	19	302	930	21832	0.072258	0.15816	1.47692
PDHK4	#N/A	PPP1C-WBP11	C3	8	100	930	21832	0.0761579	0.165146	1.87802
HIPK4	C2	PPP1C-WBP11	C3	22	366	930	21832	0.0811547	0.173754	1.41108
HIPK1	C2	PPP1C-WBP11	C3	22	366	930	21832	0.0811547	0.173754	1.41108
DYRK1A	C2	PPP1C-WBP11	C3	27	471	930	21832	0.0890485	0.186941	1.34572
MAP3K8	#N/A	PPP1C-WBP11	C3	19	312	930	21832	0.0904936	0.189345	1.42958
MAP3K2	#N/A	PPP1C-WBP11	C3	19	312	930	21832	0.0904936	0.189345	1.42958
DYRK3	C2	PPP1C-WBP11	C3	22	382	930	21832	0.110675	0.222083	1.35198
PDHK3	#N/A	PPP1C-WBP11	C3	8	110	930	21832	0.111976	0.224156	1.70729
BCKDK	#N/A	PPP1C-WBP11	C3	8	112	930	21832	0.120073	0.236879	1.6768
MAP3K3	#N/A	PPP1C-WBP11	C3	21	367	930	21832	0.121848	0.239657	1.34327
DYRK1B	C2	PPP1C-WBP11	C3	27	493	930	21832	0.127665	0.24838	1.28566
CK1e	C5	PPP1C-WBP11	C3	17	301	930	21832	0.16193	0.300271	1.32585
HIPK3	C2	PPP1C-WBP11	C3	28	532	930	21832	0.165443	0.305442	1.23554
TTBK1	C5	PPP1C-WBP11	C3	17	303	930	21832	0.16791	0.308936	1.31709
VRK3	C5	PPP1C-WBP11	C3	17	303	930	21832	0.16791	0.308936	1.31709
CK1g1	C5	PPP1C-WBP11	C3	17	303	930	21832	0.16791	0.308936	1.31709
TTBK2	C5	PPP1C-WBP11	C3	17	303	930	21832	0.16791	0.308936	1.31709
MAP3K4	#N/A	PPP1C-WBP11	C3	21	388	930	21832	0.173584	0.317134	1.27057
VRK2	C5	PPP1C-WBP11	C3	17	307	930	21832	0.180208	0.326664	1.29993
CK1d	C5	PPP1C-WBP11	C3	17	314	930	21832	0.202768	0.357863	1.27095
CK1g2	C5	PPP1C-WBP11	C3	17	316	930	21832	0.209446	0.366958	1.26291
CK1a2	C5	PPP1C-WBP11	C3	17	317	930	21832	0.212822	0.371602	1.25893
MOK	C4	PPP1C-WBP11	C3	7	116	930	21832	0.239688	0.406993	1.41661
AKT1	#N/A	PPP1C-WBP11	C3	68	1452	930	21832	0.248025	0.417943	1.09939
DAPK3	#N/A	PPP1C-WBP11	C3	5	78	930	21832	0.252649	0.423862	1.50482
VRK1	C4	PPP1C-WBP11	C3	5	79	930	21832	0.260403	0.433832	1.48578
DAPK1	#N/A	PPP1C-WBP11	C3	5	80	930	21832	0.268212	0.443635	1.4672
CK1g3	C4	PPP1C-WBP11	C3	5	81	930	21832	0.276071	0.453536	1.44909
TAK1	#N/A	PPP1C-WBP11	C3	4	62	930	21832	0.284448	0.463562	1.51453
DNAPK	C4	PPP1C-WBP11	C3	4	63	930	21832	0.293658	0.474797	1.49049
MAP2K4	#N/A	PPP1C-WBP11	C3	9	167	930	21832	0.295269	0.476788	1.26513
CDK5	C4	PPP1C-WBP11	C3	82	1804	930	21832	0.307612	0.491754	1.06706
NLK	C4	PPP1C-WBP11	C3	3	48	930	21832	0.346994	0.537599	1.4672
MLK4	#N/A	PPP1C-WBP11	C3	4	73	930	21832	0.386802	0.581256	1.28632
DRAK2	#N/A	PPP1C-WBP11	C3	5	96	930	21832	0.397184	0.59245	1.22267
SIK	#N/A	PPP1C-WBP11	C3	8	163	930	21832	0.400355	0.595426	1.15216
IRAK4	#N/A	PPP1C-WBP11	C3	2	32	930	21832	0.407632	0.603296	1.4672
IRAK3	#N/A	PPP1C-WBP11	C3	1	12	930	21832	0.41884	0.615356	1.95627
TGFbR2	#N/A	PPP1C-WBP11	C3	22	486	930	21832	0.422822	0.619595	1.06267
DAPK2	#N/A	PPP1C-WBP11	C3	5	100	930	21832	0.429552	0.626777	1.17376
CDK6	C4	PPP1C-WBP11	C3	83	1923	930	21832	0.472651	0.672241	1.01323
ACTR2B	#N/A	PPP1C-WBP11	C3	22	500	930	21832	0.472918	0.672566	1.03291
PFTAIRE1	C4	PPP1C-WBP11	C3	83	1925	930	21832	0.476174	0.675823	1.01218
MAP2K1	#N/A	PPP1C-WBP11	C3	11	247	930	21832	0.486752	0.686583	1.04546
MAP2K7	#N/A	PPP1C-WBP11	C3	11	247	930	21832	0.486752	0.686583	1.04546
MAP2K2	#N/A	PPP1C-WBP11	C3	11	251	930	21832	0.507116	0.706267	1.0288
PHKg2	#N/A	PPP1C-WBP11	C3	1	17	930	21832	0.528288	0.726361	1.3809
BMPR2	#N/A	PPP1C-WBP11	C3	22	529	930	21832	0.574267	0.76874	0.976287
ALK7	#N/A	PPP1C-WBP11	C3	22	529	930	21832	0.574267	0.76874	0.976287
ACTR2	#N/A	PPP1C-WBP11	C3	22	529	930	21832	0.574267	0.76874	0.976287
MELK	C4	PPP1C-WBP11	C3	10	241	930	21832	0.577246	0.77138	0.974078
MAP2K5	#N/A	PPP1C-WBP11	C3	11	274	930	21832	0.618458	0.806346	0.942438
MAP2K3	#N/A	PPP1C-WBP11	C3	11	274	930	21832	0.618458	0.806346	0.942438
TBK1	#N/A	PPP1C-WBP11	C3	3	76	930	21832	0.631417	0.81658	0.926655
PLK3	C4	PPP1C-WBP11	C3	4	102	930	21832	0.633593	0.818492	0.920599
BRSK1	C4	PPP1C-WBP11	C3	10	254	930	21832	0.640194	0.823918	0.924223
CDC2	C2	PPP1C-WBP11	C3	38	958	930	21832	0.686933	0.862059	0.931169
QIK	C4	PPP1C-WBP11	C3	8	220	930	21832	0.716805	0.884777	0.853646
CASK	C3	PPP1C-WBP11	C3	2	60	930	21832	0.725972	0.891789	0.782509
SSTK	C3	PPP1C-WBP11	C3	2	60	930	21832	0.725972	0.891789	0.782509
MLK3	#N/A	PPP1C-WBP11	C3	4	121	930	21832	0.75554	0.913005	0.776042
MARK4	C4	PPP1C-WBP11	C3	10	282	930	21832	0.756357	0.913588	0.832456
COT	#N/A	PPP1C-WBP11	C3	2	65	930	21832	0.764506	0.91974	0.722316
Wnk4	#N/A	PPP1C-WBP11	C3	1	34	930	21832	0.767874	0.922002	0.690449
TSSK1	C3	PPP1C-WBP11	C3	2	66	930	21832	0.771622	0.92435	0.711372
LZK	#N/A	PPP1C-WBP11	C3	4	125	930	21832	0.776741	0.927958	0.751209
MLK2	#N/A	PPP1C-WBP11	C3	4	125	930	21832	0.776741	0.927958	0.751209
PASK	#N/A	PPP1C-WBP11	C3	13	369	930	21832	0.784113	0.932484	0.827042
QSK	C4	PPP1C-WBP11	C3	10	291	930	21832	0.787527	0.934772	0.80671
NuaK1	C4	PPP1C-WBP11	C3	10	291	930	21832	0.787527	0.934772	0.80671
NuaK2	#N/A	PPP1C-WBP11	C3	13	374	930	21832	0.79856	0.942268	0.815985
MLK1	#N/A	PPP1C-WBP11	C3	8	243	930	21832	0.806941	0.947729	0.772848
ZAK	#N/A	PPP1C-WBP11	C3	8	243	930	21832	0.806941	0.947729	0.772848
SNRK	#N/A	PPP1C-WBP11	C3	13	383	930	21832	0.822771	0.957558	0.796811
KSR1	#N/A	PPP1C-WBP11	C3	8	251	930	21832	0.832591	0.963756	0.748216
MNK1	#N/A	PPP1C-WBP11	C3	8	251	930	21832	0.832591	0.963756	0.748216
MNK2	#N/A	PPP1C-WBP11	C3	8	251	930	21832	0.832591	0.963756	0.748216
NIM1	#N/A	PPP1C-WBP11	C3	10	307	930	21832	0.835562	0.965918	0.764667
Wnk1	#N/A	PPP1C-WBP11	C3	1	43	930	21832	0.840491	0.96887	0.545936
Wnk3	#N/A	PPP1C-WBP11	C3	1	44	930	21832	0.847002	0.973268	0.533529
MAPKAPK2	#N/A	PPP1C-WBP11	C3	5	173	930	21832	0.855529	0.977901	0.678476
MARK3	#N/A	PPP1C-WBP11	C3	11	348	930	21832	0.868571	0.985674	0.742034
IRAK1	#N/A	PPP1C-WBP11	C3	2	85	930	21832	0.875008	0.989244	0.552359
KSR2	#N/A	PPP1C-WBP11	C3	8	270	930	21832	0.882753	0.993849	0.695564
ARAF	#N/A	PPP1C-WBP11	C3	8	270	930	21832	0.882753	0.993849	0.695564
RAF1	#N/A	PPP1C-WBP11	C3	7	246	930	21832	0.893914	0.999987	0.667995
LATS1	#N/A	PPP1C-WBP11	C3	11	369	930	21832	0.908373	1	0.699805
TIE2	C1	PPP1C-WBP11	C3	1	57	930	21832	0.910986	1	0.411847
KDR	C1	PPP1C-WBP11	C3	1	59	930	21832	0.918101	1	0.397886
ILK	#N/A	PPP1C-WBP11	C3	6	229	930	21832	0.919988	1	0.615073
IRAK2	#N/A	PPP1C-WBP11	C3	2	99	930	21832	0.921367	1	0.474248
FLT4	C1	PPP1C-WBP11	C3	1	60	930	21832	0.921442	1	0.391254
CK2a2	C4	PPP1C-WBP11	C3	23	713	930	21832	0.923073	1	0.757267
Erk4	C4	PPP1C-WBP11	C3	3	135	930	21832	0.923745	1	0.521673
CDK10	C2	PPP1C-WBP11	C3	6	233	930	21832	0.927025	1	0.604513
MAPKAPK3	C4	PPP1C-WBP11	C3	5	205	930	21832	0.932585	1	0.572568
DLK	#N/A	PPP1C-WBP11	C3	6	239	930	21832	0.936555	1	0.589337
TIE1	C1	PPP1C-WBP11	C3	1	66	930	21832	0.938809	1	0.355686
HH498	#N/A	PPP1C-WBP11	C3	6	241	930	21832	0.939476	1	0.584447
PKN3	#N/A	PPP1C-WBP11	C3	13	450	930	21832	0.939736	1	0.678174
YANK1	#N/A	PPP1C-WBP11	C3	13	450	930	21832	0.939736	1	0.678174
FLT1	C1	PPP1C-WBP11	C3	1	69	930	21832	0.945994	1	0.340221
MAPKAPK5	#N/A	PPP1C-WBP11	C3	5	214	930	21832	0.946275	1	0.548488
Erk7	#N/A	PPP1C-WBP11	C3	3	148	930	21832	0.948284	1	0.47585
GSK3A	C4	PPP1C-WBP11	C3	25	805	930	21832	0.953652	1	0.729046
CSK	C1	PPP1C-WBP11	C3	2	116	930	21832	0.955937	1	0.404746
BRAF	#N/A	PPP1C-WBP11	C3	8	322	930	21832	0.960387	1	0.583236
TRRAP	#N/A	PPP1C-WBP11	C3	5	229	930	21832	0.963586	1	0.51256
PKCz	C3	PPP1C-WBP11	C3	22	741	930	21832	0.965425	1	0.696972
CK2a1	C4	PPP1C-WBP11	C3	23	770	930	21832	0.965788	1	0.701209
AKT3	C4	PPP1C-WBP11	C3	2	125	930	21832	0.967763	1	0.375604
SMG1	#N/A	PPP1C-WBP11	C3	2	127	930	21832	0.96994	1	0.369689
MARK2	#N/A	PPP1C-WBP11	C3	13	496	930	21832	0.974311	1	0.615279
BRSK2	#N/A	PPP1C-WBP11	C3	13	496	930	21832	0.974311	1	0.615279
CaMK2d	C3	PPP1C-WBP11	C3	11	437	930	21832	0.975314	1	0.590911
ATM	C4	PPP1C-WBP11	C3	1	91	930	21832	0.978378	1	0.25797
PKCb	C3	PPP1C-WBP11	C3	10	413	930	21832	0.978773	1	0.568408
PITSLRE	C2	PPP1C-WBP11	C3	3	177	930	21832	0.979	1	0.397886
PKCe	C3	PPP1C-WBP11	C3	20	715	930	21832	0.979136	1	0.656651
AKT2	C4	PPP1C-WBP11	C3	6	284	930	21832	0.979154	1	0.495956
PKD3	C3	PPP1C-WBP11	C3	2	145	930	21832	0.98409	1	0.323797
PKCg	C3	PPP1C-WBP11	C3	16	621	930	21832	0.986661	1	0.604838
AurA	C4	PPP1C-WBP11	C3	1	112	930	21832	0.990968	1	0.209601
SGK1	C3	PPP1C-WBP11	C3	4	243	930	21832	0.991156	1	0.386424
SGK2	C3	PPP1C-WBP11	C3	4	243	930	21832	0.991156	1	0.386424
AurB	#N/A	PPP1C-WBP11	C3	2	166	930	21832	0.992527	1	0.282835
PKD2	C3	PPP1C-WBP11	C3	2	166	930	21832	0.992527	1	0.282835
ROCK2	C3	PPP1C-WBP11	C3	1	122	930	21832	0.994038	1	0.19242
PKCd	C3	PPP1C-WBP11	C3	16	664	930	21832	0.994267	1	0.565669
p70S6K	#N/A	PPP1C-WBP11	C3	5	296	930	21832	0.994381	1	0.396542
BARK1	#N/A	PPP1C-WBP11	C3	1	124	930	21832	0.994514	1	0.189317
MRCKa	C3	PPP1C-WBP11	C3	2	177	930	21832	0.994993	1	0.265257
PKCa	C3	PPP1C-WBP11	C3	13	576	930	21832	0.99511	1	0.529824
PKCh	C3	PPP1C-WBP11	C3	16	676	930	21832	0.995511	1	0.555628
PKG1	C3	PPP1C-WBP11	C3	2	180	930	21832	0.995513	1	0.260836
DMPK1	C3	PPP1C-WBP11	C3	2	181	930	21832	0.995674	1	0.259395
ROCK1	C3	PPP1C-WBP11	C3	2	184	930	21832	0.996125	1	0.255166
ABL1	C1	PPP1C-WBP11	C3	1	134	930	21832	0.996378	1	0.175189
IKKe	#N/A	PPP1C-WBP11	C3	5	314	930	21832	0.996697	1	0.37381
MRCKb	C3	PPP1C-WBP11	C3	2	190	930	21832	0.996891	1	0.247108
PKN1	#N/A	PPP1C-WBP11	C3	16	697	930	21832	0.9971	1	0.538887
NRK	C3	PPP1C-WBP11	C3	14	638	930	21832	0.997445	1	0.515131
CaMK2g	C3	PPP1C-WBP11	C3	7	400	930	21832	0.997599	1	0.410817
CaMK2b	C3	PPP1C-WBP11	C3	7	400	930	21832	0.997599	1	0.410817
NIK	C4	PPP1C-WBP11	C3	1	144	930	21832	0.997608	1	0.163023
TAO1	#N/A	PPP1C-WBP11	C3	3	255	930	21832	0.998423	1	0.27618
KHS1	#N/A	PPP1C-WBP11	C3	3	265	930	21832	0.998882	1	0.265758
RSK2	#N/A	PPP1C-WBP11	C3	6	392	930	21832	0.998971	1	0.359315
RSK1	#N/A	PPP1C-WBP11	C3	6	398	930	21832	0.999138	1	0.353899
RSK4	#N/A	PPP1C-WBP11	C3	6	402	930	21832	0.999235	1	0.350377
IKKb	#N/A	PPP1C-WBP11	C3	3	279	930	21832	0.999312	1	0.252422
IKKa	#N/A	PPP1C-WBP11	C3	6	406	930	21832	0.999321	1	0.346925
MSK1	#N/A	PPP1C-WBP11	C3	6	416	930	21832	0.999497	1	0.338586
TNIK	#N/A	PPP1C-WBP11	C3	1	184	930	21832	0.999544	1	0.127583
YANK3	#N/A	PPP1C-WBP11	C3	16	782	930	21832	0.999553	1	0.480312
PKN2	#N/A	PPP1C-WBP11	C3	16	782	930	21832	0.999553	1	0.480312
PKCi	#N/A	PPP1C-WBP11	C3	1	190	930	21832	0.999645	1	0.123554
p70S6Kb	#N/A	PPP1C-WBP11	C3	6	439	930	21832	0.99975	1	0.320846
MSK2	#N/A	PPP1C-WBP11	C3	6	440	930	21832	0.999757	1	0.320117
JNK1	#N/A	PPP1C-WBP11	C3	37	1489	930	21832	0.999767	1	0.583334
Erk3	#N/A	PPP1C-WBP11	C3	37	1489	930	21832	0.999767	1	0.583334
JNK3	#N/A	PPP1C-WBP11	C3	37	1489	930	21832	0.999767	1	0.583334
MYO3A	#N/A	PPP1C-WBP11	C3	3	310	930	21832	0.999768	1	0.22718
MINK	#N/A	PPP1C-WBP11	C3	5	402	930	21832	0.999784	1	0.291981
p38b	#N/A	PPP1C-WBP11	C3	38	1525	930	21832	0.999786	1	0.584958
STLK6	#N/A	PPP1C-WBP11	C3	5	408	930	21832	0.999821	1	0.287687
MST2	#N/A	PPP1C-WBP11	C3	1	207	930	21832	0.999824	1	0.113407
FAK	C1	PPP1C-WBP11	C3	1	209	930	21832	0.999838	1	0.112322
TAO3	#N/A	PPP1C-WBP11	C3	3	321	930	21832	0.999843	1	0.219395
JNK2	#N/A	PPP1C-WBP11	C3	38	1544	930	21832	0.999847	1	0.577759
Erk2	#N/A	PPP1C-WBP11	C3	47	1859	930	21832	0.999918	1	0.593511
Erk1	#N/A	PPP1C-WBP11	C3	34	1457	930	21832	0.999925	1	0.54781
LATS2	#N/A	PPP1C-WBP11	C3	1	228	930	21832	0.999926	1	0.102962
MAST2	#N/A	PPP1C-WBP11	C3	1	233	930	21832	0.99994	1	0.100752
PAK4	#N/A	PPP1C-WBP11	C3	5	444	930	21832	0.999944	1	0.264361
Erk5	#N/A	PPP1C-WBP11	C3	34	1473	930	21832	0.999945	1	0.54186
PKD1	#N/A	PPP1C-WBP11	C3	2	304	930	21832	0.999957	1	0.154443
PYK2	C1	PPP1C-WBP11	C3	1	243	930	21832	0.99996	1	0.096606
HPK1	#N/A	PPP1C-WBP11	C3	5	456	930	21832	0.999962	1	0.257404
YSK1	#N/A	PPP1C-WBP11	C3	5	460	930	21832	0.999967	1	0.255166
HGK	#N/A	PPP1C-WBP11	C3	3	370	930	21832	0.999973	1	0.19034
SLK	#N/A	PPP1C-WBP11	C3	3	370	930	21832	0.999973	1	0.19034
PAK1	#N/A	PPP1C-WBP11	C3	3	373	930	21832	0.999976	1	0.188809
CHK1	C4	PPP1C-WBP11	C3	2	321	930	21832	0.999978	1	0.146263
PKCt	C3	PPP1C-WBP11	C3	1	260	930	21832	0.99998	1	0.0902895
ALK1	#N/A	PPP1C-WBP11	C3	2	326	930	21832	0.999982	1	0.14402
OSR1	C3	PPP1C-WBP11	C3	7	566	930	21832	0.999982	1	0.29033
MST4	C3	PPP1C-WBP11	C3	7	567	930	21832	0.999982	1	0.289818
TGFbR1	#N/A	PPP1C-WBP11	C3	1	282	930	21832	0.999992	1	0.0832456
ALK2	#N/A	PPP1C-WBP11	C3	2	348	930	21832	0.999992	1	0.134915
MISR2	#N/A	PPP1C-WBP11	C3	1	287	930	21832	0.999994	1	0.0817954
PLK1	C2	PPP1C-WBP11	C3	5	519	930	21832	0.999995	1	0.226159
PAK2	C3	PPP1C-WBP11	C3	5	523	930	21832	0.999996	1	0.224429
ALK4	#N/A	PPP1C-WBP11	C3	1	299	930	21832	0.999996	1	0.0785126
BMPR1B	#N/A	PPP1C-WBP11	C3	2	368	930	21832	0.999996	1	0.127583
LOK	C3	PPP1C-WBP11	C3	5	534	930	21832	0.999997	1	0.219806
STLK5	C3	PPP1C-WBP11	C3	5	555	930	21832	0.999999	1	0.211489
MYO3B	C3	PPP1C-WBP11	C3	5	555	930	21832	0.999999	1	0.211489
PLK4	#N/A	PPP1C-WBP11	C3	5	556	930	21832	0.999999	1	0.211109
KHS2	C3	PPP1C-WBP11	C3	5	556	930	21832	0.999999	1	0.211109
CHK2	#N/A	PPP1C-WBP11	C3	1	326	930	21832	0.999999	1	0.07201
p38g	C4	PPP1C-WBP11	C3	4	510	930	21832	0.999999	1	0.18412
PAK5	C3	PPP1C-WBP11	C3	5	562	930	21832	0.999999	1	0.208855
PKACa	C3	PPP1C-WBP11	C3	1	338	930	21832	0.999999	1	0.0694535
PRKX	C3	PPP1C-WBP11	C3	1	344	930	21832	0.999999	1	0.0682421
PKACb	C3	PPP1C-WBP11	C3	1	349	930	21832	0.999999	1	0.0672644
PLK2	#N/A	PPP1C-WBP11	C3	5	592	930	21832	1	1	0.198271
Trio	C3	PPP1C-WBP11	C3	3	527	930	21832	1	1	0.133635
PIM1	#N/A	PPP1C-WBP11	C3	17	1219	930	21832	1	1	0.327383
Trb1	C3	PPP1C-WBP11	C3	3	627	930	21832	1	1	0.112322
TSSK2	#N/A	PPP1C-WBP11	C3	11	1053	930	21832	1	1	0.245231
VACAMKL	#N/A	PPP1C-WBP11	C3	11	1056	930	21832	1	1	0.244534
PSKH1	#N/A	PPP1C-WBP11	C3	10	1049	930	21832	1	1	0.223787
TSSK3	#N/A	PPP1C-WBP11	C3	10	1050	930	21832	1	1	0.223574
PIM2	#N/A	PPP1C-WBP11	C3	12	1157	930	21832	1	1	0.243477
Trb3	#N/A	PPP1C-WBP11	C3	3	725	930	21832	1	1	0.097139
DCLK3	#N/A	PPP1C-WBP11	C3	3	739	930	21832	1	1	0.0952988
DCLK2	#N/A	PPP1C-WBP11	C3	3	739	930	21832	1	1	0.0952988
Obscn	#N/A	PPP1C-WBP11	C3	3	739	930	21832	1	1	0.0952988
SPEG	#N/A	PPP1C-WBP11	C3	3	801	930	21832	1	1	0.0879224
TSSK4	#N/A	PPP1C-WBP11	C3	3	805	930	21832	1	1	0.0874855
DCLK1	#N/A	PPP1C-WBP11	C3	3	842	930	21832	1	1	0.0836411
Trad	#N/A	PPP1C-WBP11	C3	6	1030	930	21832	1	1	0.136749
PSKH2	#N/A	PPP1C-WBP11	C3	3	851	930	21832	1	1	0.0827565
Trb2	#N/A	PPP1C-WBP11	C3	3	871	930	21832	1	1	0.0808563
PIM3	#N/A	PPP1C-WBP11	C3	3	905	930	21832	1	1	0.0778186

## Sheet: PPP1C-CD2BP2
Kinase	Classify	Phosphatase	Classify2	Overlap substrate	Kinase substrate	Phosphatase substrate	Total substrate	P value	FDR	Fold.enrich
MSSK1	C2	PPP1C-CD2BP2	C3	266	871	951	21832	1.94403e-106	1.22339e-102	7.01094
CDKL4	C2	PPP1C-CD2BP2	C3	266	871	951	21832	1.94403e-106	1.22339e-102	7.01094
CDKL1	C2	PPP1C-CD2BP2	C3	266	871	951	21832	1.94403e-106	1.22339e-102	7.01094
CLK1	C2	PPP1C-CD2BP2	C3	266	871	951	21832	1.94403e-106	1.22339e-102	7.01094
ICK	C2	PPP1C-CD2BP2	C3	266	924	951	21832	1.16351e-101	4.27118e-98	6.6088
FRAP	C2	PPP1C-CD2BP2	C3	202	1176	951	21832	1.32802e-48	4.83482e-46	3.94327
SRPK1	C2	PPP1C-CD2BP2	C3	93	284	951	21832	1.11378e-42	2.92918e-40	7.51757
CDKL3	C2	PPP1C-CD2BP2	C3	93	292	951	21832	7.23207e-42	1.80501e-39	7.31161
CDK2	C2	PPP1C-CD2BP2	C3	211	1526	951	21832	2.71536e-38	5.42475e-36	3.17425
CDKL2	C2	PPP1C-CD2BP2	C3	101	461	951	21832	1.6284e-33	2.43578e-31	5.0296
CDKL5	C2	PPP1C-CD2BP2	C3	103	560	951	21832	9.0272e-29	9.58221e-27	4.22243
MAK	C2	PPP1C-CD2BP2	C3	103	595	951	21832	5.73571e-27	5.22578e-25	3.97405
SRPK2	C2	PPP1C-CD2BP2	C3	103	595	951	21832	5.73571e-27	5.22578e-25	3.97405
CLK4	C2	PPP1C-CD2BP2	C3	103	601	951	21832	1.13281e-26	1.01634e-24	3.93438
CLK2	C2	PPP1C-CD2BP2	C3	106	636	951	21832	1.59776e-26	1.42333e-24	3.82615
CLK3	C2	PPP1C-CD2BP2	C3	103	613	951	21832	4.30602e-26	3.71571e-24	3.85736
DYRK2	C2	PPP1C-CD2BP2	C3	40	180	951	21832	9.0298e-15	2.47066e-13	5.10153
DYRK4	C2	PPP1C-CD2BP2	C3	40	181	951	21832	1.0564e-14	2.86783e-13	5.07335
PRP4	C2	PPP1C-CD2BP2	C3	17	36	951	21832	3.06962e-11	5.14052e-10	10.8408
DYRK1A	C2	PPP1C-CD2BP2	C3	56	471	951	21832	5.66371e-10	7.81136e-09	2.72948
PLK3	C4	PPP1C-CD2BP2	C3	24	102	951	21832	5.9755e-10	8.21438e-09	5.40162
HIPK2	C2	PPP1C-CD2BP2	C3	46	352	951	21832	1.22026e-09	1.59983e-08	3.00005
DYRK1B	C2	PPP1C-CD2BP2	C3	56	493	951	21832	2.46523e-09	3.08115e-08	2.60768
HIPK4	C2	PPP1C-CD2BP2	C3	46	366	951	21832	3.62735e-09	4.40011e-08	2.88529
HIPK1	C2	PPP1C-CD2BP2	C3	46	366	951	21832	3.62735e-09	4.40011e-08	2.88529
HIPK3	C2	PPP1C-CD2BP2	C3	57	532	951	21832	1.16268e-08	1.29338e-07	2.45967
DYRK3	C2	PPP1C-CD2BP2	C3	46	382	951	21832	1.17236e-08	1.30382e-07	2.76444
CDK3	C2	PPP1C-CD2BP2	C3	27	155	951	21832	1.58882e-08	1.72942e-07	3.99894
GSK3B	#N/A	PPP1C-CD2BP2	C3	19	95	951	21832	3.08297e-07	2.67895e-06	4.59138
CRK7	C2	PPP1C-CD2BP2	C3	72	877	951	21832	2.42378e-06	1.78309e-05	1.88472
p38a	#N/A	PPP1C-CD2BP2	C3	139	2052	951	21832	4.26742e-06	3.00297e-05	1.55507
p38d	#N/A	PPP1C-CD2BP2	C3	139	2062	951	21832	5.29421e-06	3.65545e-05	1.54753
CDK8	C2	PPP1C-CD2BP2	C3	37	402	951	21832	6.61974e-05	0.000358375	2.11295
CDK9	C2	PPP1C-CD2BP2	C3	53	692	951	21832	0.000204423	0.000983094	1.75826
CCRK	C2	PPP1C-CD2BP2	C3	53	692	951	21832	0.000204423	0.000983094	1.75826
PCTAIRE3	C2	PPP1C-CD2BP2	C3	53	705	951	21832	0.000306539	0.00141084	1.72584
NEK1	#N/A	PPP1C-CD2BP2	C3	9	44	951	21832	0.000330924	0.00150978	4.69573
NEK11	#N/A	PPP1C-CD2BP2	C3	9	46	951	21832	0.000440213	0.00194494	4.49156
CDC2	C2	PPP1C-CD2BP2	C3	65	958	951	21832	0.000919958	0.00375289	1.55762
DNAPK	C4	PPP1C-CD2BP2	C3	9	63	951	21832	0.00310912	0.0109622	3.27956
CDK7	C2	PPP1C-CD2BP2	C3	53	801	951	21832	0.00385925	0.0132295	1.519
CDK4	C2	PPP1C-CD2BP2	C3	82	1372	951	21832	0.00581181	0.0189195	1.37206
CHED	C2	PPP1C-CD2BP2	C3	54	842	951	21832	0.00627329	0.0201987	1.47229
PFTAIRE2	C2	PPP1C-CD2BP2	C3	54	843	951	21832	0.00640468	0.0205728	1.47055
NEK6	#N/A	PPP1C-CD2BP2	C3	9	78	951	21832	0.0107193	0.0319375	2.64887
PCTAIRE2	C2	PPP1C-CD2BP2	C3	82	1413	951	21832	0.0108819	0.0323447	1.33225
MAP3K7	#N/A	PPP1C-CD2BP2	C3	17	206	951	21832	0.0135418	0.0389792	1.8945
MAP3K1	#N/A	PPP1C-CD2BP2	C3	17	206	951	21832	0.0135418	0.0389792	1.8945
SMG1	#N/A	PPP1C-CD2BP2	C3	12	127	951	21832	0.0143326	0.0409304	2.16915
TRRAP	#N/A	PPP1C-CD2BP2	C3	18	229	951	21832	0.0171948	0.0477482	1.80447
PCTAIRE1	C2	PPP1C-CD2BP2	C3	82	1461	951	21832	0.0210602	0.0566383	1.28848
GSK3A	C4	PPP1C-CD2BP2	C3	48	805	951	21832	0.0273054	0.0705732	1.36886
NEK3	#N/A	PPP1C-CD2BP2	C3	9	93	951	21832	0.0275451	0.0710713	2.22163
NEK4	#N/A	PPP1C-CD2BP2	C3	9	96	951	21832	0.0323821	0.0813365	2.15221
CK1a	#N/A	PPP1C-CD2BP2	C3	5	38	951	21832	0.0329498	0.08256	3.02064
MAP2K6	#N/A	PPP1C-CD2BP2	C3	8	81	951	21832	0.0331391	0.0829611	2.26735
AKT1	#N/A	PPP1C-CD2BP2	C3	77	1452	951	21832	0.0626349	0.140813	1.21741
CDK5	C4	PPP1C-CD2BP2	C3	93	1804	951	21832	0.0750358	0.163163	1.18348
CK1e	C5	PPP1C-CD2BP2	C3	19	301	951	21832	0.082592	0.176163	1.44911
PDHK4	#N/A	PPP1C-CD2BP2	C3	8	100	951	21832	0.0837047	0.178058	1.83655
TTBK1	C5	PPP1C-CD2BP2	C3	19	303	951	21832	0.0864227	0.182575	1.43954
VRK3	C5	PPP1C-CD2BP2	C3	19	303	951	21832	0.0864227	0.182575	1.43954
CK1g1	C5	PPP1C-CD2BP2	C3	19	303	951	21832	0.0864227	0.182575	1.43954
TTBK2	C5	PPP1C-CD2BP2	C3	19	303	951	21832	0.0864227	0.182575	1.43954
VRK2	C5	PPP1C-CD2BP2	C3	19	307	951	21832	0.0944247	0.195794	1.42078
CK1d	C5	PPP1C-CD2BP2	C3	19	314	951	21832	0.109527	0.220257	1.38911
CK1g2	C5	PPP1C-CD2BP2	C3	19	316	951	21832	0.1141	0.227505	1.38032
CK1a2	C5	PPP1C-CD2BP2	C3	19	317	951	21832	0.116429	0.231243	1.37596
ATM	C4	PPP1C-CD2BP2	C3	7	91	951	21832	0.116765	0.231802	1.76591
PDHK3	#N/A	PPP1C-CD2BP2	C3	8	110	951	21832	0.122244	0.240237	1.66959
BCKDK	#N/A	PPP1C-CD2BP2	C3	8	112	951	21832	0.13091	0.25335	1.63978
NEK8	#N/A	PPP1C-CD2BP2	C3	10	154	951	21832	0.151145	0.284063	1.49071
CDK6	C4	PPP1C-CD2BP2	C3	94	1923	951	21832	0.162373	0.30091	1.12218
PLK1	C2	PPP1C-CD2BP2	C3	28	519	951	21832	0.162673	0.301377	1.23852
PFTAIRE1	C4	PPP1C-CD2BP2	C3	94	1925	951	21832	0.164619	0.304265	1.12101
MAP3K5	#N/A	PPP1C-CD2BP2	C3	17	302	951	21832	0.186058	0.335008	1.29228
MAP3K6	#N/A	PPP1C-CD2BP2	C3	17	302	951	21832	0.186058	0.335008	1.29228
NEK2	#N/A	PPP1C-CD2BP2	C3	9	143	951	21832	0.187616	0.337114	1.44484
NEK9	#N/A	PPP1C-CD2BP2	C3	9	148	951	21832	0.212474	0.371106	1.39603
NEK10	#N/A	PPP1C-CD2BP2	C3	9	149	951	21832	0.217596	0.378041	1.38666
NEK7	#N/A	PPP1C-CD2BP2	C3	9	149	951	21832	0.217596	0.378041	1.38666
MAP3K8	#N/A	PPP1C-CD2BP2	C3	17	312	951	21832	0.21991	0.38116	1.25086
MAP3K2	#N/A	PPP1C-CD2BP2	C3	17	312	951	21832	0.21991	0.38116	1.25086
PLK4	#N/A	PPP1C-CD2BP2	C3	28	556	951	21832	0.257055	0.429602	1.1561
MAP3K3	#N/A	PPP1C-CD2BP2	C3	19	367	951	21832	0.266359	0.441308	1.1885
DAPK3	#N/A	PPP1C-CD2BP2	C3	5	78	951	21832	0.266546	0.441581	1.4716
VRK1	C4	PPP1C-CD2BP2	C3	5	79	951	21832	0.274569	0.45165	1.45297
PKCb	C3	PPP1C-CD2BP2	C3	21	413	951	21832	0.278267	0.456165	1.1673
AMPKa1	#N/A	PPP1C-CD2BP2	C3	3	41	951	21832	0.278777	0.45672	1.67977
DAPK1	#N/A	PPP1C-CD2BP2	C3	5	80	951	21832	0.28264	0.46127	1.43481
CK1g3	C4	PPP1C-CD2BP2	C3	5	81	951	21832	0.290756	0.471289	1.41709
SIK	#N/A	PPP1C-CD2BP2	C3	9	163	951	21832	0.293639	0.474793	1.26756
TAK1	#N/A	PPP1C-CD2BP2	C3	4	62	951	21832	0.297569	0.479537	1.48109
CDK10	C2	PPP1C-CD2BP2	C3	12	233	951	21832	0.329052	0.517437	1.18233
CHK1	C4	PPP1C-CD2BP2	C3	16	321	951	21832	0.33741	0.52666	1.14427
MAP3K4	#N/A	PPP1C-CD2BP2	C3	19	388	951	21832	0.344464	0.53482	1.12418
HUNK	#N/A	PPP1C-CD2BP2	C3	1	9	951	21832	0.347361	0.537988	2.55077
LATS1	#N/A	PPP1C-CD2BP2	C3	18	369	951	21832	0.355637	0.547133	1.11985
PLK2	#N/A	PPP1C-CD2BP2	C3	28	592	951	21832	0.365317	0.558068	1.0858
PITSLRE	C2	PPP1C-CD2BP2	C3	9	177	951	21832	0.375078	0.568592	1.1673
MLK4	#N/A	PPP1C-CD2BP2	C3	4	73	951	21832	0.402283	0.597386	1.25791
DRAK2	#N/A	PPP1C-CD2BP2	C3	5	96	951	21832	0.414905	0.611022	1.19567
DAPK2	#N/A	PPP1C-CD2BP2	C3	5	100	951	21832	0.447798	0.645976	1.14784
MAP2K4	#N/A	PPP1C-CD2BP2	C3	8	167	951	21832	0.44851	0.646759	1.09973
TGFbR2	#N/A	PPP1C-CD2BP2	C3	22	486	951	21832	0.462141	0.661028	1.0392
MAPKAPK2	#N/A	PPP1C-CD2BP2	C3	8	173	951	21832	0.48599	0.685743	1.06159
RSKL1	C4	PPP1C-CD2BP2	C3	4	83	951	21832	0.494855	0.694415	1.10636
ACTR2B	#N/A	PPP1C-CD2BP2	C3	22	500	951	21832	0.513008	0.712107	1.0101
KSR1	#N/A	PPP1C-CD2BP2	C3	11	251	951	21832	0.535606	0.733391	1.00608
MNK1	#N/A	PPP1C-CD2BP2	C3	11	251	951	21832	0.535606	0.733391	1.00608
MNK2	#N/A	PPP1C-CD2BP2	C3	11	251	951	21832	0.535606	0.733391	1.00608
PHKg2	#N/A	PPP1C-CD2BP2	C3	1	17	951	21832	0.53605	0.733872	1.35041
CHK2	#N/A	PPP1C-CD2BP2	C3	14	326	951	21832	0.559043	0.754922	0.985879
MOK	C4	PPP1C-CD2BP2	C3	5	116	951	21832	0.57269	0.767449	0.989521
PKN3	#N/A	PPP1C-CD2BP2	C3	19	450	951	21832	0.585463	0.778664	0.969291
YANK1	#N/A	PPP1C-CD2BP2	C3	19	450	951	21832	0.585463	0.778664	0.969291
PKCe	C3	PPP1C-CD2BP2	C3	30	715	951	21832	0.605017	0.795152	0.963226
PKCg	C3	PPP1C-CD2BP2	C3	26	621	951	21832	0.60577	0.795596	0.961158
BMPR2	#N/A	PPP1C-CD2BP2	C3	22	529	951	21832	0.613957	0.80246	0.954729
ALK7	#N/A	PPP1C-CD2BP2	C3	22	529	951	21832	0.613957	0.80246	0.954729
ACTR2	#N/A	PPP1C-CD2BP2	C3	22	529	951	21832	0.613957	0.80246	0.954729
MLK1	#N/A	PPP1C-CD2BP2	C3	10	243	951	21832	0.614134	0.802585	0.944728
ZAK	#N/A	PPP1C-CD2BP2	C3	10	243	951	21832	0.614134	0.802585	0.944728
QIK	C4	PPP1C-CD2BP2	C3	9	220	951	21832	0.619708	0.807199	0.939145
KSR2	#N/A	PPP1C-CD2BP2	C3	11	270	951	21832	0.627985	0.813758	0.935281
ARAF	#N/A	PPP1C-CD2BP2	C3	11	270	951	21832	0.627985	0.813758	0.935281
IRAK2	#N/A	PPP1C-CD2BP2	C3	4	99	951	21832	0.627999	0.813763	0.927551
RAF1	#N/A	PPP1C-CD2BP2	C3	10	246	951	21832	0.628758	0.81446	0.933207
MAP2K1	#N/A	PPP1C-CD2BP2	C3	10	247	951	21832	0.633567	0.818492	0.929429
MAP2K7	#N/A	PPP1C-CD2BP2	C3	10	247	951	21832	0.633567	0.818492	0.929429
TBK1	#N/A	PPP1C-CD2BP2	C3	3	76	951	21832	0.645887	0.828414	0.906193
MAP2K2	#N/A	PPP1C-CD2BP2	C3	10	251	951	21832	0.652464	0.83396	0.914617
MAPKAPK3	C4	PPP1C-CD2BP2	C3	8	205	951	21832	0.668068	0.847117	0.895879
PKCz	C3	PPP1C-CD2BP2	C3	30	741	951	21832	0.676572	0.854057	0.929429
PKCa	C3	PPP1C-CD2BP2	C3	23	576	951	21832	0.686255	0.861674	0.916681
PAK3	C4	PPP1C-CD2BP2	C3	3	81	951	21832	0.686393	0.861774	0.850255
CDK11	C2	PPP1C-CD2BP2	C3	6	159	951	21832	0.690023	0.864582	0.866298
AMPKa2	C4	PPP1C-CD2BP2	C3	3	83	951	21832	0.701588	0.87347	0.829767
MAPKAPK5	#N/A	PPP1C-CD2BP2	C3	8	214	951	21832	0.711555	0.88116	0.858201
MELK	C4	PPP1C-CD2BP2	C3	9	241	951	21832	0.719079	0.886453	0.857311
PKCd	C3	PPP1C-CD2BP2	C3	26	664	951	21832	0.727614	0.892934	0.898914
CASK	C3	PPP1C-CD2BP2	C3	2	60	951	21832	0.736947	0.899693	0.76523
SSTK	C3	PPP1C-CD2BP2	C3	2	60	951	21832	0.736947	0.899693	0.76523
MARK3	#N/A	PPP1C-CD2BP2	C3	13	348	951	21832	0.742682	0.903889	0.857585
MAP2K5	#N/A	PPP1C-CD2BP2	C3	10	274	951	21832	0.749684	0.908761	0.837843
MAP2K3	#N/A	PPP1C-CD2BP2	C3	10	274	951	21832	0.749684	0.908761	0.837843
IRAK4	#N/A	PPP1C-CD2BP2	C3	1	32	951	21832	0.755243	0.912862	0.717403
PKCh	C3	PPP1C-CD2BP2	C3	26	676	951	21832	0.757139	0.914173	0.882957
MLK3	#N/A	PPP1C-CD2BP2	C3	4	121	951	21832	0.770173	0.92345	0.758905
BRSK1	C4	PPP1C-CD2BP2	C3	9	254	951	21832	0.771202	0.924138	0.813433
LATS2	#N/A	PPP1C-CD2BP2	C3	8	228	951	21832	0.77134	0.924259	0.805505
COT	#N/A	PPP1C-CD2BP2	C3	2	65	951	21832	0.774899	0.926763	0.706366
ILK	#N/A	PPP1C-CD2BP2	C3	8	229	951	21832	0.775241	0.926964	0.801987
TSSK1	C3	PPP1C-CD2BP2	C3	2	66	951	21832	0.781888	0.931152	0.695663
MAST2	#N/A	PPP1C-CD2BP2	C3	8	233	951	21832	0.790357	0.936431	0.788219
LZK	#N/A	PPP1C-CD2BP2	C3	4	125	951	21832	0.790785	0.936722	0.73462
MLK2	#N/A	PPP1C-CD2BP2	C3	4	125	951	21832	0.790785	0.936722	0.73462
NDR1	#N/A	PPP1C-CD2BP2	C3	4	127	951	21832	0.80052	0.943445	0.723052
MAST3	#N/A	PPP1C-CD2BP2	C3	4	128	951	21832	0.805247	0.946737	0.717403
MAST1	#N/A	PPP1C-CD2BP2	C3	4	128	951	21832	0.805247	0.946737	0.717403
PASK	#N/A	PPP1C-CD2BP2	C3	13	369	951	21832	0.807755	0.948268	0.808779
DLK	#N/A	PPP1C-CD2BP2	C3	8	239	951	21832	0.811588	0.950494	0.768431
HH498	#N/A	PPP1C-CD2BP2	C3	8	241	951	21832	0.818286	0.954653	0.762054
NuaK2	#N/A	PPP1C-CD2BP2	C3	13	374	951	21832	0.821307	0.956417	0.797967
BRAF	#N/A	PPP1C-CD2BP2	C3	11	322	951	21832	0.822283	0.957157	0.784241
p70S6K	#N/A	PPP1C-CD2BP2	C3	10	296	951	21832	0.823473	0.957889	0.775571
TYRO3	C1	PPP1C-CD2BP2	C3	2	74	951	21832	0.831215	0.962839	0.620456
SNRK	#N/A	PPP1C-CD2BP2	C3	13	383	951	21832	0.843878	0.971124	0.779216
Wnk3	#N/A	PPP1C-CD2BP2	C3	1	44	951	21832	0.853215	0.97653	0.521747
RSKL2	#N/A	PPP1C-CD2BP2	C3	4	140	951	21832	0.855112	0.977616	0.655911
SgK494	#N/A	PPP1C-CD2BP2	C3	4	140	951	21832	0.855112	0.977616	0.655911
MASTL	#N/A	PPP1C-CD2BP2	C3	4	140	951	21832	0.855112	0.977616	0.655911
MARK4	C4	PPP1C-CD2BP2	C3	9	282	951	21832	0.858971	0.980094	0.732667
YANK2	#N/A	PPP1C-CD2BP2	C3	4	142	951	21832	0.862268	0.982169	0.646673
NDR2	#N/A	PPP1C-CD2BP2	C3	4	145	951	21832	0.872431	0.987596	0.633293
QSK	C4	PPP1C-CD2BP2	C3	9	291	951	21832	0.880629	0.992492	0.710007
NuaK1	C4	PPP1C-CD2BP2	C3	9	291	951	21832	0.880629	0.992492	0.710007
GCK	#N/A	PPP1C-CD2BP2	C3	3	126	951	21832	0.908689	1	0.546593
PKCi	#N/A	PPP1C-CD2BP2	C3	5	190	951	21832	0.912239	1	0.604129
NIM1	#N/A	PPP1C-CD2BP2	C3	9	307	951	21832	0.912338	1	0.673003
RSK2	#N/A	PPP1C-CD2BP2	C3	12	392	951	21832	0.913704	1	0.702762
RSK1	#N/A	PPP1C-CD2BP2	C3	12	398	951	21832	0.922445	1	0.692167
KDR	C1	PPP1C-CD2BP2	C3	1	59	951	21832	0.922504	1	0.3891
FLT4	C1	PPP1C-CD2BP2	C3	1	60	951	21832	0.925733	1	0.382615
AurB	#N/A	PPP1C-CD2BP2	C3	4	166	951	21832	0.926956	1	0.553178
RSK4	#N/A	PPP1C-CD2BP2	C3	12	402	951	21832	0.927844	1	0.68528
IKKa	#N/A	PPP1C-CD2BP2	C3	12	406	951	21832	0.932919	1	0.678529
MSK1	#N/A	PPP1C-CD2BP2	C3	12	416	951	21832	0.94428	1	0.662218
PKN1	#N/A	PPP1C-CD2BP2	C3	22	697	951	21832	0.94734	1	0.724608
FLT1	C1	PPP1C-CD2BP2	C3	1	69	951	21832	0.949365	1	0.332709
PKG1	C3	PPP1C-CD2BP2	C3	4	180	951	21832	0.950533	1	0.510153
BMPR1A	#N/A	PPP1C-CD2BP2	C3	2	112	951	21832	0.953616	1	0.409944
TNIK	#N/A	PPP1C-CD2BP2	C3	4	184	951	21832	0.95585	1	0.499063
PAK6	#N/A	PPP1C-CD2BP2	C3	3	154	951	21832	0.96126	1	0.447212
p70S6Kb	#N/A	PPP1C-CD2BP2	C3	12	439	951	21832	0.964247	1	0.627523
PKACg	C3	PPP1C-CD2BP2	C3	4	192	951	21832	0.964931	1	0.478268
MSK2	#N/A	PPP1C-CD2BP2	C3	12	440	951	21832	0.964948	1	0.626097
IRAK1	#N/A	PPP1C-CD2BP2	C3	1	85	951	21832	0.974361	1	0.270081
MST2	#N/A	PPP1C-CD2BP2	C3	4	207	951	21832	0.977445	1	0.443611
MARK2	#N/A	PPP1C-CD2BP2	C3	13	496	951	21832	0.979361	1	0.601693
BRSK2	#N/A	PPP1C-CD2BP2	C3	13	496	951	21832	0.979361	1	0.601693
NIK	C4	PPP1C-CD2BP2	C3	2	144	951	21832	0.985304	1	0.318846
YANK3	#N/A	PPP1C-CD2BP2	C3	22	782	951	21832	0.986528	1	0.645846
PKN2	#N/A	PPP1C-CD2BP2	C3	22	782	951	21832	0.986528	1	0.645846
PKCt	C3	PPP1C-CD2BP2	C3	5	260	951	21832	0.986654	1	0.441479
CaMK2d	C3	PPP1C-CD2BP2	C3	10	437	951	21832	0.990034	1	0.525329
AurA	C4	PPP1C-CD2BP2	C3	1	112	951	21832	0.99186	1	0.204972
IKKb	#N/A	PPP1C-CD2BP2	C3	5	279	951	21832	0.992323	1	0.411414
CSK	C1	PPP1C-CD2BP2	C3	1	116	951	21832	0.993132	1	0.197904
MARK1	C4	PPP1C-CD2BP2	C3	1	116	951	21832	0.993132	1	0.197904
AKT2	C4	PPP1C-CD2BP2	C3	5	284	951	21832	0.993379	1	0.404171
PKD2	C3	PPP1C-CD2BP2	C3	2	166	951	21832	0.993469	1	0.276589
ROCK2	C3	PPP1C-CD2BP2	C3	1	122	951	21832	0.994676	1	0.188171
TAO1	#N/A	PPP1C-CD2BP2	C3	4	255	951	21832	0.994875	1	0.360108
AKT3	C4	PPP1C-CD2BP2	C3	1	125	951	21832	0.995313	1	0.183655
MRCKa	C3	PPP1C-CD2BP2	C3	2	177	951	21832	0.995667	1	0.2594
DMPK1	C3	PPP1C-CD2BP2	C3	2	181	951	21832	0.99627	1	0.253667
KHS1	#N/A	PPP1C-CD2BP2	C3	4	265	951	21832	0.996278	1	0.346519
MET	C1	PPP1C-CD2BP2	C3	1	132	951	21832	0.996517	1	0.173916
ROCK1	C3	PPP1C-CD2BP2	C3	2	184	951	21832	0.996668	1	0.249531
ABL1	C1	PPP1C-CD2BP2	C3	1	134	951	21832	0.996801	1	0.17132
Erk4	C4	PPP1C-CD2BP2	C3	1	135	951	21832	0.996934	1	0.170051
IKKe	#N/A	PPP1C-CD2BP2	C3	5	314	951	21832	0.997324	1	0.365556
MRCKb	C3	PPP1C-CD2BP2	C3	2	190	951	21832	0.997342	1	0.241651
PKD3	C3	PPP1C-CD2BP2	C3	1	145	951	21832	0.997994	1	0.158323
Erk7	#N/A	PPP1C-CD2BP2	C3	1	148	951	21832	0.998233	1	0.155114
CK2a2	C4	PPP1C-CD2BP2	C3	16	713	951	21832	0.998541	1	0.515162
PKACa	C3	PPP1C-CD2BP2	C3	5	338	951	21832	0.99873	1	0.339599
Erk2	#N/A	PPP1C-CD2BP2	C3	54	1859	951	21832	0.99894	1	0.666849
PRKX	C3	PPP1C-CD2BP2	C3	5	344	951	21832	0.998949	1	0.333676
PKACb	C3	PPP1C-CD2BP2	C3	5	349	951	21832	0.999102	1	0.328895
MYO3A	#N/A	PPP1C-CD2BP2	C3	4	310	951	21832	0.999149	1	0.296218
CaMK2g	C3	PPP1C-CD2BP2	C3	6	400	951	21832	0.999379	1	0.344353
CaMK2b	C3	PPP1C-CD2BP2	C3	6	400	951	21832	0.999379	1	0.344353
TAO3	#N/A	PPP1C-CD2BP2	C3	4	321	951	21832	0.999411	1	0.286067
MINK	#N/A	PPP1C-CD2BP2	C3	6	402	951	21832	0.999415	1	0.34264
STLK6	#N/A	PPP1C-CD2BP2	C3	6	408	951	21832	0.999514	1	0.337601
CK2a1	C4	PPP1C-CD2BP2	C3	16	770	951	21832	0.999605	1	0.477026
JNK1	#N/A	PPP1C-CD2BP2	C3	39	1489	951	21832	0.999624	1	0.601289
Erk3	#N/A	PPP1C-CD2BP2	C3	39	1489	951	21832	0.999624	1	0.601289
JNK3	#N/A	PPP1C-CD2BP2	C3	39	1489	951	21832	0.999624	1	0.601289
NRK	C3	PPP1C-CD2BP2	C3	12	638	951	21832	0.99964	1	0.431791
SGK1	C3	PPP1C-CD2BP2	C3	2	243	951	21832	0.999648	1	0.188946
SGK2	C3	PPP1C-CD2BP2	C3	2	243	951	21832	0.999648	1	0.188946
p38b	#N/A	PPP1C-CD2BP2	C3	39	1525	951	21832	0.9998	1	0.587094
PAK4	#N/A	PPP1C-CD2BP2	C3	6	444	951	21832	0.999842	1	0.310228
JNK2	#N/A	PPP1C-CD2BP2	C3	39	1544	951	21832	0.999857	1	0.57987
FAK	C1	PPP1C-CD2BP2	C3	1	209	951	21832	0.999867	1	0.109842
Erk1	#N/A	PPP1C-CD2BP2	C3	36	1457	951	21832	0.999869	1	0.567226
HGK	#N/A	PPP1C-CD2BP2	C3	4	370	951	21832	0.999889	1	0.248183
SLK	#N/A	PPP1C-CD2BP2	C3	4	370	951	21832	0.999889	1	0.248183
HPK1	#N/A	PPP1C-CD2BP2	C3	6	456	951	21832	0.999892	1	0.302064
PAK1	#N/A	PPP1C-CD2BP2	C3	4	373	951	21832	0.9999	1	0.246186
Erk5	#N/A	PPP1C-CD2BP2	C3	36	1473	951	21832	0.999902	1	0.561064
YSK1	#N/A	PPP1C-CD2BP2	C3	6	460	951	21832	0.999905	1	0.299438
TGFbR1	#N/A	PPP1C-CD2BP2	C3	2	282	951	21832	0.999922	1	0.162815
MISR2	#N/A	PPP1C-CD2BP2	C3	2	287	951	21832	0.999936	1	0.159978
ALK4	#N/A	PPP1C-CD2BP2	C3	2	299	951	21832	0.99996	1	0.153558
PKD1	#N/A	PPP1C-CD2BP2	C3	2	304	951	21832	0.999967	1	0.151032
PYK2	C1	PPP1C-CD2BP2	C3	1	243	951	21832	0.999968	1	0.0944728
ALK1	#N/A	PPP1C-CD2BP2	C3	2	326	951	21832	0.999986	1	0.14084
PAK2	C3	PPP1C-CD2BP2	C3	6	523	951	21832	0.999988	1	0.263368
LOK	C3	PPP1C-CD2BP2	C3	6	534	951	21832	0.999991	1	0.257943
ALK2	#N/A	PPP1C-CD2BP2	C3	2	348	951	21832	0.999994	1	0.131936
STLK5	C3	PPP1C-CD2BP2	C3	6	555	951	21832	0.999996	1	0.248183
MYO3B	C3	PPP1C-CD2BP2	C3	6	555	951	21832	0.999996	1	0.248183
KHS2	C3	PPP1C-CD2BP2	C3	6	556	951	21832	0.999996	1	0.247736
PAK5	C3	PPP1C-CD2BP2	C3	6	562	951	21832	0.999997	1	0.245091
OSR1	C3	PPP1C-CD2BP2	C3	6	566	951	21832	0.999997	1	0.243359
MST4	C3	PPP1C-CD2BP2	C3	6	567	951	21832	0.999997	1	0.24293
BMPR1B	#N/A	PPP1C-CD2BP2	C3	2	368	951	21832	0.999997	1	0.124766
Trio	C3	PPP1C-CD2BP2	C3	3	527	951	21832	1	1	0.130684
p38g	C4	PPP1C-CD2BP2	C3	2	510	951	21832	1	1	0.090027
SRC	C1	PPP1C-CD2BP2	C3	1	447	951	21832	1	1	0.0513577
BRK	C1	PPP1C-CD2BP2	C3	1	449	951	21832	1	1	0.0511289
SRM	C1	PPP1C-CD2BP2	C3	1	453	951	21832	1	1	0.0506775
FRK	C1	PPP1C-CD2BP2	C3	1	453	951	21832	1	1	0.0506775
FYN	C1	PPP1C-CD2BP2	C3	1	483	951	21832	1	1	0.0475298
Trb1	C3	PPP1C-CD2BP2	C3	3	627	951	21832	1	1	0.109842
FGR	C1	PPP1C-CD2BP2	C3	1	489	951	21832	1	1	0.0469466
YES	C1	PPP1C-CD2BP2	C3	1	489	951	21832	1	1	0.0469466
LYN	C1	PPP1C-CD2BP2	C3	1	493	951	21832	1	1	0.0465657
Trb3	#N/A	PPP1C-CD2BP2	C3	3	725	951	21832	1	1	0.094994
DCLK3	#N/A	PPP1C-CD2BP2	C3	3	739	951	21832	1	1	0.0931944
DCLK2	#N/A	PPP1C-CD2BP2	C3	3	739	951	21832	1	1	0.0931944
Obscn	#N/A	PPP1C-CD2BP2	C3	3	739	951	21832	1	1	0.0931944
SPEG	#N/A	PPP1C-CD2BP2	C3	3	801	951	21832	1	1	0.0859809
TSSK4	#N/A	PPP1C-CD2BP2	C3	3	805	951	21832	1	1	0.0855536
PSKH1	#N/A	PPP1C-CD2BP2	C3	7	1049	951	21832	1	1	0.153192
TSSK3	#N/A	PPP1C-CD2BP2	C3	7	1050	951	21832	1	1	0.153046
TSSK2	#N/A	PPP1C-CD2BP2	C3	7	1053	951	21832	1	1	0.15261
VACAMKL	#N/A	PPP1C-CD2BP2	C3	7	1056	951	21832	1	1	0.152176
DCLK1	#N/A	PPP1C-CD2BP2	C3	3	842	951	21832	1	1	0.0817941
PSKH2	#N/A	PPP1C-CD2BP2	C3	3	851	951	21832	1	1	0.0809291
PIM2	#N/A	PPP1C-CD2BP2	C3	8	1157	951	21832	1	1	0.158734
Trb2	#N/A	PPP1C-CD2BP2	C3	3	871	951	21832	1	1	0.0790708
PIM1	#N/A	PPP1C-CD2BP2	C3	9	1219	951	21832	1	1	0.169493
PIM3	#N/A	PPP1C-CD2BP2	C3	3	905	951	21832	1	1	0.0761002
Trad	#N/A	PPP1C-CD2BP2	C3	3	1030	951	21832	1	1	0.0668647
